# Supplementary material for: Identification of SYS1 as a Host Factor Required for Shiga Toxin-Mediated Cytotoxicity in Vero Cells
Source: Int J Mol Sci. 2021 May 6;22(9):4936. doi: 10.3390/ijms22094936 (PMC8124574; doi:10.3390/ijms22094936)
Supplement: Supplementary file 1 [file ijms-22-04936-s001.zip]

Archive with 5 entries (4 files):
- Supplemantary FigureS1-S3 Sakuma et al.pdf
- __MACOSX/
- __MACOSX/._Supplemantary FigureS1-S3 Sakuma et al.pdf
- Supplemantary DataS1-S5 Sakuma et al.xlsx
- __MACOSX/._Supplemantary DataS1-S5 Sakuma et al.xlsx
