# Supplementary material for: Identification of SYS1 as a Host Factor Required for Shiga Toxin-Mediated Cytotoxicity in Vero Cells
Source: Int J Mol Sci. 2021 May 6;22(9):4936. doi: 10.3390/ijms22094936 (PMC8124574; doi:10.3390/ijms22094936)
Supplement: Supplementary file 1 [file ijms-22-04936-s001.zip › Supplemantary DataS1-S5 Sakuma et al.xlsx]

## Sheet: Data S1
Data S1. Read count, normalization and statistical analysis of sgRNA in GeCKO version 2 library kit Set A, related to Figure 1
sgRNA seuence	Gene ID	sgRNA ID	Number of reads				Normalized number of reads (10,000,000 reads)				Fold enrichment
			A-1_control	A-2_control	A-1_StxR	A-2_StxR	A-1_control _normalized	A-2_control _normalized	A-1_StxR _normalized	A-2_StxR _normalized	A-1 _StxR/control	A-2 _StxR/control
GTCGCTGAGCTCCGATTCGA	A1BG	HGLibA_00001	25	5	7	0	69.2663	12.2527	25.3016	0	0.365281	0
ACCTGTAGTTGCCGGCGTGC	A1BG	HGLibA_00002	24	3	1	0	66.4956	7.35161	3.61452	0	0.0543572	0
CGTCAGCGTCACATTGGCCA	A1BG	HGLibA_00003	96	49	5	26	265.983	120.076	18.0726	74.9357	0.0679465	0.624067
CGCGCACTGGTCCAGCGCAC	A1CF	HGLibA_00004	9	34	16	0	24.9359	83.3183	57.8323	0	2.31924	0
CCAAGCTATATCCTGTGCGC	A1CF	HGLibA_00005	7	18	0	0	19.3946	44.1097	0	0	0	0
AAGTTGCTTGATTGCATTCT	A1CF	HGLibA_00006	38	8	0	5	105.285	19.6043	0	14.4107	0	0.735079
CGCTTCTTAAATTCTTGGGT	A2M	HGLibA_00007	13	5	0	0	36.0185	12.2527	0	0	0	0
TCACAGCGAAGGCGACACAG	A2M	HGLibA_00008	17	3	0	0	47.1011	7.35161	0	0	0	0
CAAACTCCTTCATCCAAGTC	A2M	HGLibA_00009	46	123	5	0	127.45	301.416	18.0726	0	0.141801	0
AAATTTCCCCTCCGTTCAGA	A2ML1	HGLibA_00010	26	42	1	1	72.0369	102.923	3.61452	2.88214	0.0501759	0.028003
GCTTACCTGTAGTTCCACCA	A2ML1	HGLibA_00011	149	36	13	0	412.827	88.2194	46.9887	0	0.113822	0
TATTTCCAACTCCCGACACC	A2ML1	HGLibA_00012	43	227	6	0	119.138	556.272	21.6871	0	0.182034	0
CGAATGCGCGTCGCGTTCGA	A3GALT2	HGLibA_00013	10	4	0	0	27.7065	9.80215	0	0	0	0
CTTCGAACGCGACGCGCATT	A3GALT2	HGLibA_00014	28	0	1	0	77.5783	0	3.61452	0	0.0465919	#DIV/0!
CGGCAGATCCTACTTACACT	A3GALT2	HGLibA_00015	29	137	1	0	80.3489	335.724	3.61452	0	0.0449853	0
CAGTCCCGCTACGTCCTCAA	A4GALT	HGLibA_00016	106	103	52822	117657	293.689	252.405	190926	339104	650.096	1343.49
CTACTGCCCCACGACGCACG	A4GALT	HGLibA_00017	75	32	117	0	207.799	78.4172	422.899	0	2.03513	0
CTTTGAGGACATCAACCCCG	A4GALT	HGLibA_00018	143	99	4875	212635	396.203	242.603	17620.8	612844	44.4741	2526.12
CAGCTCGGATGCATCCCGCC	A4GNT	HGLibA_00019	47	37	10	0	130.221	90.6699	36.1452	0	0.277569	0
GTAGCGCCTCCACTCTCGAT	A4GNT	HGLibA_00020	18	0	4	0	49.8717	0	14.4581	0	0.289905	#DIV/0!
GAAACACAATGCCACGTCTG	A4GNT	HGLibA_00021	29	40	0	0	80.3489	98.0215	0	0	0	0
TCCCTTATCAGGCGTGATGT	AAAS	HGLibA_00022	100	149	35	12	277.065	365.13	126.508	34.5857	0.456601	0.0947216
CCCAGACGGCAGCAAAATCC	AAAS	HGLibA_00023	63	0	0	0	174.551	0	0	0	0	#DIV/0!
GTGGGGTGACCAACCTGCTC	AAAS	HGLibA_00024	3	4	0	0	8.31196	9.80215	0	0	0	0
CCCCGGTCGGGAGGAGATCC	AACS	HGLibA_00025	5	107	7	1	13.8533	262.208	25.3016	2.88214	1.8264	0.0109918
CTTCTCACGTGTGTATGATG	AACS	HGLibA_00026	43	2	303	0	119.138	4.90108	1095.2	0	9.19269	0
GTTATGATGACTTGTACCAT	AACS	HGLibA_00027	93	110	0	14	257.671	269.559	0	40.35	0	0.149689
GTCACCCGACTTCGCAACAC	AADAC	HGLibA_00028	108	22	9	0	299.23	53.9118	32.5307	0	0.108714	0
GAACCCCAGTGTTGCGAAGT	AADAC	HGLibA_00029	26	319	3	0	72.0369	781.722	10.8436	0	0.150528	0
AAAGCTCCCGACAACCTTAA	AADAC	HGLibA_00030	3	2	11	0	8.31196	4.90108	39.7597	0	4.78344	0
AATATATCACAGCTCGCCTT	AADACL2	HGLibA_00031	57	7	3	0	157.927	17.1538	10.8436	0	0.0686618	0
TGTTTGCCGTCCATCTATTC	AADACL2	HGLibA_00032	42	277	0	13	116.367	678.799	0	37.4678	0	0.0551973
TTTGGCAAGTACAATCGTAC	AADACL2	HGLibA_00033	94	82	55	12	260.441	200.944	198.799	34.5857	0.763314	0.172116
ATCGTGTACTACCACGGTGG	AADACL3	HGLibA_00034	46	10	12	0	127.45	24.5054	43.3742	0	0.340324	0
AAATCCGTGACCACAACATC	AADACL3	HGLibA_00035	161	50	1	0	446.075	122.527	3.61452	0	0.00810294	0
GATCCACTCCATATGCATCC	AADACL3	HGLibA_00036	67	1	7	0	185.634	2.45054	25.3016	0	0.136299	0
CGGGTATCGTCCCAAAACGC	AADACL4	HGLibA_00037	55	70	0	0	152.386	171.538	0	0	0	0
TCGTACTTCCTCCAGACGTC	AADACL4	HGLibA_00038	71	122	4	0	196.716	298.966	14.4581	0	0.0734971	0
ACCATGTCACGCGGACCCCC	AADACL4	HGLibA_00039	37	55	0	1	102.514	134.78	0	2.88214	0	0.0213841
ACCAAAATCGATGATCTCCT	AADAT	HGLibA_00040	215	807	16	20	595.69	1977.58	57.8323	57.6428	0.0970845	0.0291481
CTTCAGTATTCTCCGAGTGC	AADAT	HGLibA_00041	10	266	0	0	27.7065	651.843	0	0	0	0
ATTAACCAGTGAACGCAAAA	AADAT	HGLibA_00042	0	11	0	2	0	26.9559	0	5.76428	#DIV/0!	0.213841
ATGACTGTCCAATCACTATA	AAED1	HGLibA_00043	35	16	6	0	96.9728	39.2086	21.6871	0	0.223641	0
AATGTCACCCTTATAGTGAT	AAED1	HGLibA_00044	181	216	34	0	501.488	529.316	122.894	0	0.245058	0
GCTTACCTGGACCTAAAATG	AAED1	HGLibA_00045	0	0	0	0	0	0	0	0	#DIV/0!	#DIV/0!
ACCATTCTTCATCACTACAT	AAGAB	HGLibA_00046	129	160	44	1	357.414	392.086	159.039	2.88214	0.444971	0.00735079
GCCTTGATAGTGTCTCCTCA	AAGAB	HGLibA_00047	111	87	14	1	307.542	213.197	50.6033	2.88214	0.164541	0.0135187
AGCAGACATCAATCTATGTG	AAGAB	HGLibA_00048	13	30	1	0	36.0185	73.5161	3.61452	0	0.100352	0
GACCATTTCTGGTGCTCGAT	AAK1	HGLibA_00049	0	5	0	0	0	12.2527	0	0	#DIV/0!	0
GTCCTATCGAGCACCAGAAA	AAK1	HGLibA_00050	2	0	3	0	5.5413	0	10.8436	0	1.95686	#DIV/0!
GTTGACAAACATGCGTTTCA	AAK1	HGLibA_00051	316	26	260	0	875.526	63.714	939.775	0	1.07338	0
AGGCTCTAATACAACCTATA	AAMDC	HGLibA_00052	0	0	0	0	0	0	0	0	#DIV/0!	#DIV/0!
TCCCAAGTCCGACTACCCCC	AAMDC	HGLibA_00053	42	55	0	3	116.367	134.78	0	8.64643	0	0.0641523
GGTGTACAGACTCTTGTGAT	AAMDC	HGLibA_00054	20	13	51	6	55.413	31.857	184.34	17.2929	3.32666	0.542827
ATCGCTGAGCCGCCATACGA	AAMP	HGLibA_00055	87	26	0	0	241.047	63.714	0	0	0	0
GGAGGGCCCCGACGATAGCG	AAMP	HGLibA_00056	12	21	1	0	33.2478	51.4613	3.61452	0	0.108714	0
CTCCAGGTCTCCCGCTTCAA	AAMP	HGLibA_00057	39	49	0	1	108.055	120.076	0	2.88214	0	0.0240026
CGCGTCCTCGCACATGAGCG	AANAT	HGLibA_00058	42	45	6	0	116.367	110.274	21.6871	0	0.186368	0
ACCTTCACGCTCGATCTCAA	AANAT	HGLibA_00059	130	54	525	6	360.185	132.329	1897.62	17.2929	5.26847	0.130681
CCTTCATCATCGGCTCGCTC	AANAT	HGLibA_00060	12	44	0	2	33.2478	107.824	0	5.76428	0	0.0534603
GAGGTCGGGCCCAAGTTCCG	AAR2	HGLibA_00061	29	1	0	0	80.3489	2.45054	0	0	0	0
GGCACAGATCTGTCGATTCT	AAR2	HGLibA_00062	95	146	2	0	263.212	357.779	7.22904	0	0.0274647	0
AAAGTCCCACCGGAACTTCT	AAR2	HGLibA_00063	0	0	0	0	0	0	0	0	#DIV/0!	#DIV/0!
CGTCCCGCGTGCGACTTCTT	AARD	HGLibA_00064	10	29	0	0	27.7065	71.0656	0	0	0	0
GTCCCCGAAGAAGTCGCACG	AARD	HGLibA_00065	70	50	1	0	193.946	122.527	3.61452	0	0.0186368	0
AAAAGATGATGCTGCGAATC	AARD	HGLibA_00066	24	75	0	89	66.4956	183.79	0	256.511	0	1.39567
CCACGCTCGGACCATCACTG	AARS	HGLibA_00067	7	4	2	0	19.3946	9.80215	7.22904	0	0.372735	0
TGGGGGCAAACATAATGACC	AARS	HGLibA_00068	8	0	0	0	22.1652	0	0	0	0	#DIV/0!
TCACACCTTCTTCGAGATGC	AARS	HGLibA_00069	68	91	1403	8	188.404	222.999	5071.17	23.0571	26.9164	0.103396
CCATTCGAAGGTCGCCCGCA	AARS2	HGLibA_00070	47	10	0	0	130.221	24.5054	0	0	0	0
GCCGCGGGGCCGCACGGAAG	AARS2	HGLibA_00071	11	118	0	0	30.4772	289.163	0	0	0	0
AAGCCTGCCATCTCGCTTCG	AARS2	HGLibA_00072	53	187	4	1	146.845	458.251	14.4581	2.88214	0.0984584	0.00628945
GTGCTGAGAGTGACTCGCCG	AARSD1	HGLibA_00073	0	0	0	0	0	0	0	0	#DIV/0!	#DIV/0!
TTCATTGACGCTCTGCTCAA	AARSD1	HGLibA_00074	24	23	228	1	66.4956	56.3624	824.11	2.88214	12.3934	0.0511359
AGATGTCATTGATTGTACCA	AARSD1	HGLibA_00075	100	46	6	5	277.065	112.725	21.6871	14.4107	0.0782744	0.12784
GACCTTCGATCCTTCTGTTG	AASDH	HGLibA_00076	35	218	14	0	96.9728	534.217	50.6033	0	0.521829	0
TAAGGCTGCCTCCTGTTATA	AASDH	HGLibA_00077	53	118	0	11	146.845	289.163	0	31.7036	0	0.109639
TCGATAGGTACATAAGCAGC	AASDH	HGLibA_00078	20	50	2	0	55.413	122.527	7.22904	0	0.130457	0
ACCCGATGGATCTAGACATC	AASDHPPT	HGLibA_00079	34	163	4	0	94.2022	399.438	14.4581	0	0.153479	0
AGGCTGGTCGTCTGATGATA	AASDHPPT	HGLibA_00080	10	114	0	1	27.7065	279.361	0	2.88214	0	0.0103169
ATCCTGATGTCTAGATCCAT	AASDHPPT	HGLibA_00081	19	48	2	0	52.6424	117.626	7.22904	0	0.137324	0
TCTGGATCACATGTTAGCAA	AASS	HGLibA_00082	18	6	0	0	49.8717	14.7032	0	0	0	0
GTTAACTTTGTTTGTGATGC	AASS	HGLibA_00083	28	4	0	0	77.5783	9.80215	0	0	0	0
TAGGCAGTGATTACATCCAA	AASS	HGLibA_00084	33	95	3	2	91.4315	232.801	10.8436	5.76428	0.118598	0.0247606
GTTGAACCCGCGACCAAGCG	AATF	HGLibA_00085	0	0	0	0	0	0	0	0	#DIV/0!	#DIV/0!
CGCTCTGTCTATCGAGTTCT	AATF	HGLibA_00086	53	107	136	0	146.845	262.208	491.575	0	3.34758	0
GTCTACTCACCAGACGATCC	AATF	HGLibA_00087	101	50	2	0	279.836	122.527	7.22904	0	0.0258331	0
GCGCTGGATCGCGCCAGAGC	AATK	HGLibA_00088	13	0	0	0	36.0185	0	0	0	0	#DIV/0!
CCGTGAGCAGGCAGTTCCGC	AATK	HGLibA_00089	66	13	0	0	182.863	31.857	0	0	0	0
TCGTGACTGCCGACCAGCTG	AATK	HGLibA_00090	57	228	3	4	157.927	558.723	10.8436	11.5286	0.0686618	0.0206338
TGCAATTACGAAGAGAGCCG	ABAT	HGLibA_00091	0	0	0	0	0	0	0	0	#DIV/0!	#DIV/0!
CATGTTGCTCGCCCAGCGCC	ABAT	HGLibA_00092	55	22	9	0	152.386	53.9118	32.5307	0	0.213476	0
CCAGCACAGCTACCGCCTGC	ABAT	HGLibA_00093	86	36	18	0	238.276	88.2194	65.0613	0	0.27305	0
GCCTCCGAGCATCTGAGAAC	ABCA1	HGLibA_00094	41	103	0	8	113.597	252.405	0	23.0571	0	0.0913496
TGTTTCCGTTACCCGACTCC	ABCA1	HGLibA_00095	79	39	3	2	218.881	95.571	10.8436	5.76428	0.0495408	0.0603142
CCTCCCCAGGAGTCGGGTAA	ABCA1	HGLibA_00096	9	8	0	0	24.9359	19.6043	0	0	0	0
TCAGAGTGCTCCTTTATAAC	ABCA10	HGLibA_00097	40	610	10	7	110.826	1494.83	36.1452	20.175	0.326143	0.0134965
CATATCGCCTGAAGTTTAAT	ABCA10	HGLibA_00098	330	180	63	13	914.315	441.097	227.715	37.4678	0.249055	0.0849425
CTTCCTTAAAGAACACTGTT	ABCA10	HGLibA_00099	58	8	4	5	160.698	19.6043	14.4581	14.4107	0.0899706	0.735079
CAAGTGCTCGCACGAATTCT	ABCA12	HGLibA_00100	5	81	0	0	13.8533	198.494	0	0	0	0
CCTCGAAACCTTCCTAGTAC	ABCA12	HGLibA_00101	47	20	4	1	130.221	49.0108	14.4581	2.88214	0.111028	0.0588063
CCCGGAACATATACTTTCAA	ABCA12	HGLibA_00102	37	63	0	0	102.514	154.384	0	0	0	0
AGACCAAATCACCGCCCTGC	ABCA13	HGLibA_00103	30	10	2	0	83.1196	24.5054	7.22904	0	0.0869716	0
ACCCACACTCTTCCAATATG	ABCA13	HGLibA_00104	261	74	9	1	723.14	181.34	32.5307	2.88214	0.0449853	0.0158936
TACTTGAGCAACTTGATTCC	ABCA13	HGLibA_00105	132	38	3	2	365.726	93.1204	10.8436	5.76428	0.0296494	0.0619014
GAGTGCTTGGGCCGTGCTAT	ABCA2	HGLibA_00106	24	4	0	0	66.4956	9.80215	0	0	0	0
CTCGGTGGCCAGAAACCCGC	ABCA2	HGLibA_00107	18	15	0	0	49.8717	36.7581	0	0	0	0
GAAGCCCACCATCTCCGTGA	ABCA2	HGLibA_00108	19	0	0	0	52.6424	0	0	0	0	#DIV/0!
TCCGTGTGTAACTGAACCGT	ABCA3	HGLibA_00109	125	38	11	0	346.331	93.1204	39.7597	0	0.114802	0
GCGCGGCTTTCCCTCCGAGA	ABCA3	HGLibA_00110	1	0	0	0	2.77065	0	0	0	0	#DIV/0!
TCATGAAGGAGGCGGCGATG	ABCA3	HGLibA_00111	60	6	8	5	166.239	14.7032	28.9162	14.4107	0.173943	0.980105
CACCTCGAAGCCGGGCATAA	ABCA4	HGLibA_00112	57	34	60	0	157.927	83.3183	216.871	0	1.37324	0
ATGCCACCGTAGCAGGCAAG	ABCA4	HGLibA_00113	23	10	0	0	63.725	24.5054	0	0	0	0
GCAATTGATGAGCTGCTCAC	ABCA4	HGLibA_00114	16	37	4	0	44.3304	90.6699	14.4581	0	0.326143	0
TCTAAGCCGAGCAACTTTGT	ABCA5	HGLibA_00115	188	52	0	2	520.883	127.428	0	5.76428	0	0.0452356
GAAATAGATACCTTTCCCCG	ABCA5	HGLibA_00116	15	13	0	0	41.5598	31.857	0	0	0	0
TCTACTGATCATCTACCTGA	ABCA5	HGLibA_00117	50	6	6	6	138.533	14.7032	21.6871	17.2929	0.156549	1.17613
TGGGGCCTCTCAATACTTCT	ABCA6	HGLibA_00118	29	15	13	0	80.3489	36.7581	46.9887	0	0.584809	0
GTACACCTACCTTTCAAAAG	ABCA6	HGLibA_00119	13	32	0	0	36.0185	78.4172	0	0	0	0
AAGATGATTCCCATAGCATA	ABCA6	HGLibA_00120	9	19	0	97	24.9359	46.5602	0	279.568	0	6.00443
GCTCTCCAAAGACGCGCGCC	ABCA7	HGLibA_00121	14	0	0	0	38.7891	0	0	0	0	#DIV/0!
ACTCACTGCAGATTCGCGGC	ABCA7	HGLibA_00122	12	15	0	0	33.2478	36.7581	0	0	0	0
GAGGCCACAGCAATTCGACC	ABCA7	HGLibA_00123	23	61	0	0	63.725	149.483	0	0	0	0
TAAATGTATCTACCCGTCCC	ABCA8	HGLibA_00124	35	27	0	0	96.9728	66.1645	0	0	0	0
TCATTTACTTGATGACTATG	ABCA8	HGLibA_00125	38	49	0	2	105.285	120.076	0	5.76428	0	0.0480052
TCTTTAATACTTTCCTCATC	ABCA8	HGLibA_00126	59	136	6	0	163.468	333.273	21.6871	0	0.132668	0
AATCAGTTGCAACTCCTCCT	ABCA9	HGLibA_00127	179	164	58	10	495.947	401.888	209.642	28.8214	0.422711	0.071715
TACGTCATTGATGACAATGA	ABCA9	HGLibA_00128	130	3	0	0	360.185	7.35161	0	0	0	0
AAAGAGCACAGAGACCATTC	ABCA9	HGLibA_00129	0	0	0	0	0	0	0	0	#DIV/0!	#DIV/0!
TTGGACTGTCAGCTGCTGTC	ABCB1	HGLibA_00130	0	0	0	0	0	0	0	0	#DIV/0!	#DIV/0!
GAAGCTAACCCTTGTGATTT	ABCB1	HGLibA_00131	42	92	0	0	116.367	225.449	0	0	0	0
CCAAACACCAGCATCATGAG	ABCB1	HGLibA_00132	15	93	1	0	41.5598	227.9	3.61452	0	0.0869716	0
CAGCTAGCTGAGGAACGTAT	ABCB10	HGLibA_00133	60	65	33	0	166.239	159.285	119.279	0	0.717515	0
TACCATCATACTGATGCCTA	ABCB10	HGLibA_00134	43	7	20	1	119.138	17.1538	72.2904	2.88214	0.606778	0.168018
TTCTTTGACAAGACTCGCAC	ABCB10	HGLibA_00135	24	16	0	0	66.4956	39.2086	0	0	0	0
GGAACTGTTAGTCCATACAA	ABCB11	HGLibA_00136	6	0	0	0	16.6239	0	0	0	0	#DIV/0!
CCAAAAATGAGTAGCACGCC	ABCB11	HGLibA_00137	197	15	5	0	545.818	36.7581	18.0726	0	0.033111	0
AAGAATTACTGAGTCAGACA	ABCB11	HGLibA_00138	15	3	0	0	41.5598	7.35161	0	0	0	0
AAAGTCGCCCTCCGCGCTCG	ABCB4	HGLibA_00139	49	133	0	0	135.762	325.922	0	0	0	0
GAGACCTGATCCGTGAGCTA	ABCB4	HGLibA_00140	8	23	0	0	22.1652	56.3624	0	0	0	0
TTTAGTTTCGATACTCCGAT	ABCB4	HGLibA_00141	34	32	38	1	94.2022	78.4172	137.352	2.88214	1.45805	0.0367539
CTGCAGCACGACAGACCAAG	ABCB5	HGLibA_00142	33	35	129	0	91.4315	85.7688	466.273	0	5.0997	0
GGACATCACACTCATGATCC	ABCB5	HGLibA_00143	34	10	0	2	94.2022	24.5054	0	5.76428	0	0.235225
AGGTTGACCCTGTATTATGT	ABCB5	HGLibA_00144	28	128	16	0	77.5783	313.669	57.8323	0	0.745471	0
CTTCCTGCCAAAATCTCGCC	ABCB6	HGLibA_00145	43	561	4	4	119.138	1374.75	14.4581	11.5286	0.121356	0.00838593
GGAACGGGCACTCAATGTGT	ABCB6	HGLibA_00146	55	259	2	0	152.386	634.689	7.22904	0	0.047439	0
TCCCCAGTCCTATACATTGC	ABCB6	HGLibA_00147	43	99	10	8	119.138	242.603	36.1452	23.0571	0.303389	0.0950405
TCAGCATGTTTCCCGACATC	ABCB7	HGLibA_00148	64	4	0	1	177.322	9.80215	0	2.88214	0	0.294032
TTACTAGATCTCCAACAGTA	ABCB7	HGLibA_00149	8	36	0	0	22.1652	88.2194	0	0	0	0
CTGTATTTGGTGCATCACTC	ABCB7	HGLibA_00150	28	12	97	7	77.5783	29.4065	350.608	20.175	4.51942	0.686074
CCGCTTGACAACTGACGTGC	ABCB8	HGLibA_00151	111	138	0	0	307.542	338.174	0	0	0	0
CAGTCATGAAACTCCCTACG	ABCB8	HGLibA_00152	106	99	6	4	293.689	242.603	21.6871	11.5286	0.0738438	0.0475203
TAAAGCGAGACCCCACGACA	ABCB8	HGLibA_00153	41	30	0	0	113.597	73.5161	0	0	0	0
TGACGATGCCATCAATGGCG	ABCB9	HGLibA_00154	82	81	0	1	227.193	198.494	0	2.88214	0	0.0145201
GCAATTAGCTCATTTGCCGC	ABCB9	HGLibA_00155	213	138	99	0	590.149	338.174	357.837	0	0.606351	0
AGCGGAAGAGACAGTTTCGA	ABCB9	HGLibA_00156	35	29	6	0	96.9728	71.0656	21.6871	0	0.223641	0
CCGATGGCTCCGACCCGCTC	ABCC1	HGLibA_00157	85	39	1	4	235.505	95.571	3.61452	11.5286	0.0153479	0.120628
CGGAAAACATCATCAGGTCG	ABCC1	HGLibA_00158	86	71	7	0	238.276	173.988	25.3016	0	0.106186	0
CAAGTTCGTGAATGACACGA	ABCC1	HGLibA_00159	89	3	0	1	246.588	7.35161	0	2.88214	0	0.392042
TGCACGTGTACCAAGCTTAC	ABCC10	HGLibA_00160	224	155	7	0	620.626	379.833	25.3016	0	0.0407679	0
GTAAGCTTGGTACACGTGCA	ABCC10	HGLibA_00161	1	7	0	0	2.77065	17.1538	0	0	0	0
ATCCGAGACAACATCCTCTT	ABCC10	HGLibA_00162	117	161	11	0	324.166	394.537	39.7597	0	0.122652	0
TGTCGATGCCACGATTCACG	ABCC11	HGLibA_00163	161	574	23	2	446.075	1406.61	83.1339	5.76428	0.186368	0.004098
GTGAATCGTGGCATCGACAT	ABCC11	HGLibA_00164	99	80	0	16	274.295	196.043	0	46.1143	0	0.235225
CTAAGCGACTCCGTAAGCTT	ABCC11	HGLibA_00165	11	1	0	13	30.4772	2.45054	0	37.4678	0	15.2896
CGTGCGGTAGTTGATGGCCC	ABCC12	HGLibA_00166	6	0	0	0	16.6239	0	0	0	0	#DIV/0!
CTGGGCCATCAACTACCGCA	ABCC12	HGLibA_00167	222	65	8	5	615.085	159.285	28.9162	14.4107	0.0470117	0.0904712
TGCCGCACTCACCGGCCCTA	ABCC12	HGLibA_00168	58	161	0	2	160.698	394.537	0	5.76428	0	0.0146103
GGATTGGTATATCGAACAGC	ABCC2	HGLibA_00169	1	0	0	0	2.77065	0	0	0	0	#DIV/0!
GTATCGAGAGAATCCAGAAT	ABCC2	HGLibA_00170	0	0	0	0	0	0	0	0	#DIV/0!	#DIV/0!
TCCTTACCTGTAAGAGTGTC	ABCC2	HGLibA_00171	19	29	11	0	52.6424	71.0656	39.7597	0	0.755279	0
GCCGCTCATACTGTATCAGC	ABCC3	HGLibA_00172	1	0	0	0	2.77065	0	0	0	0	#DIV/0!
GGATGATGTAGCCACGACAA	ABCC3	HGLibA_00173	11	22	0	0	30.4772	53.9118	0	0	0	0
GGCGACCCACAGGTAGATGC	ABCC3	HGLibA_00174	49	50	2	0	135.762	122.527	7.22904	0	0.0532479	0
GGCACTTCGTCTTAGTAACA	ABCC4	HGLibA_00175	15	35	12	0	41.5598	85.7688	43.3742	0	1.04366	0
CTTCCTCTAATCTCCGTTTA	ABCC4	HGLibA_00176	66	33	2	4	182.863	80.8677	7.22904	11.5286	0.0395325	0.142561
TGATGTGAACAAGTTTGATC	ABCC4	HGLibA_00177	31	15	11	0	85.8902	36.7581	39.7597	0	0.462913	0
AGATCCACACAACCCTTCGC	ABCC5	HGLibA_00178	1	0	1	0	2.77065	0	3.61452	0	1.30457	#DIV/0!
GTGCCTGATGATCACGCAGC	ABCC5	HGLibA_00179	1	2	0	0	2.77065	4.90108	0	0	0	0
AAACATTCTCTGCCCATCGT	ABCC5	HGLibA_00180	104	117	29	0	288.148	286.713	104.821	0	0.363775	0
AGTCCTGTGTACCTCCAGCG	ABCC6	HGLibA_00181	83	141	1	10	229.964	345.526	3.61452	28.8214	0.0157178	0.0834132
ATCGTGGTGAGCCACACAGT	ABCC6	HGLibA_00182	60	21	0	0	166.239	51.4613	0	0	0	0
TGTTCCTGATTCACACCGAG	ABCC6	HGLibA_00183	80	111	77	112	221.652	272.01	278.318	322.8	1.25565	1.18672
GCGTAGCTGCGAGAAGCCGA	ABCC8	HGLibA_00184	7	22	0	0	19.3946	53.9118	0	0	0	0
TGATGACATTGACCTCCACG	ABCC8	HGLibA_00185	138	112	135	7	382.35	274.46	487.96	20.175	1.27621	0.0735079
GATGTTGTGATAGTAGACCA	ABCC8	HGLibA_00186	15	43	11	0	41.5598	105.373	39.7597	0	0.956687	0
CCTCTTTATGCCAGCCGTGA	ABCC9	HGLibA_00187	52	18	6	0	144.074	44.1097	21.6871	0	0.150528	0
TTTCTAGGCGGCGGGAATCA	ABCC9	HGLibA_00188	1	20	0	0	2.77065	49.0108	0	0	0	0
TCTTCATATAATATCAACGA	ABCC9	HGLibA_00189	8	0	0	0	22.1652	0	0	0	0	#DIV/0!
CCTGTCGTTCCGCAGCCGTC	ABCD1	HGLibA_00190	2	0	0	4	5.5413	0	0	11.5286	0	#DIV/0!
CGACGACATGATCCGCTCAA	ABCD1	HGLibA_00191	190	1229	0	0	526.424	3011.71	0	0	0	0
GCGGATCATGTCGTCGTACA	ABCD1	HGLibA_00192	10	164	3	0	27.7065	401.888	10.8436	0	0.391372	0
CCTTATTGCACTGTTGACGA	ABCD2	HGLibA_00193	47	13	4	0	130.221	31.857	14.4581	0	0.111028	0
TTTCATAGGCGTGGTCTACT	ABCD2	HGLibA_00194	7	104	1	2	19.3946	254.856	3.61452	5.76428	0.186368	0.0226178
CAGCAGTGGACTAATTATGG	ABCD2	HGLibA_00195	4	4	0	7	11.0826	9.80215	0	20.175	0	2.05822
CTCGAACATATTGTGATGTT	ABCD3	HGLibA_00196	94	63	21	25	260.441	154.384	75.9049	72.0535	0.291447	0.466717
GTGGTTTGCAGTGGTATCAT	ABCD3	HGLibA_00197	72	16	0	0	199.487	39.2086	0	0	0	0
ACCACCATTACAGAACAATG	ABCD3	HGLibA_00198	13	232	1	0	36.0185	568.525	3.61452	0	0.100352	0
TACCTGCAGCCGAAGTACGC	ABCD4	HGLibA_00199	38	35	1	5	105.285	85.7688	3.61452	14.4107	0.0343309	0.168018
GAGACCTCACCTGCGTACTT	ABCD4	HGLibA_00200	91	1051	4	1	252.129	2575.52	14.4581	2.88214	0.0573439	0.00111905
GTCTCAGGTCATGGCGGTCG	ABCD4	HGLibA_00201	4	2	0	0	11.0826	4.90108	0	0	0	0
TAATAACTCACAGTTGATTT	ABCE1	HGLibA_00202	116	119	5	0	321.396	291.614	18.0726	0	0.0562316	0
ACAAATGTACCTCCTTCATC	ABCE1	HGLibA_00203	67	20	2	3	185.634	49.0108	7.22904	8.64643	0.0389425	0.176419
AGACTTAAACCTGATGAAGG	ABCE1	HGLibA_00204	2	11	0	0	5.5413	26.9559	0	0	0	0
AAAAAGCGAGATACCCGAAA	ABCF1	HGLibA_00205	3	5	0	0	8.31196	12.2527	0	0	0	0
GTACCCGCCCCAAAACCCCG	ABCF1	HGLibA_00206	4	1	0	0	11.0826	2.45054	0	0	0	0
CTCAGTGCCAACCAGTGATG	ABCF1	HGLibA_00207	17	5	1	27	47.1011	12.2527	3.61452	77.8178	0.0767396	6.35108
ATGATCAGTACGTGAAGACG	ABCF2	HGLibA_00208	10	40	0	0	27.7065	98.0215	0	0	0	0
CCTAGATGCTTGCGTGTGGT	ABCF2	HGLibA_00209	20	176	1	0	55.413	431.295	3.61452	0	0.0652287	0
AGATCAGATTGCACACATGA	ABCF2	HGLibA_00210	119	65	118	3	329.708	159.285	426.513	8.64643	1.29361	0.0542827
TCCGCCCCACCAGCCCGTAA	ABCF3	HGLibA_00211	22	91	4	0	60.9543	222.999	14.4581	0	0.237195	0
TAGGGGCGTCCAGTAGCACC	ABCF3	HGLibA_00212	61	18	2	0	169.01	44.1097	7.22904	0	0.0427729	0
GCCGCCGTTACGGGCTGGTG	ABCF3	HGLibA_00213	32	36	14	0	88.6609	88.2194	50.6033	0	0.570751	0
GTCCACGCTGATGAACATCC	ABCG1	HGLibA_00214	39	101	0	9	108.055	247.504	0	25.9393	0	0.104803
ACTGAGACGGACCTGCTGAA	ABCG1	HGLibA_00215	28	71	0	6	77.5783	173.988	0	17.2929	0	0.0993909
ATTTCCGGGAAGTTCAATAG	ABCG1	HGLibA_00216	10	1	7	0	27.7065	2.45054	25.3016	0	0.913201	0
ACATCTCCAGATAATCCACT	ABCG2	HGLibA_00217	37	125	13	0	102.514	306.317	46.9887	0	0.458364	0
GACAGCTTCCAATGACCTGA	ABCG2	HGLibA_00218	26	7	13	0	72.0369	17.1538	46.9887	0	0.652287	0
CGAAGATTTGCCTCCACCTG	ABCG2	HGLibA_00219	74	39	0	1	205.028	95.571	0	2.88214	0	0.0301571
TGATGTCGTGCTCCCACACG	ABCG4	HGLibA_00220	149	233	315	10	412.827	570.975	1138.57	28.8214	2.75799	0.0504775
TCGTGTGGGAGCACGACATC	ABCG4	HGLibA_00221	0	0	0	0	0	0	0	0	#DIV/0!	#DIV/0!
TCATGGCTTCCAACACCGTG	ABCG4	HGLibA_00222	111	586	137	0	307.542	1436.02	495.189	0	1.61015	0
TCCTTTAAAGCCACCGCGTG	ABCG5	HGLibA_00223	1	9	0	0	2.77065	22.0548	0	0	0	0
GCCGGGATTGCCGCGGCGGA	ABCG5	HGLibA_00224	3	4	0	0	8.31196	9.80215	0	0	0	0
GTAGTGCAGCGTCTCGCGCA	ABCG5	HGLibA_00225	32	75	2	10	88.6609	183.79	7.22904	28.8214	0.0815358	0.156817
CACGGCGGCAAGATCAAGTC	ABCG8	HGLibA_00226	1	14	0	0	2.77065	34.3075	0	0	0	0
GCTGCCCATTGATCCAGATC	ABCG8	HGLibA_00227	45	5	0	3	124.679	12.2527	0	8.64643	0	0.705676
GGTACCTGAGCTCCCTATGA	ABCG8	HGLibA_00228	2	0	0	0	5.5413	0	0	0	0	#DIV/0!
GACCCTACCGTTCCACAAGT	ABHD1	HGLibA_00229	54	185	0	0	149.615	453.349	0	0	0	0
GGTGCAAGACGTATGTATCC	ABHD1	HGLibA_00230	22	1	0	10	60.9543	2.45054	0	28.8214	0	11.7613
GTAGAAAGTCTCGGTGGTGA	ABHD1	HGLibA_00231	18	176	1	72	49.8717	431.295	3.61452	207.514	0.0724763	0.481143
TTGGAAGGTCTGGTCGATTA	ABHD10	HGLibA_00232	2	1	0	0	5.5413	2.45054	0	0	0	0
TGCAATTGCACGACCAGAGA	ABHD10	HGLibA_00233	0	0	0	0	0	0	0	0	#DIV/0!	#DIV/0!
TACAAAAGCGTTGGCGATTG	ABHD10	HGLibA_00234	16	12	1	0	44.3304	29.4065	3.61452	0	0.0815358	0
CCGCTCCCGTGCCCGAAAAC	ABHD11	HGLibA_00235	43	29	0	0	119.138	71.0656	0	0	0	0
GGCTAGCTTACTGCACGAAC	ABHD11	HGLibA_00236	38	7	10	0	105.285	17.1538	36.1452	0	0.343309	0
GAGCCCGTGCAAAAAGACGA	ABHD11	HGLibA_00237	30	3	1	0	83.1196	7.35161	3.61452	0	0.0434858	0
TGGTACCTGCGTTCCCATGC	ABHD12	HGLibA_00238	20	9	0	0	55.413	22.0548	0	0	0	0
GCGTTCTTCCACCAGACTGC	ABHD12	HGLibA_00239	22	7	0	0	60.9543	17.1538	0	0	0	0
TGATTCAAACCTTGATCCTG	ABHD12	HGLibA_00240	91	208	7	5	252.129	509.712	25.3016	14.4107	0.100352	0.0282723
ACATGGTCGACCGCAACCTG	ABHD12B	HGLibA_00241	23	10	22	0	63.725	24.5054	79.5194	0	1.24785	0
GCCGCATCGCCCGAGCCGCC	ABHD12B	HGLibA_00242	133	6	0	14	368.497	14.7032	0	40.35	0	2.74429
TATGAAGCAGCCCTTCGTGA	ABHD12B	HGLibA_00243	57	132	166	0	157.927	323.471	600.01	0	3.79928	0
GTGTCATTGTGAGTCCCATC	ABHD13	HGLibA_00244	0	6	0	3	0	14.7032	0	8.64643	#DIV/0!	0.588063
GCTAATCTCTTAGTCCGAGA	ABHD13	HGLibA_00245	26	7	0	1	72.0369	17.1538	0	2.88214	0	0.168018
CGATGCGTTACCTTCCTTTA	ABHD13	HGLibA_00246	53	101	6	0	146.845	247.504	21.6871	0	0.147688	0
GAGCACCTCGCGGTAAAAGA	ABHD14A	HGLibA_00247	4	0	5	0	11.0826	0	18.0726	0	1.63072	#DIV/0!
ACTCCAACCCTTATCCTGTA	ABHD14A	HGLibA_00248	30	8	0	0	83.1196	19.6043	0	0	0	0
CTCCCACGTGTGAGAGTTAA	ABHD14A	HGLibA_00249	31	18	0	0	85.8902	44.1097	0	0	0	0
TACCTTCACACTGGCATAGT	ABHD14B	HGLibA_00250	181	77	8	0	501.488	188.691	28.9162	0	0.0576607	0
TTCGCTTCTCCTCCGAGACC	ABHD14B	HGLibA_00251	101	128	62	1	279.836	313.669	224.1	2.88214	0.800827	0.00918849
GTGATCAGTCCATCACTGAG	ABHD14B	HGLibA_00252	9	5	1	0	24.9359	12.2527	3.61452	0	0.144953	0
TTCGTCCTGCCCGTAGCGCC	ABHD15	HGLibA_00253	29	229	0	0	80.3489	561.173	0	0	0	0
CCGCTGTTCGCGGTGAGCGA	ABHD15	HGLibA_00254	7	0	0	0	19.3946	0	0	0	0	#DIV/0!
CGGGTCGTTGCGGTCCCAGT	ABHD15	HGLibA_00255	18	41	0	0	49.8717	100.472	0	0	0	0
AGGGGAGGACCGACGGATAC	ABHD16A	HGLibA_00256	14	0	0	0	38.7891	0	0	0	0	#DIV/0!
GTACTATCAGCCCCGTGCCC	ABHD16A	HGLibA_00257	8	0	0	0	22.1652	0	0	0	0	#DIV/0!
TTTACAGATCCTGTATCCGT	ABHD16A	HGLibA_00258	100	82	50	0	277.065	200.944	180.726	0	0.652287	0
CGCCTCGTGGAGCGCTACCA	ABHD16B	HGLibA_00259	10	34	0	0	27.7065	83.3183	0	0	0	0
CTTCGACGACCTTGTGCCGC	ABHD16B	HGLibA_00260	94	177	19	0	260.441	433.745	68.6759	0	0.26369	0
GCACCGCTACCCCGTCGTGA	ABHD16B	HGLibA_00261	42	64	48	0	116.367	156.834	173.497	0	1.49094	0
GACTCCAACAACCCAGCGCC	ABHD17A	HGLibA_00262	4	0	0	0	11.0826	0	0	0	0	#DIV/0!
CAGAACCCCACCTGGCGAGA	ABHD17A	HGLibA_00263	31	1	175	0	85.8902	2.45054	632.541	0	7.36453	0
TACACGGTCCTCTTCTCGCA	ABHD17A	HGLibA_00264	14	25	3	0	38.7891	61.2634	10.8436	0	0.279551	0
GGCAACGTTCAAACAATGCG	ABHD17B	HGLibA_00265	2	3	0	0	5.5413	7.35161	0	0	0	0
GAGTAAAGTGTATTTCGCAT	ABHD17B	HGLibA_00266	12	17	9	11	33.2478	41.6591	32.5307	31.7036	0.97843	0.761023
ATCTGTCTGAACGAGCAGAC	ABHD17B	HGLibA_00267	15	2	0	15	41.5598	4.90108	0	43.2321	0	8.82095
CGCTGCGCATTCATACCTCG	ABHD17C	HGLibA_00268	118	23	0	4	326.937	56.3624	0	11.5286	0	0.204544
GACAGCGCTCGTACATCGCT	ABHD17C	HGLibA_00269	277	131	1464	4	767.471	321.02	5291.66	11.5286	6.89493	0.0359123
ACCTCAGCGAGCGCGCCGAC	ABHD17C	HGLibA_00270	0	1	0	0	0	2.45054	0	0	#DIV/0!	0
TTACCATAGGTGAACATGCG	ABHD2	HGLibA_00271	4	21	0	1	11.0826	51.4613	0	2.88214	0	0.056006
TCGCCACGCATGTTCACCTA	ABHD2	HGLibA_00272	200	159	22	0	554.13	389.635	79.5194	0	0.143503	0
GATACATTCCACCGTTGATC	ABHD2	HGLibA_00273	45	3	1384	1	124.679	7.35161	5002.49	2.88214	40.1229	0.392042
TACAGAAACGTACTACCCGA	ABHD3	HGLibA_00274	15	20	0	0	41.5598	49.0108	0	0	0	0
TGGACCTGCGGATGTTGTCC	ABHD3	HGLibA_00275	43	82	3	1	119.138	200.944	10.8436	2.88214	0.0910168	0.014343
CCGAGCCGAAGAACCCCACC	ABHD3	HGLibA_00276	61	225	1	0	169.01	551.371	3.61452	0	0.0213865	0
GCAAAACGACCGCACCCCCT	ABHD4	HGLibA_00277	66	14	10	0	182.863	34.3075	36.1452	0	0.197663	0
CGGAATCGCTGCACCAGACC	ABHD4	HGLibA_00278	51	32	6	0	141.303	78.4172	21.6871	0	0.153479	0
TTGGCTGTTCTTCGAGTAGC	ABHD4	HGLibA_00279	21	25	2	8	58.1837	61.2634	7.22904	23.0571	0.124245	0.37636
ACTCGCTGAAGTACCCATCA	ABHD5	HGLibA_00280	6	6	1	0	16.6239	14.7032	3.61452	0	0.217429	0
GCACAACCTAGGTGGATTCT	ABHD5	HGLibA_00281	170	183	5	28	471.011	448.448	18.0726	80.7	0.0383698	0.179954
TAAGTCTAGTGCAGCGTTTA	ABHD5	HGLibA_00282	18	2	1	0	49.8717	4.90108	3.61452	0	0.0724763	0
CCCCTTCCAGGTACTGGCGG	ABHD6	HGLibA_00283	1	0	0	0	2.77065	0	0	0	0	#DIV/0!
GCAAGTTAAGAGGATACACC	ABHD6	HGLibA_00284	3	2	0	0	8.31196	4.90108	0	0	0	0
AACATGTTTGTGATTGCGGG	ABHD6	HGLibA_00285	6	56	0	0	16.6239	137.23	0	0	0	0
TGCCCTCGTCGATGAGCTTC	ABHD8	HGLibA_00286	212	99	1	17	587.378	242.603	3.61452	48.9964	0.00615365	0.201961
CCATGATGAGCGGCCAGTAC	ABHD8	HGLibA_00287	26	75	5	0	72.0369	183.79	18.0726	0	0.25088	0
CAAACTTATCGTGCATGCCG	ABHD8	HGLibA_00288	172	3	7	14	476.552	7.35161	25.3016	40.35	0.0530931	5.48859
ACAGGGCGCTCCATATTCGC	ABI1	HGLibA_00289	105	15	2	3	290.918	36.7581	7.22904	8.64643	0.024849	0.235225
AGTAGTCTGCCACCCGAGTC	ABI1	HGLibA_00290	50	17	6	0	138.533	41.6591	21.6871	0	0.156549	0
AGCGCCCTGTAAGGTATATT	ABI1	HGLibA_00291	31	40	2	0	85.8902	98.0215	7.22904	0	0.084166	0
GCACTCCCCCTATCGCACAC	ABI2	HGLibA_00292	16	77	1	0	44.3304	188.691	3.61452	0	0.0815358	0
GGGCTAGGTACGTAATCATT	ABI2	HGLibA_00293	35	36	8	0	96.9728	88.2194	28.9162	0	0.298188	0
TATAACGAACTGGTCGTTCA	ABI2	HGLibA_00294	30	7	70	6	83.1196	17.1538	253.016	17.2929	3.044	1.00811
AGTAGTCAGCGACCCGCAGC	ABI3	HGLibA_00295	1	2	0	0	2.77065	4.90108	0	0	0	0
CCTTGATGCTCTTTCGAGAC	ABI3	HGLibA_00296	48	16	0	0	132.991	39.2086	0	0	0	0
CGACATTGGCCATGGGATCA	ABI3	HGLibA_00297	30	81	6	0	83.1196	198.494	21.6871	0	0.260915	0
GTTGCATTTGCCACCTCGCA	ABI3BP	HGLibA_00298	20	11	1	0	55.413	26.9559	3.61452	0	0.0652287	0
TGGCACTCTGACACCGAGCT	ABI3BP	HGLibA_00299	52	1	0	0	144.074	2.45054	0	0	0	0
CAAGTCACTGTCCCAATGAC	ABI3BP	HGLibA_00300	89	57	3	0	246.588	139.681	10.8436	0	0.0439744	0
TGTCCCCCAACTACGACAAG	ABL1	HGLibA_00301	32	13	6	0	88.6609	31.857	21.6871	0	0.244608	0
CCTCGTACACCTCCCCGTAC	ABL1	HGLibA_00302	96	86	4	0	265.983	210.746	14.4581	0	0.0543572	0
CCGGCAGGAGGTGAACGCCG	ABL1	HGLibA_00303	20	91	3	0	55.413	222.999	10.8436	0	0.195686	0
GTCCATCTCGCTCAGGTACG	ABL2	HGLibA_00304	113	80	13	3	313.084	196.043	46.9887	8.64643	0.150084	0.0441047
TCCCTCGTACCTGAGCGAGA	ABL2	HGLibA_00305	6	419	13	0	16.6239	1026.78	46.9887	0	2.82658	0
TCTCTGTGGTGCGCCCCGCC	ABL2	HGLibA_00306	113	158	11	1	313.084	387.185	39.7597	2.88214	0.126994	0.00744384
CTTGATATCTCTTCCGCAGC	ABLIM1	HGLibA_00307	17	76	0	0	47.1011	186.241	0	0	0	0
CGAAGCACTTCACCCTTGCA	ABLIM1	HGLibA_00308	486	78	44	0	1346.54	191.142	159.039	0	0.11811	0
CATTTATGGCAGTGAATGAC	ABLIM1	HGLibA_00309	204	380	1	4	565.213	931.204	3.61452	11.5286	0.00639497	0.0123803
CGCGCTGCTGCCCACCGATA	ABLIM2	HGLibA_00310	26	27	0	0	72.0369	66.1645	0	0	0	0
CCGAGTGACCTTCAACGGGA	ABLIM2	HGLibA_00311	59	426	0	0	163.468	1043.93	0	0	0	0
GTGATAGTCAGCTTCGCAGT	ABLIM2	HGLibA_00312	2	2	4	3	5.5413	4.90108	14.4581	8.64643	2.60915	1.76419
GTCATCCAGTGCTACCGCTG	ABLIM3	HGLibA_00313	28	20	0	0	77.5783	49.0108	0	0	0	0
CTTCGCCTGTGATGAAGTCC	ABLIM3	HGLibA_00314	1	6	0	0	2.77065	14.7032	0	0	0	0
CCACTTACTGCTAGTGTTCA	ABLIM3	HGLibA_00315	175	96	663	2	484.864	235.252	2396.43	5.76428	4.94247	0.0245026
GATGGTCTACCCCCAGTCAA	ABO	HGLibA_00316	18	15	0	2	49.8717	36.7581	0	5.76428	0	0.156817
GGATCATAGGTCGAAGTGCG	ABO	HGLibA_00317	4	0	0	0	11.0826	0	0	0	0	#DIV/0!
AGCCCCAGAAGTCTAATGCC	ABO	HGLibA_00318	8	78	0	0	22.1652	191.142	0	0	0	0
GATCCAGCGCTGGACGTAGT	ABP1/AOC1	HGLibA_00319+HGLibA_02266	51	33	93	1	141.303	80.8677	336.15	2.88214	2.37893	0.0356402
GGTGCACTACCGCGTAGACC	ABP1/AOC1	HGLibA_00320+HGLibA_02267	44	17	4	0	121.909	41.6591	14.4581	0	0.118598	0
CGGAGAGCGCATTGCCTATG	ABP1/AOC1	HGLibA_00321+HGLibA_02268	213	119	21	12	590.149	291.614	75.9049	34.5857	0.12862	0.118601
CGATAACTATAAAGTCGCTC	ABR	HGLibA_00322	154	36	0	11	426.68	88.2194	0	31.7036	0	0.359372
CGACTCATCGATGTACGGCA	ABR	HGLibA_00323	73	44	4	0	202.258	107.824	14.4581	0	0.0714835	0
ACGCTTTGTACACACCGAGC	ABR	HGLibA_00324	69	60	0	0	191.175	147.032	0	0	0	0
ATGTCCACCCGCCTACACAA	ABRA	HGLibA_00325	16	11	0	0	44.3304	26.9559	0	0	0	0
CAGCATGGCTCCGGGCGAAA	ABRA	HGLibA_00326	34	51	67	0	94.2022	124.977	242.173	0	2.57078	0
GATGTGCTCCTCAGCACGCT	ABRA	HGLibA_00327	49	89	13	0	135.762	218.098	46.9887	0	0.346111	0
CTCTTAAAGCTGCAAAACGA	ABRACL	HGLibA_00328	42	243	129	0	116.367	595.481	466.273	0	4.0069	0
AGTGGAGGAAATTCATCGTT	ABRACL	HGLibA_00329	21	1	0	0	58.1837	2.45054	0	0	0	0
TGCCAACCTCTTTGAAGCAT	ABRACL	HGLibA_00330	55	2	0	0	152.386	4.90108	0	0	0	0
CGAGCCCGTTCACGTCCCCC	ABT1	HGLibA_00331	60	126	22	1	166.239	308.768	79.5194	2.88214	0.478344	0.00933434
TAGACTGGCCGCCACGCGCT	ABT1	HGLibA_00332	19	5	4	0	52.6424	12.2527	14.4581	0	0.274647	0
GGTCGGACGCGTCTTCTTTC	ABT1	HGLibA_00333	32	35	6	7	88.6609	85.7688	21.6871	20.175	0.244608	0.235225
GCGCTCACCATCGAAGGTGT	ABTB1	HGLibA_00334	24	33	1	0	66.4956	80.8677	3.61452	0	0.0543572	0
ATAGTAATCCCGCCTCCTGC	ABTB1	HGLibA_00335	197	15	0	0	545.818	36.7581	0	0	0	0
CTGCTGCAGTACCTGTACAC	ABTB1	HGLibA_00336	109	23	5	0	302.001	56.3624	18.0726	0	0.0598428	0
TGCGTACTCGTGGATGCGCA	ABTB2	HGLibA_00337	56	21	3	0	155.157	51.4613	10.8436	0	0.0698879	0
CGGCTCGCTCGTCATGGCCC	ABTB2	HGLibA_00338	20	131	1	1	55.413	321.02	3.61452	2.88214	0.0652287	0.00897806
CGCCGGCGCTCATGCTGTAC	ABTB2	HGLibA_00339	37	41	1	0	102.514	100.472	3.61452	0	0.0352587	0
GATTCGGGCCATGATTGCCC	ACAA1	HGLibA_00340	304	8	0	0	842.278	19.6043	0	0	0	0
ATTCACGTCCTTGAGAACCG	ACAA1	HGLibA_00341	14	4	78	1	38.7891	9.80215	281.932	2.88214	7.26834	0.294032
CACCCCCGACGAGCTTCTCT	ACAA1	HGLibA_00342	72	574	0	1	199.487	1406.61	0	2.88214	0	0.002049
CAAGCTTGGATCAGATATCA	ACAA2	HGLibA_00343	16	39	10	0	44.3304	95.571	36.1452	0	0.815358	0
CTTACCAATACCCATGATAG	ACAA2	HGLibA_00344	36	50	0	0	99.7435	122.527	0	0	0	0
ATTGTGGGCTACTTTGTATC	ACAA2	HGLibA_00345	16	2	0	0	44.3304	4.90108	0	0	0	0
TGCAATTAGATTCGTTGTCA	ACACA	HGLibA_00346	148	93	11	11	410.056	227.9	39.7597	31.7036	0.0969615	0.139112
GCAGAATTTGTTACTCGCTT	ACACA	HGLibA_00347	30	195	24	0	83.1196	477.855	86.7485	0	1.04366	0
TGGCTTGCACCTAGTAAAGC	ACACA	HGLibA_00348	18	10	2	0	49.8717	24.5054	7.22904	0	0.144953	0
GATCATTACGTCCCCGTCCC	ACACB	HGLibA_00349	58	172	18	8	160.698	421.492	65.0613	23.0571	0.404868	0.0547035
GGGTTGGGACCTGTAGCGTC	ACACB	HGLibA_00350	19	4	5	0	52.6424	9.80215	18.0726	0	0.343309	0
CGTTGTCGCCCAGACGCTAC	ACACB	HGLibA_00351	48	79	0	1	132.991	193.592	0	2.88214	0	0.0148877
GTACAGAATCGTATCCCTTC	ACAD10	HGLibA_00352	21	6	6	2	58.1837	14.7032	21.6871	5.76428	0.372735	0.392042
GTTAAAGACCTCCGTGCCTG	ACAD10	HGLibA_00353	50	140	0	0	138.533	343.075	0	0	0	0
ATAACTCAAATTCGGGCAAA	ACAD10	HGLibA_00354	35	21	0	0	96.9728	51.4613	0	0	0	0
CCACTCCGATAGCTGTTGCA	ACAD11	HGLibA_00355	17	10	6	3	47.1011	24.5054	21.6871	8.64643	0.460438	0.352838
CTAACTGTACCTCTTTAGGG	ACAD11	HGLibA_00356	4	8	0	0	11.0826	19.6043	0	0	0	0
CTGAGCCAATGTTTCTACCG	ACAD11	HGLibA_00357	55	51	54	0	152.386	124.977	195.184	0	1.28085	0
AGACCCCTCCGAAGCCTAGC	ACAD8	HGLibA_00358	15	114	0	0	41.5598	279.361	0	0	0	0
TCTGACCTCCGCTAAGAAAC	ACAD8	HGLibA_00359	23	11	0	0	63.725	26.9559	0	0	0	0
TCCGAAGCTATCAATCATCC	ACAD8	HGLibA_00360	67	141	0	1	185.634	345.526	0	2.88214	0	0.00834132
CGCCAGTTTAGGCAAGTATT	ACAD9	HGLibA_00361	61	248	5	4	169.01	607.733	18.0726	11.5286	0.106932	0.0189698
CTCCCCTAGTCTTGAGTACA	ACAD9	HGLibA_00362	56	78	8	0	155.157	191.142	28.9162	0	0.186368	0
TGACCTTGAGGCCAATAGCC	ACAD9	HGLibA_00363	6	2	0	0	16.6239	4.90108	0	0	0	0
TGTACTCCGCAGCTATTGTC	ACADL	HGLibA_00364	29	45	16	0	80.3489	110.274	57.8323	0	0.719765	0
CGCGTAGGGACCCTCGGAGA	ACADL	HGLibA_00365	34	5	0	3	94.2022	12.2527	0	8.64643	0	0.705676
CTCACCGCGCGGCGGGCAGC	ACADL	HGLibA_00366	23	1	0	0	63.725	2.45054	0	0	0	0
GCCAATCGACAACGTGAACC	ACADM	HGLibA_00367	72	12	361	5	199.487	29.4065	1304.84	14.4107	6.54099	0.490053
TCCCCCTAATTAGAAGAGCC	ACADM	HGLibA_00368	66	17	5	6	182.863	41.6591	18.0726	17.2929	0.0988313	0.415103
TGCTCGTAAATTTGCCAGAG	ACADM	HGLibA_00369	30	33	0	0	83.1196	80.8677	0	0	0	0
TGGCGTAGGCCAGGTAATCG	ACADS	HGLibA_00370	215	32	0	0	595.69	78.4172	0	0	0	0
CAGAACCCATGAGTCGCCCT	ACADS	HGLibA_00371	73	52	8	0	202.258	127.428	28.9162	0	0.142967	0
GGCAGGTACCTGGTTCGCTG	ACADS	HGLibA_00372	34	69	4	3	94.2022	169.087	14.4581	8.64643	0.153479	0.0511359
ATCCACTGTGCTCGTGATAG	ACADSB	HGLibA_00373	99	147	43	3	274.295	360.229	155.424	8.64643	0.566633	0.0240026
TTCCTCTATCACGAGCACAG	ACADSB	HGLibA_00374	29	0	147	0	80.3489	0	531.334	0	6.61284	#DIV/0!
TATTGAGTAGAGCTTCTGAC	ACADSB	HGLibA_00375	47	16	30	0	130.221	39.2086	108.436	0	0.832706	0
TGTCTAACCGAGCCCTCAAG	ACADVL	HGLibA_00376	8	0	0	0	22.1652	0	0	0	0	#DIV/0!
GCTGGCAGGAACCCGGATAA	ACADVL	HGLibA_00377	10	2	1	0	27.7065	4.90108	3.61452	0	0.130457	0
CGATGACAGCAAAGACGATG	ACADVL	HGLibA_00378	10	37	4	3	27.7065	90.6699	14.4581	8.64643	0.521829	0.0953616
GCTACACCCTCGACTTTGAC	ACAN	HGLibA_00379	103	51	18	1	285.377	124.977	65.0613	2.88214	0.227984	0.0230613
GCGGGTCAACAGTGCCTATC	ACAN	HGLibA_00380	55	19	0	0	152.386	46.5602	0	0	0	0
CCCCAGAGTCATTGGAGCGC	ACAN	HGLibA_00381	44	8	0	20	121.909	19.6043	0	57.6428	0	2.94032
GCCAGCCGCGCCTTCGTTGT	ACAP1	HGLibA_00382	39	47	246	5	108.055	115.175	889.172	14.4107	8.22885	0.12512
AAATGCCGACAACGAAGGCG	ACAP1	HGLibA_00383	9	37	0	0	24.9359	90.6699	0	0	0	0
GGCTTCCACCAGCTCAATAG	ACAP1	HGLibA_00384	8	4	0	0	22.1652	9.80215	0	0	0	0
AGCCCTCGATTATGTGCTTC	ACAP2	HGLibA_00385	109	119	2	1	302.001	291.614	7.22904	2.88214	0.0239371	0.00988341
CATTACTAGAATACTGAGCC	ACAP2	HGLibA_00386	0	0	0	0	0	0	0	0	#DIV/0!	#DIV/0!
TAGTAATGATGCTGTCGTTG	ACAP2	HGLibA_00387	151	49	7	0	418.368	120.076	25.3016	0	0.0604769	0
TTTGACGTGGACGCGCCCAG	ACAP3	HGLibA_00388	0	23	0	1	0	56.3624	0	2.88214	#DIV/0!	0.0511359
GTCCACGTCAAACTCCACTT	ACAP3	HGLibA_00389	57	170	1115	0	157.927	416.591	4030.19	0	25.5193	0
GGTAGTTCACCACCTCCTGT	ACAP3	HGLibA_00390	142	11	67	0	393.433	26.9559	242.173	0	0.615538	0
TGCTCCATCATTCAGTGTAC	ACAT1	HGLibA_00391	111	101	0	0	307.542	247.504	0	0	0	0
AATGCCAGTACACTGAATGA	ACAT1	HGLibA_00392	10	31	4	0	27.7065	75.9667	14.4581	0	0.521829	0
TCCTACAAGGCAGGCAGTAT	ACAT1	HGLibA_00393	107	28	86	13	296.46	68.6151	310.849	37.4678	1.04854	0.546059
TCGGCGGCGCGGACCATCAT	ACAT2	HGLibA_00394	24	12	0	0	66.4956	29.4065	0	0	0	0
GCCGCCGAGACGATGACCAC	ACAT2	HGLibA_00395	79	285	4	42	218.881	698.403	14.4581	121.05	0.0660544	0.173324
TGCCTTGCAGTCCAGTCAAT	ACAT2	HGLibA_00396	128	1137	23	1	354.643	2786.26	83.1339	2.88214	0.234416	0.00103441
TATGCAGCCCAACAGTATCC	ACBD3	HGLibA_00397	11	3	4	3	30.4772	7.35161	14.4581	8.64643	0.47439	1.17613
GATAGTGTTGCTCCTGCAAC	ACBD3	HGLibA_00398	8	0	0	0	22.1652	0	0	0	0	#DIV/0!
AAGGCTTCGACGGGAGGAAG	ACBD3	HGLibA_00399	11	115	0	110	30.4772	281.812	0	317.036	0	1.12499
TCACCACTTATATCGTCCAA	ACBD4	HGLibA_00400	182	181	3	0	504.259	443.547	10.8436	0	0.021504	0
ATTCTACAGTTACTACAAGC	ACBD4	HGLibA_00401	10	6	2	0	27.7065	14.7032	7.22904	0	0.260915	0
CAGCCTCACCGTTCTTGGGC	ACBD4	HGLibA_00402	48	27	4	20	132.991	66.1645	14.4581	57.6428	0.108714	0.871205
GAAGAATTGCTGCGTGTCAT	ACBD5	HGLibA_00403	60	145	1	0	166.239	355.328	3.61452	0	0.0217429	0
TAGGGATGCTTGGAGTTCAC	ACBD5	HGLibA_00404	55	23	3	0	152.386	56.3624	10.8436	0	0.0711586	0
AGGAGTTCTGATATAACCTC	ACBD5	HGLibA_00405	6	12	0	8	16.6239	29.4065	0	23.0571	0	0.784084
GCCATCACCGGCGACAGCGG	ACBD6	HGLibA_00406	7	0	0	0	19.3946	0	0	0	0	#DIV/0!
CAGCTCTCCACCGCTGTCGC	ACBD6	HGLibA_00407	0	2	0	0	0	4.90108	0	0	#DIV/0!	0
CTTACCTGAGGATTCCAACC	ACBD6	HGLibA_00408	83	17	0	0	229.964	41.6591	0	0	0	0
TATCTTTCTAGGGTTGTCGA	ACBD7	HGLibA_00409	48	2	2	0	132.991	4.90108	7.22904	0	0.0543572	0
GAGGTTCCATGCTTCCCATT	ACBD7	HGLibA_00410	45	20	0	1	124.679	49.0108	0	2.88214	0	0.0588063
CTTTACAAACAAGCAATAGT	ACBD7	HGLibA_00411	93	169	1	2	257.671	414.141	3.61452	5.76428	0.0140277	0.0139187
CTGTGTACAGCGTGCCAAAG	ACCS	HGLibA_00412	14	32	0	0	38.7891	78.4172	0	0	0	0
CTGCAGGACTTCGGGATGTC	ACCS	HGLibA_00413	145	187	11	7	401.745	458.251	39.7597	20.175	0.0989676	0.0440261
GACTTACCCGCCAGGACAGC	ACCS	HGLibA_00414	175	11	60	0	484.864	26.9559	216.871	0	0.447282	0
ACCGGGCCACTTCTTCCCGC	ACCSL	HGLibA_00415	53	10	0	0	146.845	24.5054	0	0	0	0
CTTCAGGTGGTGGTTCTAAA	ACCSL	HGLibA_00416	53	9	61	0	146.845	22.0548	220.486	0	1.50149	0
GGTTCCTGACCTACTACTGC	ACCSL	HGLibA_00417	0	2	0	0	0	4.90108	0	0	#DIV/0!	0
GACCCACAGTGTCCGATGCC	ACD	HGLibA_00418	9	0	1	0	24.9359	0	3.61452	0	0.144953	#DIV/0!
CCCCGACGTCGGACGTATCA	ACD	HGLibA_00419	20	2	3	7	55.413	4.90108	10.8436	20.175	0.195686	4.11644
ACCAACCAGGCACCCGTAGC	ACD	HGLibA_00420	124	21	0	0	343.561	51.4613	0	0	0	0
GAGCATGGCGTAGCTTCGCG	ACE	HGLibA_00421	2	1	0	0	5.5413	2.45054	0	0	0	0
CCCGCTGAAACCGCTGTACG	ACE	HGLibA_00422	68	34	3	0	188.404	83.3183	10.8436	0	0.0575547	0
AGGAGCTGTATGAACCGATC	ACE	HGLibA_00423	74	214	5	0	205.028	524.415	18.0726	0	0.0881469	0
CAAGTGAACTTTGATAGAAC	ACE2	HGLibA_00424	78	19	0	0	216.111	46.5602	0	0	0	0
ATGAGCACCATCTACAGTAC	ACE2	HGLibA_00425	72	113	899	4	199.487	276.911	3249.45	11.5286	16.289	0.0416328
TGCTGCTCAGTCCACCATTG	ACE2	HGLibA_00426	129	672	29	0	357.414	1646.76	104.821	0	0.293276	0
CATTCTCTACATCGTGTGCC	ACER1	HGLibA_00427	57	126	5	124	157.927	308.768	18.0726	357.386	0.114436	1.15746
GAGGGCGTAGGCGTTGACCG	ACER1	HGLibA_00428	11	1	0	0	30.4772	2.45054	0	0	0	0
GCACCTGATTGAGGTCTCCG	ACER1	HGLibA_00429	60	31	6	0	166.239	75.9667	21.6871	0	0.130457	0
TATCGCCGAGTTCTACAACA	ACER2	HGLibA_00430	24	2	4	17	66.4956	4.90108	14.4581	48.9964	0.217429	9.99707
CCGCACCGTGTTGTAGAACT	ACER2	HGLibA_00431	0	41	0	0	0	100.472	0	0	#DIV/0!	0
CTACTTAATCTGGACTCTTT	ACER2	HGLibA_00432	91	220	6	9	252.129	539.118	21.6871	25.9393	0.0860158	0.0481143
CTCTGAACTGCACCGAACAT	ACER3	HGLibA_00433	175	96	0	2	484.864	235.252	0	5.76428	0	0.0245026
ATGATTATACCTCCAATGTT	ACER3	HGLibA_00434	50	35	1	7	138.533	85.7688	3.61452	20.175	0.0260915	0.235225
ACACAGGAACTTTCGAAAGA	ACER3	HGLibA_00435	20	12	99	0	55.413	29.4065	357.837	0	6.45764	0
CCCAGCGACTGATGCGATAC	ACHE	HGLibA_00436	25	77	0	16	69.2663	188.691	0	46.1143	0	0.24439
CCACAATGTCGTGTGCCCCG	ACHE	HGLibA_00437	31	4	0	0	85.8902	9.80215	0	0	0	0
GGCTCAGCAGTACGTTAGTC	ACHE	HGLibA_00438	20	4	0	0	55.413	9.80215	0	0	0	0
TTTCGATCTTCAGTCAGTCG	ACIN1	HGLibA_00439	64	21	10	0	177.322	51.4613	36.1452	0	0.20384	0
GGTTGGCATGAGTACGTGCC	ACIN1	HGLibA_00440	193	69	4	0	534.736	169.087	14.4581	0	0.0270378	0
AAGGAGAAAGACGATCATCT	ACIN1	HGLibA_00441	66	88	0	82	182.863	215.647	0	236.336	0	1.09594
GCATCTAGACTACGCACTCC	ACKR2/CCBP2	HGLibA_00442+HGLibA_07501	119	39	19	1	329.708	95.571	68.6759	2.88214	0.208293	0.0301571
CATGCCCGCCGAAATCTGCG	ACKR2/CCBP2	HGLibA_00443+HGLibA_07502	260	234	7	4	720.369	573.426	25.3016	11.5286	0.0351231	0.0201047
TGCTCCGTTACGTGCCTCGC	ACKR2	HGLibA_00444	189	151	10	29	523.653	370.031	36.1452	83.5821	0.0690251	0.225879
TTTGCACGTGAGCTCGCCCA	ACKR3/CXCR7	HGLibA_00445+HGLibA_11899	250	123	19	4	692.663	301.416	68.6759	11.5286	0.0991476	0.038248
CATCTCGGCGTCCAGTGACC	ACKR3	HGLibA_00446	0	0	136	0	0	0	491.575	0	#DIV/0!	#DIV/0!
ACTGGACGCCGAGATGGCTC	ACKR3	HGLibA_00447	87	79	0	1	241.047	193.592	0	2.88214	0	0.0148877
ACTAAAGTCCCCAGCCAATC	ACKR4	HGLibA_00448	2	2	0	0	5.5413	4.90108	0	0	0	0
CAATGACGAAAACTATTGTG	ACKR4	HGLibA_00449	20	11	19	3	55.413	26.9559	68.6759	8.64643	1.23934	0.320762
TGTGCTACTTTATCACAGCA	ACKR4	HGLibA_00450	69	30	11	0	191.175	73.5161	39.7597	0	0.207975	0
GACCAGCTGATCAAACGTCG	ACLY	HGLibA_00451	4	13	0	0	11.0826	31.857	0	0	0	0
GAGAGCAATTCGAGATTACC	ACLY	HGLibA_00452	113	5	3	23	313.084	12.2527	10.8436	66.2893	0.0346347	5.41018
TTCCACGACGTTTGATCAGC	ACLY	HGLibA_00453	54	52	1	15	149.615	127.428	3.61452	43.2321	0.0241588	0.339267
TCAGGTCCCACTCGTTGACG	ACMSD	HGLibA_00454	36	38	4	10	99.7435	93.1204	14.4581	28.8214	0.144953	0.309507
CCGCTACTCACCGCATAGAC	ACMSD	HGLibA_00455	12	216	0	1	33.2478	529.316	0	2.88214	0	0.00544503
GAGTGGTGCGAGAGAATTGC	ACMSD	HGLibA_00456	9	98	0	0	24.9359	240.153	0	0	0	0
TAAATTCGTCTTTCACGTAC	ACN9	HGLibA_00457	25	236	62	0	69.2663	578.327	224.1	0	3.23534	0
ACTCGAGAAACGTGCCGCCC	ACN9	HGLibA_00458	52	34	0	0	144.074	83.3183	0	0	0	0
TGCAACAGCGTTATTGCAAC	ACN9	HGLibA_00459	38	94	4	0	105.285	230.351	14.4581	0	0.137324	0
AATGGTGAGCACGATGTCAG	ACO1	HGLibA_00460	20	17	0	1	55.413	41.6591	0	2.88214	0	0.0691839
ATGACACGAGCAGGCTTAAA	ACO1	HGLibA_00461	6	1	0	6	16.6239	2.45054	0	17.2929	0	7.05676
CGCACACCTTGCTGAGCCAT	ACO1	HGLibA_00462	220	235	12	21	609.543	575.876	43.3742	60.525	0.0711586	0.105101
CACATAGCCGTCCCGCTCAA	ACO2	HGLibA_00463	28	49	2	0	77.5783	120.076	7.22904	0	0.0931838	0
TCTCGGGGTTTGCGTCGTTG	ACO2	HGLibA_00464	72	66	3	25	199.487	161.735	10.8436	72.0535	0.0543572	0.445502
GCGCGGATCTGCTCGGAACC	ACO2	HGLibA_00465	70	202	1	0	193.946	495.009	3.61452	0	0.0186368	0
AGTAGCGCTCGTGCCGCACC	ACOT1	HGLibA_00466	12	18	2	0	33.2478	44.1097	7.22904	0	0.217429	0
CGCTACCGCGCCGACACCCT	ACOT1	HGLibA_00467	14	363	4	3	38.7891	889.545	14.4581	8.64643	0.372735	0.00972005
TGGGGGAACCTTACGCTACA	ACOT1	HGLibA_00468	23	23	0	0	63.725	56.3624	0	0	0	0
ACTGTCGTTCCCCGCACGTA	ACOT11	HGLibA_00469	114	226	16	0	315.854	553.822	57.8323	0	0.183098	0
CTTACCGGACAGGCAAGCCG	ACOT11	HGLibA_00470	33	12	4	2	91.4315	29.4065	14.4581	5.76428	0.15813	0.196021
CATAGACAAGGCGCATGCGC	ACOT11	HGLibA_00471	337	12	82	0	933.71	29.4065	296.391	0	0.317433	0
ATGACCACCTCGCCGGGCGC	ACOT12	HGLibA_00472	17	14	63	0	47.1011	34.3075	227.715	0	4.8346	0
GCTCAGCTCGCCGCGCGCAG	ACOT12	HGLibA_00473	6	10	0	0	16.6239	24.5054	0	0	0	0
TAGAGCATTCAGCACAAGCA	ACOT12	HGLibA_00474	25	4	0	0	69.2663	9.80215	0	0	0	0
TCTCTCAAAATTGCGAGCCT	ACOT13	HGLibA_00475	10	9	0	0	27.7065	22.0548	0	0	0	0
GGTGATAAAGGCCATGACCA	ACOT13	HGLibA_00476	48	41	7	0	132.991	100.472	25.3016	0	0.19025	0
TGATATGTTATCTACTAACG	ACOT13	HGLibA_00477	76	3	2	5	210.57	7.35161	7.22904	14.4107	0.0343309	1.96021
GGTACAGCCGGGACGCTCGA	ACOT2	HGLibA_00478	7	0	0	0	19.3946	0	0	0	0	#DIV/0!
GGAACTGCGCCGAACTCTTC	ACOT2	HGLibA_00479	6	131	0	0	16.6239	321.02	0	0	0	0
TGGGGGAACCTTACACTACA	ACOT2	HGLibA_00480	100	32	4	1	277.065	78.4172	14.4581	2.88214	0.0521829	0.0367539
ATAAGGAATGCTCTCGTAGG	ACOT4	HGLibA_00481	20	43	0	0	55.413	105.373	0	0	0	0
CCGCGCACGGCAATGCGCAC	ACOT4	HGLibA_00482	17	27	8	0	47.1011	66.1645	28.9162	0	0.613917	0
CGCAGCGTAACCCGCTGCTC	ACOT4	HGLibA_00483	0	0	0	0	0	0	0	0	#DIV/0!	#DIV/0!
GGTCCTAGTATTGCGCTTCT	ACOT6	HGLibA_00484	66	12	32	0	182.863	29.4065	115.665	0	0.63252	0
AATCCAAGAAGCGCAATACT	ACOT6	HGLibA_00485	878	27	44	2	2432.63	66.1645	159.039	5.76428	0.0653773	0.0871205
CTTTATGCTGCAGCATCCAA	ACOT6	HGLibA_00486	9	0	3	0	24.9359	0	10.8436	0	0.434858	#DIV/0!
CGGTGCGCTCGACACGAGCC	ACOT7	HGLibA_00487	19	11	0	32	52.6424	26.9559	0	92.2285	0	3.42146
TTTCTCGCAGTATTCCCGGC	ACOT7	HGLibA_00488	84	33	1	0	232.735	80.8677	3.61452	0	0.0155306	0
CCTCGAGGTGCCTCCTGTTG	ACOT7	HGLibA_00489	55	27	7	0	152.386	66.1645	25.3016	0	0.166037	0
CGGTCGTGACCAAGACGCTA	ACOT8	HGLibA_00490	54	1	2	0	149.615	2.45054	7.22904	0	0.0483175	0
ACGAACAGGGTCGAGCTTCT	ACOT8	HGLibA_00491	7	7	0	0	19.3946	17.1538	0	0	0	0
CTGTTCGTGTCCGCTCCACT	ACOT8	HGLibA_00492	200	88	156	0	554.13	215.647	563.865	0	1.01757	0
TGACTGTTCAAAACACCGTA	ACOT9	HGLibA_00493	108	13	41	6	299.23	31.857	148.195	17.2929	0.495255	0.542827
AAATATTTCTCTCGTAATTC	ACOT9	HGLibA_00494	1	0	0	0	2.77065	0	0	0	0	#DIV/0!
CTCCATCCACACTGCATTAG	ACOT9	HGLibA_00495	22	58	1	6	60.9543	142.131	3.61452	17.2929	0.0592988	0.121668
CACTCGCAGCCAGCGTTATG	ACOX1	HGLibA_00496	72	34	3	0	199.487	83.3183	10.8436	0	0.0543572	0
ATCGTACCTATTCGTGAAAT	ACOX1	HGLibA_00497	70	8	0	12	193.946	19.6043	0	34.5857	0	1.76419
TTCACGAATAGGTACGATAA	ACOX1	HGLibA_00498	0	0	0	0	0	0	0	0	#DIV/0!	#DIV/0!
GCCGAGCTATCAACCGGATG	ACOX2	HGLibA_00499	37	2	0	0	102.514	4.90108	0	0	0	0
TGATAGCTCGGCGCCTGGGT	ACOX2	HGLibA_00500	39	50	4	0	108.055	122.527	14.4581	0	0.133802	0
AGGCGCTCACCTTAGCAGCC	ACOX2	HGLibA_00501	99	199	55	0	274.295	487.657	198.799	0	0.724763	0
CGAAGATCCGCTTGCATCGA	ACOX3	HGLibA_00502	84	81	8	0	232.735	198.494	28.9162	0	0.124245	0
CAGCTCGCGATACTTCTCCA	ACOX3	HGLibA_00503	15	119	0	0	41.5598	291.614	0	0	0	0
AGCAAACACCACCGCGTGAG	ACOX3	HGLibA_00504	41	74	0	0	113.597	181.34	0	0	0	0
CTGCCTCTGTTAAAACGTGC	ACOXL	HGLibA_00505	20	3	7	0	55.413	7.35161	25.3016	0	0.456601	0
GTCAGCCGAAGCCTTGTCAT	ACOXL	HGLibA_00506	38	282	0	0	105.285	691.052	0	0	0	0
AGAGGACTTCTCCTATGACA	ACOXL	HGLibA_00507	38	41	6	0	105.285	100.472	21.6871	0	0.205985	0
ACGGTACCTGCCGGGCAACG	ACP1	HGLibA_00508	1	10	0	1	2.77065	24.5054	0	2.88214	0	0.117613
TGCTGTTTCTGACTGGAACG	ACP1	HGLibA_00509	23	1	0	0	63.725	2.45054	0	0	0	0
CAACTTCCGGGTATGAGATA	ACP1	HGLibA_00510	19	34	0	13	52.6424	83.3183	0	37.4678	0	0.449695
GTTGAAGCGCTGCATCCCGT	ACP2	HGLibA_00511	110	14	8	1	304.772	34.3075	28.9162	2.88214	0.0948781	0.084009
GCCCTGCGGCAGCGCTATCA	ACP2	HGLibA_00512	29	6	0	0	80.3489	14.7032	0	0	0	0
AGCCGTGATAGCGCTGCCGC	ACP2	HGLibA_00513	23	0	1	0	63.725	0	3.61452	0	0.0567206	#DIV/0!
TTTCCGGCTAGCACGTACCA	ACP5	HGLibA_00514	2	26	0	0	5.5413	63.714	0	0	0	0
GGTAGGCCCGTGCTCGGCTA	ACP5	HGLibA_00515	6	22	0	0	16.6239	53.9118	0	0	0	0
CACAGTCCGAGCGATCTCCT	ACP5	HGLibA_00516	28	6	0	0	77.5783	14.7032	0	0	0	0
GGAGTCCACCCGTTGTTTGC	ACP6	HGLibA_00517	46	3	6	9	127.45	7.35161	21.6871	25.9393	0.170162	3.52838
ACGAACCTTCTTTCTGACAC	ACP6	HGLibA_00518	41	75	7	25	113.597	183.79	25.3016	72.0535	0.222732	0.392042
CTTTAGGGGGGCATGTTTGC	ACP6	HGLibA_00519	43	46	6	2	119.138	112.725	21.6871	5.76428	0.182034	0.0511359
GAAACCGTATCACCCAAAAC	ACPL2	HGLibA_00520	8	0	0	7	22.1652	0	0	20.175	0	#DIV/0!
CGTTTCAGTCCACCTGATCC	ACPL2	HGLibA_00521	4	98	3	0	11.0826	240.153	10.8436	0	0.97843	0
GTTCAAGGGGCTTTCGAAAG	ACPL2	HGLibA_00522	56	13	0	0	155.157	31.857	0	0	0	0
AGACCGAAGTGTACTAGCCA	ACPP	HGLibA_00523	121	119	0	11	335.249	291.614	0	31.7036	0	0.108718
TACTTTCAGGTGTTTCGGCA	ACPP	HGLibA_00524	26	1	2	0	72.0369	2.45054	7.22904	0	0.100352	0
TCCTCATGGCCACAAGGATT	ACPP	HGLibA_00525	78	66	9	2	216.111	161.735	32.5307	5.76428	0.150528	0.0356402
GAACTTCACGGGACTGTCGC	ACPT	HGLibA_00526	39	83	15	0	108.055	203.395	54.2178	0	0.501759	0
ACAGTCCCGTGAAGTTCTCC	ACPT	HGLibA_00527	47	0	0	0	130.221	0	0	0	0	#DIV/0!
ACCCCTGGTGTTCGTGGCTC	ACPT	HGLibA_00528	11	49	0	7	30.4772	120.076	0	20.175	0	0.168018
GTGGTGTCCGCATCGTCGGC	ACR	HGLibA_00529	0	0	0	0	0	0	0	0	#DIV/0!	#DIV/0!
TTGCCTGAACCGTAACCCAC	ACR	HGLibA_00530	97	14	9	0	268.753	34.3075	32.5307	0	0.121043	0
GGCGTTATCTTTAGCAACCA	ACR	HGLibA_00531	48	23	5	0	132.991	56.3624	18.0726	0	0.135893	0
TGCGAAGAAGCGTTCGTATT	ACRBP	HGLibA_00532	44	5	0	0	121.909	12.2527	0	0	0	0
CACCATCGGGCACTAAGCCG	ACRBP	HGLibA_00533	2	0	0	0	5.5413	0	0	0	0	#DIV/0!
GGGTGCTCACCTTCCGATTG	ACRBP	HGLibA_00534	4	0	1	0	11.0826	0	3.61452	0	0.326143	#DIV/0!
CACTGCTTGACTGAACATTA	ACRC	HGLibA_00535	412	47	909	0	1141.51	115.175	3285.6	0	2.87829	0
TCAAGCAGTGATGACACCAG	ACRC	HGLibA_00536	34	5	6	0	94.2022	12.2527	21.6871	0	0.230219	0
ACTCACCTCGCCTGTCTCTT	ACRC	HGLibA_00537	101	123	19	0	279.836	301.416	68.6759	0	0.245415	0
TAATTTGCATCCTCGTTCCA	ACRV1	HGLibA_00538	107	5	23	0	296.46	12.2527	83.1339	0	0.280422	0
CTCACCAGAAGGCTGTTCAC	ACRV1	HGLibA_00539	39	23	0	0	108.055	56.3624	0	0	0	0
CCTTTGAGTGAGCTTGAGTC	ACRV1	HGLibA_00540	46	34	1	0	127.45	83.3183	3.61452	0	0.0283603	0
CTGTCCACAGGTCGTAGATC	ACSBG1	HGLibA_00541	6	23	3	0	16.6239	56.3624	10.8436	0	0.652287	0
CCGCCCAGATCTACGACCTG	ACSBG1	HGLibA_00542	16	65	4	0	44.3304	159.285	14.4581	0	0.326143	0
TGTGTGCTAGTCTACACTTC	ACSBG1	HGLibA_00543	60	26	49	0	166.239	63.714	177.111	0	1.0654	0
TCCGACAAGCCTCATAGTAC	ACSBG2	HGLibA_00544	87	750	15	3	241.047	1837.9	54.2178	8.64643	0.224926	0.0047045
CGAGAGTCAGTCAACCGATT	ACSBG2	HGLibA_00545	90	88	17	11	249.359	215.647	61.4468	31.7036	0.246419	0.147016
ATGACCTTACCCGGCTAGGA	ACSBG2	HGLibA_00546	15	4	0	0	41.5598	9.80215	0	0	0	0
CAAGATCGTGGGCCGCTCTA	ACSF2	HGLibA_00547	18	6	0	1	49.8717	14.7032	0	2.88214	0	0.196021
CGAGCCATGGCTGTCTACGT	ACSF2	HGLibA_00548	100	81	15	7	277.065	198.494	54.2178	20.175	0.195686	0.101641
TGCACCCCTGAACGTAGCTG	ACSF2	HGLibA_00549	43	12	0	0	119.138	29.4065	0	0	0	0
GCAGCGCGTTGACCACACCA	ACSF3	HGLibA_00550	54	38	0	0	149.615	93.1204	0	0	0	0
GGACAGAGCCATGCCGATCT	ACSF3	HGLibA_00551	139	47	10	9	385.121	115.175	36.1452	25.9393	0.0938542	0.225216
TCTTAAGTTCTGAAACGCCG	ACSF3	HGLibA_00552	29	63	0	0	80.3489	154.384	0	0	0	0
TCTTCCGACCAACACGCTTA	ACSL1	HGLibA_00553	106	124	2	5	293.689	303.867	7.22904	14.4107	0.0246146	0.0474244
ACTTGACAGCGACGAGCCCT	ACSL1	HGLibA_00554	158	44	20	0	437.763	107.824	72.2904	0	0.165136	0
CTCGTCGCTGTCAAGTAGTG	ACSL1	HGLibA_00555	79	28	0	0	218.881	68.6151	0	0	0	0
CAACAGTGATGATGTGCCGC	ACSL3	HGLibA_00556	74	37	19	0	205.028	90.6699	68.6759	0	0.334958	0
CGAGTGGATGATAGCTGCAC	ACSL3	HGLibA_00557	25	0	5	0	69.2663	0	18.0726	0	0.260915	#DIV/0!
CTCACAGAAGATGGCGATGT	ACSL3	HGLibA_00558	30	50	55	2	83.1196	122.527	198.799	5.76428	2.39172	0.047045
AATCGCAGAGTGAATAACTT	ACSL4	HGLibA_00559	55	253	5	0	152.386	619.986	18.0726	0	0.118598	0
TCATGGGCTAAATGAATCTG	ACSL4	HGLibA_00560	1	50	0	0	2.77065	122.527	0	0	0	0
GATTACCAGTGTTGAACTTC	ACSL4	HGLibA_00561	49	2	0	0	135.762	4.90108	0	0	0	0
CAGACACAGCGAGTCCTCTT	ACSL5	HGLibA_00562	53	3	26	4	146.845	7.35161	93.9775	11.5286	0.639979	1.56817
GTCAGGATGCAGATCAACGC	ACSL5	HGLibA_00563	11	10	0	9	30.4772	24.5054	0	25.9393	0	1.05851
TTTAGACAATGGGCCCTGCT	ACSL5	HGLibA_00564	119	23	54	6	329.708	56.3624	195.184	17.2929	0.591991	0.306816
CGGCGATCTGTGATTGGGTC	ACSL6	HGLibA_00565	16	51	0	0	44.3304	124.977	0	0	0	0
ATGTACCAGGTGTTCCGCCG	ACSL6	HGLibA_00566	22	203	5	0	60.9543	497.459	18.0726	0	0.296494	0
ATCCGCTACATCATCAATAC	ACSL6	HGLibA_00567	11	60	40	0	30.4772	147.032	144.581	0	4.7439	0
CAATCCATCCTGAGTCCGAC	ACSM1	HGLibA_00568	99	67	12	0	274.295	164.186	43.3742	0	0.15813	0
GTCGGACTCAGGATGGATTG	ACSM1	HGLibA_00569	307	50	17	15	850.59	122.527	61.4468	43.2321	0.0722402	0.352838
AACGTCTTCACACAGACCTG	ACSM1	HGLibA_00570	1	17	0	0	2.77065	41.6591	0	0	0	0
GTGCATGCTCCTAATGCCCA	ACSM2A	HGLibA_00571	81	19	23	9	224.423	46.5602	83.1339	25.9393	0.370434	0.557112
ACAGGCTCCCGAGAGGACGT	ACSM2A	HGLibA_00572	158	2	1	0	437.763	4.90108	3.61452	0	0.00825679	0
GAACATCTTGTGCTCACTTA	ACSM2A	HGLibA_00573	60	61	2	0	166.239	149.483	7.22904	0	0.0434858	0
ACAGGCTCCCGAGAGGATGT	ACSM2B	HGLibA_00574	123	38	68	2	340.79	93.1204	245.787	5.76428	0.721228	0.0619014
TGTCTGAGAAAAGCTGCGAT	ACSM2B	HGLibA_00575	69	31	4	3	191.175	75.9667	14.4581	8.64643	0.0756274	0.113819
AACATCCTCTCGGGAGCCTG	ACSM2B	HGLibA_00576	30	50	4	0	83.1196	122.527	14.4581	0	0.173943	0
GATGCAACAGCGTCTACTGC	ACSM3	HGLibA_00577	47	43	0	0	130.221	105.373	0	0	0	0
TGATGCTAGCTCGTGTCACC	ACSM3	HGLibA_00578	24	51	6	0	66.4956	124.977	21.6871	0	0.326143	0
TTACCCGATCTCCTCTTTGT	ACSM3	HGLibA_00579	248	95	0	13	687.122	232.801	0	37.4678	0	0.160944
AATGTAGCTTGCATACGAAC	ACSM4	HGLibA_00580	26	14	11	1	72.0369	34.3075	39.7597	2.88214	0.551935	0.084009
AATACAATGGACTCCACCGC	ACSM4	HGLibA_00581	92	36	9	0	254.9	88.2194	32.5307	0	0.127621	0
CCCAGGGATCATCTTCATGC	ACSM4	HGLibA_00582	276	26	0	4	764.7	63.714	0	11.5286	0	0.180942
TGACCGAATCTGACATCTTC	ACSM5	HGLibA_00583	32	9	0	4	88.6609	22.0548	0	11.5286	0	0.522723
TCTTACATTCAGGATAACTT	ACSM5	HGLibA_00584	222	73	13	0	615.085	178.889	46.9887	0	0.0763939	0
CGTACAGCTCCACACCAGTC	ACSM5	HGLibA_00585	132	12	1	0	365.726	29.4065	3.61452	0	0.00988313	0
ACGAGAGTGTCCCGCGCCAG	ACSS1	HGLibA_00586	199	92	287	0	551.36	225.449	1037.37	0	1.88147	0
CCAGATCAAAGCAACGCTCT	ACSS1	HGLibA_00587	16	20	0	0	44.3304	49.0108	0	0	0	0
CCGAGAGCGTTGCTTTGATC	ACSS1	HGLibA_00588	7	19	0	0	19.3946	46.5602	0	0	0	0
TCACATCAAAGTTGTACCGA	ACSS2	HGLibA_00589	80	39	16	6	221.652	95.571	57.8323	17.2929	0.260915	0.180942
CCACAGTAGACATGTCCCCG	ACSS2	HGLibA_00590	247	3	30	0	684.351	7.35161	108.436	0	0.15845	0
GGTGCATTCTGGATGTAGTC	ACSS2	HGLibA_00591	6	12	1	0	16.6239	29.4065	3.61452	0	0.217429	0
CTCCCGGTCGTGACCTTGAT	ACSS3	HGLibA_00592	35	79	11	0	96.9728	193.592	39.7597	0	0.410009	0
TAGTCGCATTGATCATGTAA	ACSS3	HGLibA_00593	17	3	20	4	47.1011	7.35161	72.2904	11.5286	1.53479	1.56817
TACATCGCCTGTGGGATCAT	ACSS3	HGLibA_00594	7	2	0	0	19.3946	4.90108	0	0	0	0
GCCCCCCGACATGACGTTGT	ACTA1	HGLibA_00595	137	119	2	6	379.579	291.614	7.22904	17.2929	0.0190449	0.0593005
GGGGCACCACGATGTACCCT	ACTA1	HGLibA_00596	22	10	7	0	60.9543	24.5054	25.3016	0	0.415092	0
CGGTGAGATCGCGGCCCGCC	ACTA1	HGLibA_00597	46	9	2	0	127.45	22.0548	7.22904	0	0.0567206	0
CCTACCAGTTGTGCGTCCAG	ACTA2	HGLibA_00598	158	60	111	1	437.763	147.032	401.212	2.88214	0.916504	0.0196021
GGCCTCACCAGTAGTAACGA	ACTA2	HGLibA_00599	15	7	6	0	41.5598	17.1538	21.6871	0	0.521829	0
GGGACAAAAAGACAGCTACG	ACTA2	HGLibA_00600	15	0	0	0	41.5598	0	0	0	0	#DIV/0!
CAACCGCGAGAAGATGACCC	ACTB	HGLibA_00601	0	4	0	0	0	9.80215	0	0	#DIV/0!	0
TCCTTCCCAGGGCGTGATGG	ACTB	HGLibA_00602	61	20	0	0	169.01	49.0108	0	0	0	0
AGCCATGTACGTTGCTATCC	ACTB	HGLibA_00603	197	110	63	4	545.818	269.559	227.715	11.5286	0.417199	0.0427682
TCCTCGACACCAGGGCGTTA	ACTBL2	HGLibA_00604	50	261	3	0	138.533	639.59	10.8436	0	0.0782744	0
TGCCAGATCCAGGCGTAGAA	ACTBL2	HGLibA_00605	45	32	21	0	124.679	78.4172	75.9049	0	0.608801	0
GCCTCATGCCATTCTACGCC	ACTBL2	HGLibA_00606	158	351	229	28	437.763	860.139	827.725	80.7	1.89081	0.093822
TCCCCGGGCAGGCATTGTTC	ACTC1	HGLibA_00607	70	7	8	0	193.946	17.1538	28.9162	0	0.149094	0
TGCATACGATCAGCAATACC	ACTC1	HGLibA_00608	99	123	2	14	274.295	301.416	7.22904	40.35	0.026355	0.133868
TGGTACGGCCAGAAGCATAC	ACTC1	HGLibA_00609	124	20	0	9	343.561	49.0108	0	25.9393	0	0.529257
TCCCCTGCAGGGCGTCATGG	ACTG1	HGLibA_00610	57	98	23	1	157.927	240.153	83.1339	2.88214	0.526407	0.0120013
TCGACTCACCTTGATCTTCA	ACTG1	HGLibA_00611	97	20	8	3	268.753	49.0108	28.9162	8.64643	0.107594	0.176419
CAAGCAGGAGTACGACGAGT	ACTG1	HGLibA_00612	42	8	7	0	116.367	19.6043	25.3016	0	0.217429	0
ACCGCGCTCGTGTGTGACAA	ACTG2	HGLibA_00613	89	89	0	7	246.588	218.098	0	20.175	0	0.0925043
CCACTAGGCATGGAGTCCGC	ACTG2	HGLibA_00614	71	0	25	0	196.716	0	90.363	0	0.459357	#DIV/0!
GTGTGACATTGACATCCGTA	ACTG2	HGLibA_00615	29	53	0	3573	80.3489	129.878	0	10297.9	0	79.2887
CCCGTTACCCACGCTGAAAC	ACTL10	HGLibA_00616	48	331	2	0	132.991	811.128	7.22904	0	0.0543572	0
TGCTCCACCGGCGCGTTCAG	ACTL10	HGLibA_00617	25	0	0	0	69.2663	0	0	0	0	#DIV/0!
CATGGCTAGCACCGCGTTGC	ACTL10	HGLibA_00618	40	54	14	5	110.826	132.329	50.6033	14.4107	0.456601	0.108901
GTTGAAGGACATAGCCATCG	ACTL6A	HGLibA_00619	2	0	0	0	5.5413	0	0	0	0	#DIV/0!
TGCCAAGACCTCGTAACCTG	ACTL6A	HGLibA_00620	14	2	0	0	38.7891	4.90108	0	0	0	0
TCGTTCTACTGGGCTGATTT	ACTL6A	HGLibA_00621	143	246	100	24	396.203	602.832	361.452	69.1714	0.912289	0.114744
ACTATGAGCGGGGGCGTCTA	ACTL6B	HGLibA_00622	33	35	53	0	91.4315	85.7688	191.569	0	2.09522	0
ATGACCTCCGCTCCATCCCG	ACTL6B	HGLibA_00623	83	43	0	3	229.964	105.373	0	8.64643	0	0.0820553
GTCATGTCGCCCCTCAAGAA	ACTL6B	HGLibA_00624	25	14	0	0	69.2663	34.3075	0	0	0	0
TACGATCCGCTACGTGCTGC	ACTL7A	HGLibA_00625	157	85	25	0	434.992	208.296	90.363	0	0.207735	0
GGTCCACCGCTTTGAGTACG	ACTL7A	HGLibA_00626	90	393	0	0	249.359	963.061	0	0	0	0
ACCCACACGGCCCGCTTCGC	ACTL7A	HGLibA_00627	16	23	2	0	44.3304	56.3624	7.22904	0	0.163072	0
CGTAGCCGCACTTGCAGTAC	ACTL7B	HGLibA_00628	21	6	1	0	58.1837	14.7032	3.61452	0	0.0621225	0
CTTGCGGGTGTCGCCAGCGT	ACTL7B	HGLibA_00629	51	36	0	0	141.303	88.2194	0	0	0	0
ACCAGCCGCGCCGACTACGC	ACTL7B	HGLibA_00630	10	10	0	0	27.7065	24.5054	0	0	0	0
GAACTCCAGCGTCTTGCCGC	ACTL8	HGLibA_00631	4	6	0	0	11.0826	14.7032	0	0	0	0
GATAACGGTTCTTGCAGCCA	ACTL8	HGLibA_00632	113	3	0	0	313.084	7.35161	0	0	0	0
GTGCTACGTGCCGCAGAATC	ACTL8	HGLibA_00633	0	0	0	0	0	0	0	0	#DIV/0!	#DIV/0!
TAAGCACCACTATTGCTACG	ACTL9	HGLibA_00634	61	38	2	7	169.01	93.1204	7.22904	20.175	0.0427729	0.216655
CGACTGCGATGCCACGTACA	ACTL9	HGLibA_00635	0	2	0	0	0	4.90108	0	0	#DIV/0!	0
TGGGGAGCGCAGCGACTCGA	ACTL9	HGLibA_00636	5	6	0	0	13.8533	14.7032	0	0	0	0
GGCCTTACCTTCGGCTCCGA	ACTN1	HGLibA_00637	6	42	0	0	16.6239	102.923	0	0	0	0
GATCCAAACAGGTGAACGCT	ACTN1	HGLibA_00638	92	29	10	3	254.9	71.0656	36.1452	8.64643	0.141801	0.121668
CCAGCGGACCGAGAAACTGC	ACTN1	HGLibA_00639	20	5	22	0	55.413	12.2527	79.5194	0	1.43503	0
CACGTAGTTGTACTGCACGC	ACTN2	HGLibA_00640	62	34	1	0	171.78	83.3183	3.61452	0	0.0210415	0
GTACAACTACGTGTACGACG	ACTN2	HGLibA_00641	26	18	0	0	72.0369	44.1097	0	0	0	0
CATCCTTCGCTTTGCTATTC	ACTN2	HGLibA_00642	167	29	286	1	462.699	71.0656	1033.75	2.88214	2.23418	0.0405561
GCATGAGCTTGAGCCCGTCT	ACTN4	HGLibA_00643	219	250	292	4	606.773	612.634	1055.44	11.5286	1.73943	0.018818
GGAGTTGCACCATGCCGTGA	ACTN4	HGLibA_00644	37	16	2	0	102.514	39.2086	7.22904	0	0.0705175	0
TGCACATTGACGTTCTTATA	ACTN4	HGLibA_00645	21	0	0	0	58.1837	0	0	0	0	#DIV/0!
GCTCCCCAACAATTTAGAAC	ACTR10	HGLibA_00646	22	6	0	0	60.9543	14.7032	0	0	0	0
GATCTAACCTGATTGATCCA	ACTR10	HGLibA_00647	41	50	0	14	113.597	122.527	0	40.35	0	0.329315
TTATACTGAACAACTCTGAC	ACTR10	HGLibA_00648	3	0	0	0	8.31196	0	0	0	0	#DIV/0!
ACCCAAGCACGTTCGTGTCA	ACTR1A	HGLibA_00649	122	189	21	0	338.02	463.152	75.9049	0	0.224558	0
TGCCATGACACGAACGTGCT	ACTR1A	HGLibA_00650	14	253	0	1	38.7891	619.986	0	2.88214	0	0.00464872
AAACTTCGGCAGCTCGTTCC	ACTR1A	HGLibA_00651	38	193	22	2	105.285	472.954	79.5194	5.76428	0.755279	0.0121878
TCGGGCGGCCGAAGCACATG	ACTR1B	HGLibA_00652	0	25	0	0	0	61.2634	0	0	#DIV/0!	0
CGCTCAACCCGAGTAAGAAC	ACTR1B	HGLibA_00653	16	3	0	2	44.3304	7.35161	0	5.76428	0	0.784084
CTGGCAGTACGTCTACTCCA	ACTR1B	HGLibA_00654	11	2	13	5	30.4772	4.90108	46.9887	14.4107	1.54177	2.94032
TATAACTAGATATCTTATCA	ACTR2	HGLibA_00655	5	0	0	0	13.8533	0	0	0	0	#DIV/0!
TCATTCCAGTTTGTGAAGTG	ACTR2	HGLibA_00656	432	141	9	0	1196.92	345.526	32.5307	0	0.0271786	0
CACATTTGCCCAGTATATGA	ACTR2	HGLibA_00657	11	2	1	0	30.4772	4.90108	3.61452	0	0.118598	0
TGTCAGACGTCCTCTCTACA	ACTR3	HGLibA_00658	45	13	0	0	124.679	31.857	0	0	0	0
AAGTGGGTGATCAAGCTCAA	ACTR3	HGLibA_00659	56	90	0	4	155.157	220.548	0	11.5286	0	0.0522723
CACTAGAATATTGTCCTCTC	ACTR3	HGLibA_00660	53	30	0	5	146.845	73.5161	0	14.4107	0	0.196021
GGTGCCACAGTCCACCACGC	ACTR3B	HGLibA_00661	97	16	0	5	268.753	39.2086	0	14.4107	0	0.367539
TTTGAATCATTTAACGTACC	ACTR3B	HGLibA_00662	115	2	7	0	318.625	4.90108	25.3016	0	0.0794088	0
AGGCTCCCTGCCTCCCTGCG	ACTR3B	HGLibA_00663	58	5	16	5	160.698	12.2527	57.8323	14.4107	0.359882	1.17613
TTCGAATCATTTAACGTTCC	ACTR3C	HGLibA_00664	42	89	6	0	116.367	218.098	21.6871	0	0.186368	0
TGAACTGCAATGTAGAGTCC	ACTR3C	HGLibA_00665	43	227	0	53	119.138	556.272	0	152.754	0	0.274602
TCTCCAGGCAGTGCTGGCCT	ACTR3C	HGLibA_00666	224	41	17	0	620.626	100.472	61.4468	0	0.0990078	0
TGAGCACAGCTACATCGCTG	ACTR5	HGLibA_00667	29	57	0	0	80.3489	139.681	0	0	0	0
AACTGCAAGCGCATCAATCT	ACTR5	HGLibA_00668	81	195	3	7	224.423	477.855	10.8436	20.175	0.0483175	0.0422199
TTACCTGCACATATAGCAGT	ACTR5	HGLibA_00669	128	18	0	0	354.643	44.1097	0	0	0	0
GGAGCTTACAACGCCAAAAT	ACTR6	HGLibA_00670	7	1	2	0	19.3946	2.45054	7.22904	0	0.372735	0
TGAGATGACGACCTTAGTGC	ACTR6	HGLibA_00671	67	11	3	0	185.634	26.9559	10.8436	0	0.0584137	0
ACTCTTAACCAATCATCTAA	ACTR6	HGLibA_00672	41	15	0	1	113.597	36.7581	0	2.88214	0	0.0784084
GCGGCCCATCGTGCCCGCGC	ACTR8	HGLibA_00673	10	23	0	1	27.7065	56.3624	0	2.88214	0	0.0511359
CGCACCTCTTGCAGCGACTC	ACTR8	HGLibA_00674	30	24	0	9	83.1196	58.8129	0	25.9393	0	0.441047
CATCACCCTGAGTATTTAGT	ACTR8	HGLibA_00675	51	44	5	0	141.303	107.824	18.0726	0	0.127899	0
GAGGGCTCGGTCATAAGTAC	ACTRT1	HGLibA_00676	62	116	1	0	171.78	284.262	3.61452	0	0.0210415	0
AGTTAAACCCGCTAGCAAAG	ACTRT1	HGLibA_00677	146	138	7	7	404.515	338.174	25.3016	20.175	0.062548	0.0596586
CGCAGTCACCAAACTCTGTA	ACTRT1	HGLibA_00678	58	62	782	0	160.698	151.933	2826.55	0	17.5892	0
GGAGACCATATTCGAGAGCC	ACTRT2	HGLibA_00679	4	121	0	0	11.0826	296.515	0	0	0	0
CTGCACTCCCCTTTCGAGCG	ACTRT2	HGLibA_00680	16	60	0	19	44.3304	147.032	0	54.7607	0	0.37244
AGATCACGGCTCCCCCCGAC	ACTRT2	HGLibA_00681	38	75	0	0	105.285	183.79	0	0	0	0
GAGCCGTTGTCGATCACCAC	ACTRT3	HGLibA_00682	7	0	0	3	19.3946	0	0	8.64643	0	#DIV/0!
CAACGGCTCGGGAATGATCA	ACTRT3	HGLibA_00683	1	15	0	0	2.77065	36.7581	0	0	0	0
ACTAACCGCTTGTCTAAACC	ACTRT3	HGLibA_00684	23	78	8	3	63.725	191.142	28.9162	8.64643	0.453765	0.0452356
TTGGATCATTCGTGTACATC	ACVR1	HGLibA_00685	103	13	0	10	285.377	31.857	0	28.8214	0	0.904712
GGCTCGCCAGATTACACTGT	ACVR1	HGLibA_00686	39	3	8	0	108.055	7.35161	28.9162	0	0.267605	0
AGCAGCCTTTCTGGTAGACG	ACVR1	HGLibA_00687	14	20	0	0	38.7891	49.0108	0	0	0	0
TGCCCACGATCTCCATGTGC	ACVR1B	HGLibA_00688	124	28	21	2	343.561	68.6151	75.9049	5.76428	0.220936	0.084009
AGCCTGAGCACCCGTCCATG	ACVR1B	HGLibA_00689	54	365	7	34	149.615	894.446	25.3016	97.9928	0.169111	0.109557
ACACCTGCACATGGAGATCG	ACVR1B	HGLibA_00690	12	0	0	0	33.2478	0	0	0	0	#DIV/0!
ATTTATGATGTGACCGCCTC	ACVR1C	HGLibA_00691	24	38	1	0	66.4956	93.1204	3.61452	0	0.0543572	0
TTGGTTAGGTCTACCTCTGT	ACVR1C	HGLibA_00692	263	424	19	11	728.681	1039.03	68.6759	31.7036	0.0942468	0.0305127
AGGGTCGACAGTGCTCCTAC	ACVR1C	HGLibA_00693	46	139	13	0	127.45	340.625	46.9887	0	0.368684	0
TGCCACTTATGTTAATTGCG	ACVR2A	HGLibA_00694	140	810	260	14	387.891	1984.94	939.775	40.35	2.42278	0.0203281
ACTTGAGTTGGAACAAGTAC	ACVR2A	HGLibA_00695	73	168	0	7	202.258	411.69	0	20.175	0	0.0490053
CCAGTTGCTTAACGAATATG	ACVR2A	HGLibA_00696	157	100	7	25	434.992	245.054	25.3016	72.0535	0.0581657	0.294032
GCGATGCCGGTACATCCAAA	ACVR2B	HGLibA_00697	0	0	0	0	0	0	0	0	#DIV/0!	#DIV/0!
CGGCATCGCAAGCCCCCCTA	ACVR2B	HGLibA_00698	138	169	253	3	382.35	414.141	914.473	8.64643	2.39172	0.020878
CGCGGAACATGACGGCGCCC	ACVR2B	HGLibA_00699	15	20	0	0	41.5598	49.0108	0	0	0	0
GCAGTGTTGCATCGCCGACC	ACVRL1	HGLibA_00700	1	5	0	0	2.77065	12.2527	0	0	0	0
CTCAGACACGACAACATCCT	ACVRL1	HGLibA_00701	143	53	42	3	396.203	129.878	151.81	8.64643	0.383161	0.0665732
CATCGGCAACAACCCGAGAG	ACVRL1	HGLibA_00702	98	20	9	0	271.524	49.0108	32.5307	0	0.119808	0
TGGCGGAAGAGCGTCACCGA	ACY1	HGLibA_00703	143	70	0	0	396.203	171.538	0	0	0	0
GCTGGACAGTGCGGATACGC	ACY1	HGLibA_00704	36	0	0	0	99.7435	0	0	0	0	#DIV/0!
TGAGGAGACAGCCCGCCAGC	ACY1	HGLibA_00705	18	29	0	0	49.8717	71.0656	0	0	0	0
GGGGAAGTCCACGACGCCCA	ACY3	HGLibA_00706	22	96	1	0	60.9543	235.252	3.61452	0	0.0592988	0
CTATAGACCCGTGGGCGTCG	ACY3	HGLibA_00707	7	1	0	0	19.3946	2.45054	0	0	0	0
GGCAACGCCCTTCTCATAGT	ACY3	HGLibA_00708	16	27	0	0	44.3304	66.1645	0	0	0	0
CAGGAACTTACCTGCATAAC	ACYP1	HGLibA_00709	100	17	2	0	277.065	41.6591	7.22904	0	0.0260915	0
CACATACCTGAGTATGCTTA	ACYP1	HGLibA_00710	65	453	1	0	180.092	1110.09	3.61452	0	0.0200704	0
TTTCATAATCCACTGATATC	ACYP1	HGLibA_00711	58	10	1	0	160.698	24.5054	3.61452	0	0.0224926	0
TCCGAACACCTCGTAGTCCA	ACYP2	HGLibA_00712	205	76	475	1	567.984	186.241	1716.9	2.88214	3.02279	0.0154753
CGAGGTGTTCGGAAGAGTGC	ACYP2	HGLibA_00713	38	1	0	0	105.285	2.45054	0	0	0	0
AGAGTATTCAAGCTTAGAGA	ACYP2	HGLibA_00714	0	1	0	0	0	2.45054	0	0	#DIV/0!	0
CAGGCTTGATGGATCCGTCT	ADA	HGLibA_00715	32	7	13	0	88.6609	17.1538	46.9887	0	0.529983	0
GCTCACTTTGGGCTTGTCGA	ADA	HGLibA_00716	183	6	0	0	507.029	14.7032	0	0	0	0
GAACTGCATGTCCACCTAGA	ADA	HGLibA_00717	76	55	5	0	210.57	134.78	18.0726	0	0.0858272	0
GCGAGTTCAGCTTGACCTTA	ADAD1	HGLibA_00718	15	47	1	0	41.5598	115.175	3.61452	0	0.0869716	0
CTCGCTGCATTTGTGCAAAC	ADAD1	HGLibA_00719	15	1	122	0	41.5598	2.45054	440.971	0	10.6105	0
GCTAGTTCAGATAAAACAAC	ADAD1	HGLibA_00720	4	1	0	0	11.0826	2.45054	0	0	0	0
ATGGCGAGCGCTCGTCCAAC	ADAD2	HGLibA_00721	12	0	69	1	33.2478	0	249.402	2.88214	7.5013	#DIV/0!
TGCTCACCTACCTACGCTCA	ADAD2	HGLibA_00722	72	6	5	18	199.487	14.7032	18.0726	51.8786	0.0905954	3.52838
CAGTTCCGCGCTCACCGAGA	ADAD2	HGLibA_00723	30	25	0	17	83.1196	61.2634	0	48.9964	0	0.799766
CAATCACAGTCATCTGATCG	ADAL	HGLibA_00724	62	167	2	0	171.78	409.24	7.22904	0	0.042083	0
TCAGATGACTGTGATTGACA	ADAL	HGLibA_00725	167	98	11	11	462.699	240.153	39.7597	31.7036	0.08593	0.132014
GAATAGAAGTCTGTCTTGCA	ADAL	HGLibA_00726	0	6	2	0	0	14.7032	7.22904	0	#DIV/0!	0
AAAATGTGCCACCACGAGTC	ADAM10	HGLibA_00727	10	0	0	0	27.7065	0	0	0	0	#DIV/0!
GATACCTCTCATATTTACAC	ADAM10	HGLibA_00728	24	34	93	3	66.4956	83.3183	336.15	8.64643	5.05522	0.103776
AAGTGTCCCTCTTCATTCGT	ADAM10	HGLibA_00729	14	6	0	0	38.7891	14.7032	0	0	0	0
CCTCCTCTCCTCGCAATACG	ADAM11	HGLibA_00730	126	17	24	0	349.102	41.6591	86.7485	0	0.24849	0
GGTCACGGAACCCAGCCGTC	ADAM11	HGLibA_00731	17	0	0	0	47.1011	0	0	0	0	#DIV/0!
GCTCCACGTATTGCGAGGAG	ADAM11	HGLibA_00732	0	29	0	3	0	71.0656	0	8.64643	#DIV/0!	0.121668
TTGGAGTCGAAGCTCTTCAC	ADAM12	HGLibA_00733	67	20	3	2	185.634	49.0108	10.8436	5.76428	0.0584137	0.117613
GTCAGTCTCAGCACGTGTTC	ADAM12	HGLibA_00734	73	19	0	0	202.258	46.5602	0	0	0	0
AATATCCCCGTACATGTCCA	ADAM12	HGLibA_00735	14	28	0	3	38.7891	68.6151	0	8.64643	0	0.126014
TAATTGGGAGATCGTCCTGA	ADAM15	HGLibA_00736	16	7	0	3	44.3304	17.1538	0	8.64643	0	0.504054
TTCCCCGAGTATTAGCTGTC	ADAM15	HGLibA_00737	27	131	2	24	74.8076	321.02	7.22904	69.1714	0.0966351	0.215474
CACAGCTTGCCCGCCAGCGC	ADAM15	HGLibA_00738	13	22	0	0	36.0185	53.9118	0	0	0	0
AACGTTCAGTACTTGATGTC	ADAM17	HGLibA_00739	59	116	0	12	163.468	284.262	0	34.5857	0	0.121668
GGACTTCTTCACTGGACACG	ADAM17	HGLibA_00740	21	33	8	0	58.1837	80.8677	28.9162	0	0.49698	0
CTTAAGGTGAGCCTGACTCT	ADAM17	HGLibA_00741	112	117	2904	1	310.313	286.713	10496.6	2.88214	33.8257	0.0100524
CAACCTTACACTCTACATCT	ADAM18	HGLibA_00742	228	212	22	0	631.709	519.514	79.5194	0	0.12588	0
TTTCCGAGATGTAGAGTGTA	ADAM18	HGLibA_00743	123	79	15	0	340.79	193.592	54.2178	0	0.159094	0
TCATTTGACTTAATCTTCCG	ADAM18	HGLibA_00744	18	31	0	10	49.8717	75.9667	0	28.8214	0	0.379396
ACTCACCTCCAATTTCCGTG	ADAM19	HGLibA_00745	221	5	19	20	612.314	12.2527	68.6759	57.6428	0.112158	4.7045
TGAGGGGCGAGAACTGATCC	ADAM19	HGLibA_00746	26	7	814	0	72.0369	17.1538	2942.22	0	40.8432	0
TCAAACCACCACACGGAAAT	ADAM19	HGLibA_00747	31	1	0	1	85.8902	2.45054	0	2.88214	0	1.17613
CAGAAACAAGACGCGCCACA	ADAM2	HGLibA_00748	9	3	0	2	24.9359	7.35161	0	5.76428	0	0.784084
CGCGTCTTGTTTCTGCTCAG	ADAM2	HGLibA_00749	27	18	1	0	74.8076	44.1097	3.61452	0	0.0483175	0
TCCTACAAAATTGTAATTGA	ADAM2	HGLibA_00750	0	1	0	0	0	2.45054	0	0	#DIV/0!	0
CCAAATTATGACCAAGCTCG	ADAM20	HGLibA_00751	213	2	5	3	590.149	4.90108	18.0726	8.64643	0.0306238	1.76419
GTAGCTCGCACACACACCAC	ADAM20	HGLibA_00752	12	0	121	0	33.2478	0	437.357	0	13.1544	#DIV/0!
ACCCTCCCACACATGATATC	ADAM20	HGLibA_00753	40	68	1	0	110.826	166.637	3.61452	0	0.0326143	0
TCCATTGAGAGAAATCGTTC	ADAM21	HGLibA_00754	2	10	0	0	5.5413	24.5054	0	0	0	0
ACGACATATTCCTGCAACAT	ADAM21	HGLibA_00755	116	6	25	1	321.396	14.7032	90.363	2.88214	0.281158	0.196021
TAAGAAGCCCGACAGTAAAC	ADAM21	HGLibA_00756	1	2	0	0	2.77065	4.90108	0	0	0	0
TGAACACTTACTGAAGTCCG	ADAM22	HGLibA_00757	57	18	4	1	157.927	44.1097	14.4581	2.88214	0.091549	0.0653403
GAGAATGAATGACGTTCCAA	ADAM22	HGLibA_00758	152	61	1	6	421.139	149.483	3.61452	17.2929	0.00858272	0.115685
AGGAGAGCACTGTTACTACC	ADAM22	HGLibA_00759	67	129	42	0	185.634	316.119	151.81	0	0.817792	0
AACCGTACCTTAGAGTACTG	ADAM23	HGLibA_00760	9	12	1	0	24.9359	29.4065	3.61452	0	0.144953	0
TATGATAGAGCCACTAGAGC	ADAM23	HGLibA_00761	5	21	0	0	13.8533	51.4613	0	0	0	0
CACTTACTGAAGTCCATTGC	ADAM23	HGLibA_00762	77	32	5	16	213.34	78.4172	18.0726	46.1143	0.0847126	0.588063
TCATCCACTGCATAAAAGAG	ADAM28	HGLibA_00763	27	23	1	9	74.8076	56.3624	3.61452	25.9393	0.0483175	0.460223
AAAAGCTGTACCTGTTGCTC	ADAM28	HGLibA_00764	60	21	16	0	166.239	51.4613	57.8323	0	0.347886	0
AATATGTACCTGCAACAGAG	ADAM28	HGLibA_00765	25	25	0	13	69.2663	61.2634	0	37.4678	0	0.611586
AGTCGGAGAACATTACGCCC	ADAM29	HGLibA_00766	15	1	1	8	41.5598	2.45054	3.61452	23.0571	0.0869716	9.40901
GTGGTGCCAGTTATCCTCAC	ADAM29	HGLibA_00767	21	28	0	0	58.1837	68.6151	0	0	0	0
AGTAGTATGATCACTCATAT	ADAM29	HGLibA_00768	25	31	0	3	69.2663	75.9667	0	8.64643	0	0.113819
GCATTGTCGGAACTAGTAGA	ADAM30	HGLibA_00769	43	26	678	0	119.138	63.714	2450.64	0	20.5698	0
GGAACCCCTTGCAAGTATGA	ADAM30	HGLibA_00770	176	20	81	0	487.635	49.0108	292.776	0	0.6004	0
ATGCTCGCCTGTCATCAGAT	ADAM30	HGLibA_00771	227	51	65	4	628.938	124.977	234.944	11.5286	0.373556	0.0922452
GCTCACCGGGTCTTGACGCC	ADAM32	HGLibA_00772	30	64	10	0	83.1196	156.834	36.1452	0	0.434858	0
GCCGCACCATGTTCCGCCTC	ADAM32	HGLibA_00773	134	416	17	1	371.267	1019.42	61.4468	2.88214	0.165506	0.00282723
GTGTACAGTTTCTCATCTAT	ADAM32	HGLibA_00774	58	532	0	7	160.698	1303.69	0	20.175	0	0.0154753
ACCCTGGCGCACCGTCAGCC	ADAM33	HGLibA_00775	192	383	2	104	531.965	938.556	7.22904	299.743	0.0135893	0.319366
GCAGCCAGTCACCCCGCACT	ADAM33	HGLibA_00776	270	360	30	1	748.076	882.194	108.436	2.88214	0.144953	0.00326702
GAAACCCACTACGGCCCAGA	ADAM33	HGLibA_00777	4	0	0	0	11.0826	0	0	0	0	#DIV/0!
CTGATACAGAAGCGAGATAC	ADAM7	HGLibA_00778	22	16	0	0	60.9543	39.2086	0	0	0	0
GTATCTCGCTTCTGTATCAG	ADAM7	HGLibA_00779	23	30	1	13	63.725	73.5161	3.61452	37.4678	0.0567206	0.509655
CAAGACATACCTTTAACCTG	ADAM7	HGLibA_00780	92	4	4	0	254.9	9.80215	14.4581	0	0.0567206	0
CGGCTACACAGAGACCTATA	ADAM8	HGLibA_00781	21	43	0	0	58.1837	105.373	0	0	0	0
CTGGGCGCGATGATGCTGCC	ADAM8	HGLibA_00782	16	153	21	1	44.3304	374.932	75.9049	2.88214	1.71225	0.0076871
CCGACCCATACCTGCCCGCG	ADAM8	HGLibA_00783	26	7	0	0	72.0369	17.1538	0	0	0	0
CACTGACCATCCCAATATAC	ADAM9	HGLibA_00784	40	53	0	0	110.826	129.878	0	0	0	0
TTAGGTATCTTATGTTATTC	ADAM9	HGLibA_00785	349	89	9	5	966.957	218.098	32.5307	14.4107	0.0336423	0.0660745
CTTATGAAATTATAACTCCT	ADAM9	HGLibA_00786	15	11	5	0	41.5598	26.9559	18.0726	0	0.434858	0
TCGGACCCTACCATGTTCTC	ADAMDEC1	HGLibA_00787	8	0	96	0	22.1652	0	346.994	0	15.6549	#DIV/0!
TACCACGAAACCTGAGAACA	ADAMDEC1	HGLibA_00788	119	188	8	0	329.708	460.701	28.9162	0	0.0877024	0
ACCACAACTTCATGCTGCGT	ADAMDEC1	HGLibA_00789	47	33	0	0	130.221	80.8677	0	0	0	0
CTGCCGGTTGGCATCGTACG	ADAMTS1	HGLibA_00790	9	12	0	12	24.9359	29.4065	0	34.5857	0	1.17613
GCACCTCGTACGATGCCAAC	ADAMTS1	HGLibA_00791	82	54	21	5	227.193	132.329	75.9049	14.4107	0.334098	0.108901
GCTTGTGGCAGACCAGTCGA	ADAMTS1	HGLibA_00792	29	56	13	3	80.3489	137.23	46.9887	8.64643	0.584809	0.0630068
CTCACGTGTGCCCGATCTCG	ADAMTS10	HGLibA_00793	40	27	1	22	110.826	66.1645	3.61452	63.4071	0.0326143	0.958325
CCAGACGCACACCATCGACA	ADAMTS10	HGLibA_00794	11	36	0	6	30.4772	88.2194	0	17.2929	0	0.196021
CGCTCACACATTCCGCCCAC	ADAMTS10	HGLibA_00795	73	5	4	8	202.258	12.2527	14.4581	23.0571	0.0714835	1.8818
ACCACCCGCACATCGTTTAC	ADAMTS12	HGLibA_00796	4	0	6	0	11.0826	0	21.6871	0	1.95686	#DIV/0!
CTCGGACTGGACCCACCACG	ADAMTS12	HGLibA_00797	44	6	0	0	121.909	14.7032	0	0	0	0
GTACTACAGAATTTCTCACG	ADAMTS12	HGLibA_00798	66	109	35	6	182.863	267.109	126.508	17.2929	0.691819	0.0647409
TGCAGGCGGCATCCTACACC	ADAMTS13	HGLibA_00799	122	79	0	0	338.02	193.592	0	0	0	0
CATAGCGCTCTGTGTCCTCC	ADAMTS13	HGLibA_00800	64	60	24	18	177.322	147.032	86.7485	51.8786	0.489215	0.352838
AAGTAAGAAGACACGGCCTG	ADAMTS13	HGLibA_00801	7	0	0	0	19.3946	0	0	0	0	#DIV/0!
ACACTTGTCATCCGCCTTCA	ADAMTS14	HGLibA_00802	41	82	0	0	113.597	200.944	0	0	0	0
AAGCCGGACCTTCACCGCCA	ADAMTS14	HGLibA_00803	5	2	0	9	13.8533	4.90108	0	25.9393	0	5.29257
GGCGGTGAAGGTCCGGCTTG	ADAMTS14	HGLibA_00804	16	97	81	0	44.3304	237.702	292.776	0	6.6044	0
CGCGGAGCCTTTGGCTACCG	ADAMTS15	HGLibA_00805	3	3	0	0	8.31196	7.35161	0	0	0	0
TTAACGGCCGCCGCTACTAC	ADAMTS15	HGLibA_00806	23	40	2	0	63.725	98.0215	7.22904	0	0.113441	0
AGGGGTTGGCACGGTCGATC	ADAMTS15	HGLibA_00807	5	0	0	0	13.8533	0	0	0	0	#DIV/0!
TGGATGAAGCCCCGCGCGCG	ADAMTS16	HGLibA_00808	21	15	1	2	58.1837	36.7581	3.61452	5.76428	0.0621225	0.156817
GGGACACGTAATCGCCCCTG	ADAMTS16	HGLibA_00809	13	89	41	0	36.0185	218.098	148.195	0	4.11442	0
TGTGCAGACTTTACCGCCAG	ADAMTS16	HGLibA_00810	21	26	2	0	58.1837	63.714	7.22904	0	0.124245	0
CCGGCTCACCAGCGAGCACA	ADAMTS17	HGLibA_00811	27	1	20	0	74.8076	2.45054	72.2904	0	0.966351	0
CCCGTGGTACTGCACCATGT	ADAMTS17	HGLibA_00812	319	68	413	10	883.838	166.637	1492.8	28.8214	1.68899	0.17296
GTGGACGAGAACATCTGATC	ADAMTS17	HGLibA_00813	0	0	0	0	0	0	0	0	#DIV/0!	#DIV/0!
GTGACTGCTCAAAATCGCCG	ADAMTS18	HGLibA_00814	11	46	0	5	30.4772	112.725	0	14.4107	0	0.12784
GTCGTGTGAAATATATGACC	ADAMTS18	HGLibA_00815	25	31	1	0	69.2663	75.9667	3.61452	0	0.0521829	0
GGGCGACCCAGAAGATCAGC	ADAMTS18	HGLibA_00816	2	3	0	0	5.5413	7.35161	0	0	0	0
GCCAGGACTGCATGACCGTG	ADAMTS19	HGLibA_00817	76	78	6	2	210.57	191.142	21.6871	5.76428	0.102993	0.0301571
TCATTGCACTTTCGAATCTG	ADAMTS19	HGLibA_00818	71	219	9	3	196.716	536.668	32.5307	8.64643	0.165368	0.0161113
CACTGATTAGAGCCCGAGAG	ADAMTS19	HGLibA_00819	8	6	0	3	22.1652	14.7032	0	8.64643	0	0.588063
CGAGAAGGGCACCACCCGCG	ADAMTS2	HGLibA_00820	69	123	7	11	191.175	301.416	25.3016	31.7036	0.132348	0.105182
GGAGTTCTTCATCGAACCCT	ADAMTS2	HGLibA_00821	69	20	34	0	191.175	49.0108	122.894	0	0.642833	0
AGGAGCACGCCAACAGCTCG	ADAMTS2	HGLibA_00822	52	110	0	14	144.074	269.559	0	40.35	0	0.149689
GACCGCCGATGCATCCTTTC	ADAMTS20	HGLibA_00823	116	21	39	0	321.396	51.4613	140.966	0	0.438607	0
ACGAAGTAGTGATCCCCGAG	ADAMTS20	HGLibA_00824	0	0	0	0	0	0	0	0	#DIV/0!	#DIV/0!
ATTAGTTATGATTCACCGTG	ADAMTS20	HGLibA_00825	66	33	2	1	182.863	80.8677	7.22904	2.88214	0.0395325	0.0356402
TCTCTTATTAGAGTCGGACC	ADAMTS3	HGLibA_00826	74	5	1	0	205.028	12.2527	3.61452	0	0.0176294	0
AATGAGACGCCGCAGACACG	ADAMTS3	HGLibA_00827	12	16	1	0	33.2478	39.2086	3.61452	0	0.108714	0
ACCTCTGTAGTGGAAGTCTT	ADAMTS3	HGLibA_00828	23	7	0	0	63.725	17.1538	0	0	0	0
CATACCCAGCGTGTCGCAAG	ADAMTS4	HGLibA_00829	114	13	1	0	315.854	31.857	3.61452	0	0.0114436	0
AGTCTCCACTTGCGACACGC	ADAMTS4	HGLibA_00830	53	63	0	0	146.845	154.384	0	0	0	0
AGCCATTCTGTTTACCCGTC	ADAMTS4	HGLibA_00831	4	6	0	0	11.0826	14.7032	0	0	0	0
GGACGCGGGGGTTTCGCAGC	ADAMTS5	HGLibA_00832	16	0	0	0	44.3304	0	0	0	0	#DIV/0!
CCGGCCATACAACCGCGCCA	ADAMTS5	HGLibA_00833	76	61	0	0	210.57	149.483	0	0	0	0
GGGCTTAGATGCATCAATGC	ADAMTS5	HGLibA_00834	32	38	6	0	88.6609	93.1204	21.6871	0	0.244608	0
TCAACGTAGTACAACTAAAG	ADAMTS6	HGLibA_00835	0	0	0	0	0	0	0	0	#DIV/0!	#DIV/0!
ACCAGCTAACTATTCCAATA	ADAMTS6	HGLibA_00836	0	11	8	0	0	26.9559	28.9162	0	#DIV/0!	0
CATACAGATGTCGTTGTTGA	ADAMTS6	HGLibA_00837	53	11	95	0	146.845	26.9559	343.379	0	2.33839	0
CCCCCCGCGTCGACTCGAAC	ADAMTS7	HGLibA_00838	14	17	1	0	38.7891	41.6591	3.61452	0	0.0931838	0
CCGGCTTTGTGAGCGAGACG	ADAMTS7	HGLibA_00839	5	0	0	0	13.8533	0	0	0	0	#DIV/0!
ACACCCACCTGGTGCGGGTC	ADAMTS7	HGLibA_00840	0	0	0	0	0	0	0	0	#DIV/0!	#DIV/0!
ATGGCCGTGTCGTAGTGCTC	ADAMTS8	HGLibA_00841	7	19	0	0	19.3946	46.5602	0	0	0	0
CAGTGTAAGCCCCCCATTGT	ADAMTS8	HGLibA_00842	162	22	2	6	448.846	53.9118	7.22904	17.2929	0.0161058	0.320762
CGAACAGCGGTGCCATCACG	ADAMTS8	HGLibA_00843	18	8	0	2	49.8717	19.6043	0	5.76428	0	0.294032
CGCTGCGCCTATAAATGATG	ADAMTS9	HGLibA_00844	122	71	3	0	338.02	173.988	10.8436	0	0.0320797	0
GACGTAGCAGCATTAAACAG	ADAMTS9	HGLibA_00845	54	4	8	0	149.615	9.80215	28.9162	0	0.19327	0
ATGCTGCTACGTCACCAGCC	ADAMTS9	HGLibA_00846	172	135	13	14	476.552	330.823	46.9887	40.35	0.0986015	0.121969
AGGCATCCCATAGGCCGTCC	ADAMTSL1	HGLibA_00847	44	1166	0	11	121.909	2857.33	0	31.7036	0	0.0110955
CTCCTCGGAGCGTGCGGTCC	ADAMTSL1	HGLibA_00848	21	7	0	3	58.1837	17.1538	0	8.64643	0	0.504054
CAAGCATGGAATGCTGCCGT	ADAMTSL1	HGLibA_00849	61	202	0	14	169.01	495.009	0	40.35	0	0.0815137
GACCGGAATCGAGTACATCG	ADAMTSL2	HGLibA_00850	75	87	409	21	207.799	213.197	1478.34	60.525	7.11427	0.283893
TGCGATAGTTGCCCGTCACG	ADAMTSL2	HGLibA_00851	106	109	77	6	293.689	267.109	278.318	17.2929	0.947662	0.0647409
GACCAACGAGGTGTGCGAGC	ADAMTSL2	HGLibA_00852	3	18	0	0	8.31196	44.1097	0	0	0	0
GGTCATCATAGCGATAAGTG	ADAMTSL3	HGLibA_00853	7	13	3	0	19.3946	31.857	10.8436	0	0.559103	0
CACTTATCGCTATGATGACC	ADAMTSL3	HGLibA_00854	0	0	0	0	0	0	0	0	#DIV/0!	#DIV/0!
ACTGGGATGCTTGGGGCGAC	ADAMTSL3	HGLibA_00855	7	7	0	7	19.3946	17.1538	0	20.175	0	1.17613
TTCGATATAACCGTCCTCCC	ADAMTSL4	HGLibA_00856	99	211	7	2	274.295	517.063	25.3016	5.76428	0.0922426	0.0111481
AGGACGGTTATATCGAAAGA	ADAMTSL4	HGLibA_00857	0	0	0	0	0	0	0	0	#DIV/0!	#DIV/0!
TCCTGGCCGCTCGAATCTCC	ADAMTSL4	HGLibA_00858	111	101	3	4	307.542	247.504	10.8436	11.5286	0.0352587	0.0465793
GCGGCCGAAGCTGTGGTAGA	ADAMTSL5	HGLibA_00859	32	30	0	0	88.6609	73.5161	0	0	0	0
GGACAGGGCGGCCATTGTAC	ADAMTSL5	HGLibA_00860	13	596	0	7	36.0185	1460.52	0	20.175	0	0.0138136
GCACACTGTAGGTCTCGGAA	ADAMTSL5	HGLibA_00861	48	4	4	0	132.991	9.80215	14.4581	0	0.108714	0
CCGGGCCAAGTACGAGCGAC	ADAP1	HGLibA_00862	18	1	3	0	49.8717	2.45054	10.8436	0	0.217429	0
GAACTCCTGTCGCTCGTACT	ADAP1	HGLibA_00863	68	466	2	5	188.404	1141.95	7.22904	14.4107	0.0383698	0.0126194
CAAGGTGAAGTCCGTCCGCC	ADAP1	HGLibA_00864	6	13	0	0	16.6239	31.857	0	0	0	0
GCTGCTTAAGGTAACCGAGA	ADAP2	HGLibA_00865	8	92	20	4	22.1652	225.449	72.2904	11.5286	3.26143	0.0511359
GGGGAAACCATCTCGCTCCC	ADAP2	HGLibA_00866	13	19	1	0	36.0185	46.5602	3.61452	0	0.100352	0
AACTTTACCTGGGAGCGAGA	ADAP2	HGLibA_00867	67	58	23	0	185.634	142.131	83.1339	0	0.447839	0
AATAGTATCCGCGCAGCACC	ADAR	HGLibA_00868	137	15	11	0	379.579	36.7581	39.7597	0	0.104747	0
CTCGGCCATTGATGACAACC	ADAR	HGLibA_00869	322	33	17	3	892.15	80.8677	61.4468	8.64643	0.068875	0.106921
TGGTCTCTTACCGAGGTTCA	ADAR	HGLibA_00870	67	2	117	0	185.634	4.90108	422.899	0	2.27814	0
AGCTGACGCTGTCTCACGCC	ADARB1	HGLibA_00871	4	7	0	0	11.0826	17.1538	0	0	0	0
TCACGCTCGCAGAAAAGTGC	ADARB1	HGLibA_00872	63	10	13	27	174.551	24.5054	46.9887	77.8178	0.269198	3.17554
CGTCTCATACCTTCCAGGAT	ADARB1	HGLibA_00873	86	153	14	2	238.276	374.932	50.6033	5.76428	0.212372	0.0153742
GCGGTCCTTACCTTTCCGCT	ADARB2	HGLibA_00874	7	2	16	1	19.3946	4.90108	57.8323	2.88214	2.98188	0.588063
CGTGGACGGCAGGACGTTCG	ADARB2	HGLibA_00875	26	45	0	0	72.0369	110.274	0	0	0	0
GGTGAACGGGCTCACGTTCG	ADARB2	HGLibA_00876	119	54	2	30	329.708	132.329	7.22904	86.4643	0.0219256	0.653403
TCTTGAACTCCGAAGCCTTT	ADAT1	HGLibA_00877	14	12	0	0	38.7891	29.4065	0	0	0	0
ATTTGAACAGAGCCGCAGTG	ADAT1	HGLibA_00878	122	44	19	0	338.02	107.824	68.6759	0	0.203171	0
CCTCAGCATGGCTATCATTG	ADAT1	HGLibA_00879	15	0	0	0	41.5598	0	0	0	0	#DIV/0!
GAGCACGCGCCGCTTGCAGC	ADAT2	HGLibA_00880	11	1	0	0	30.4772	2.45054	0	0	0	0
CACTTTGACGACACCAATCG	ADAT2	HGLibA_00881	88	275	0	0	243.817	673.898	0	0	0	0
CGCGTGCTCGGTGTCGGCAG	ADAT2	HGLibA_00882	0	20	0	2	0	49.0108	0	5.76428	#DIV/0!	0.117613
CGCACACCATGACGGCGTGC	ADAT3	HGLibA_00883	45	157	4	0	124.679	384.734	14.4581	0	0.115962	0
GCGCACCGTAGAAGACGCGC	ADAT3	HGLibA_00884	54	19	0	0	149.615	46.5602	0	0	0	0
GCGTAAACTGGACGCAGACG	ADAT3	HGLibA_00885	4	9	1	2	11.0826	22.0548	3.61452	5.76428	0.326143	0.261361
GTACACGATGGTCTTGGAGG	ADC	HGLibA_00886	281	12	0	12	778.553	29.4065	0	34.5857	0	1.17613
CGAGGTAGCTGCCTTCTTCG	ADC	HGLibA_00887	93	120	10	3	257.671	294.065	36.1452	8.64643	0.140277	0.0294032
GTTGGCGCAGATGATCTTAC	ADC	HGLibA_00888	53	71	103	0	146.845	173.988	372.295	0	2.5353	0
CTAATGACTTTGGCGCTGTC	ADCK1	HGLibA_00889	51	11	10	0	141.303	26.9559	36.1452	0	0.255799	0
CTTAGAGATTCGCAACAACG	ADCK1	HGLibA_00890	56	7	0	4	155.157	17.1538	0	11.5286	0	0.672072
AAGACCAACGACCTGCTGCG	ADCK1	HGLibA_00891	165	96	11	1	457.158	235.252	39.7597	2.88214	0.0869716	0.0122513
GATTCTGAGCTTCGTAACGC	ADCK2	HGLibA_00892	48	31	52	0	132.991	75.9667	187.955	0	1.41329	0
TTCCCTCTGCCCGCTGCGAC	ADCK2	HGLibA_00893	9	24	7	0	24.9359	58.8129	25.3016	0	1.01467	0
ACTTGACGGCTTTCACATTC	ADCK2	HGLibA_00894	101	106	7	13	279.836	259.757	25.3016	37.4678	0.090416	0.144242
GCGTGGTGCGGCACTCAAGC	ADCK3	HGLibA_00895	3	3	0	0	8.31196	7.35161	0	0	0	0
ATTGGCCGGCTGGCCAACTT	ADCK3	HGLibA_00896	7	0	0	0	19.3946	0	0	0	0	#DIV/0!
GATCGTGCGCACGCTCTGCA	ADCK3	HGLibA_00897	13	3	34	0	36.0185	7.35161	122.894	0	3.41196	0
GCTAGGAGTACTGGCCGAGA	ADCK4	HGLibA_00898	102	174	0	12	282.606	426.394	0	34.5857	0	0.0811122
TGACCGCTCTCGAGAACGCA	ADCK4	HGLibA_00899	151	171	3	2	418.368	419.042	10.8436	5.76428	0.0259187	0.0137559
GCCCATCCTGGTAAAACTTT	ADCK4	HGLibA_00900	424	25	0	9	1174.76	61.2634	0	25.9393	0	0.423405
GGTGCTCTCCACCGCGGTAG	ADCK5	HGLibA_00901	152	40	0	3	421.139	98.0215	0	8.64643	0	0.0882095
TGCACCAATGTTGTCCTTCG	ADCK5	HGLibA_00902	68	14	28	0	188.404	34.3075	101.207	0	0.537177	0
GGACTCGTTACCTTGGAGGA	ADCK5	HGLibA_00903	9	87	0	0	24.9359	213.197	0	0	0	0
GTTCACACCGACGAAGAGCA	ADCY1	HGLibA_00904	35	24	4	1	96.9728	58.8129	14.4581	2.88214	0.149094	0.0490053
TGTCGCCGCATCAAGATTCT	ADCY1	HGLibA_00905	240	308	191	4	664.956	754.766	690.373	11.5286	1.03822	0.0152744
GGACTGCTACTACTGCGTGT	ADCY1	HGLibA_00906	59	26	3	1	163.468	63.714	10.8436	2.88214	0.0663342	0.0452356
ACCTTAACTGCTCTCTGATC	ADCY10	HGLibA_00907	30	235	0	1	83.1196	575.876	0	2.88214	0	0.00500479
CCTGACCAATCACCAGAAAG	ADCY10	HGLibA_00908	139	49	0	1	385.121	120.076	0	2.88214	0	0.0240026
CCCCCATACCTGCAAATTTC	ADCY10	HGLibA_00909	23	53	0	0	63.725	129.878	0	0	0	0
CCGCGACTTGATGCAATTAC	ADCY2	HGLibA_00910	19	186	5	1	52.6424	455.8	18.0726	2.88214	0.343309	0.00632326
GCTTATGGTAGGCTCCCGCC	ADCY2	HGLibA_00911	33	35	0	0	91.4315	85.7688	0	0	0	0
TCCATATCACCAACGAGAAG	ADCY2	HGLibA_00912	15	6	0	0	41.5598	14.7032	0	0	0	0
CACGCGCGAAGTTCAGGCCC	ADCY3	HGLibA_00913	9	2	1	0	24.9359	4.90108	3.61452	0	0.144953	0
CTTCTCCGAGCCCGAATACT	ADCY3	HGLibA_00914	98	38	1	14	271.524	93.1204	3.61452	40.35	0.013312	0.43331
TTACGAGATGGCCTCCACCA	ADCY3	HGLibA_00915	57	17	1	0	157.927	41.6591	3.61452	0	0.0228873	0
CAGCGCGACCCATACCAAGC	ADCY4	HGLibA_00916	10	0	0	0	27.7065	0	0	0	0	#DIV/0!
TGGGTCGCGCTGCTAGCGCT	ADCY4	HGLibA_00917	0	5	0	0	0	12.2527	0	0	#DIV/0!	0
CTCGTAGAAGAGGTCTTCGC	ADCY4	HGLibA_00918	12	33	2	0	33.2478	80.8677	7.22904	0	0.217429	0
GCGGTTCATCTTGGCGATCA	ADCY5	HGLibA_00919	29	38	0	0	80.3489	93.1204	0	0	0	0
CTGCACCCACTATCCGGCTG	ADCY5	HGLibA_00920	22	1	19	0	60.9543	2.45054	68.6759	0	1.12668	0
GGTGCAGACACCCACGATGT	ADCY5	HGLibA_00921	39	28	27	0	108.055	68.6151	97.592	0	0.903166	0
ACGCGTTGCGCTCGCCACCA	ADCY6	HGLibA_00922	14	0	199	0	38.7891	0	719.289	0	18.5436	#DIV/0!
GCAGTGTTGCCCGAGTGATG	ADCY6	HGLibA_00923	38	93	0	0	105.285	227.9	0	0	0	0
CCGCAGCCAGCTTGTCAAAC	ADCY6	HGLibA_00924	20	2	2	0	55.413	4.90108	7.22904	0	0.130457	0
ACTTCTCGTAGAGCGCATCT	ADCY7	HGLibA_00925	16	3	7	6	44.3304	7.35161	25.3016	17.2929	0.570751	2.35225
CTACTTCCTCAACGAGGGCG	ADCY7	HGLibA_00926	2	0	0	0	5.5413	0	0	0	0	#DIV/0!
TGTTACCTGCTCCCACGCAC	ADCY7	HGLibA_00927	101	36	6	0	279.836	88.2194	21.6871	0	0.0774994	0
CGTAGCCTATGCCGTCGCCC	ADCY8	HGLibA_00928	85	2	0	0	235.505	4.90108	0	0	0	0
CCACTTCCGATTTGCGCCTT	ADCY8	HGLibA_00929	121	24	0	3	335.249	58.8129	0	8.64643	0	0.147016
ATGGGCCAGTCGATCAAATC	ADCY8	HGLibA_00930	4	11	4	0	11.0826	26.9559	14.4581	0	1.30457	0
CTTACCTGATGGACACCGCG	ADCY9	HGLibA_00931	40	605	1	0	110.826	1482.58	3.61452	0	0.0326143	0
TGTCCCTCGCGGTGTCCATC	ADCY9	HGLibA_00932	245	144	21	13	678.81	352.877	75.9049	37.4678	0.111821	0.106178
CGGCCCCCACGACGGTGGCG	ADCY9	HGLibA_00933	17	0	0	0	47.1011	0	0	0	0	#DIV/0!
GGCTCCGAGCCATCGAAGTC	ADCYAP1	HGLibA_00934	0	1	0	0	0	2.45054	0	0	#DIV/0!	0
CCGTGAAGATCCCGTCCGAG	ADCYAP1	HGLibA_00935	498	6	11	0	1379.78	14.7032	39.7597	0	0.0288159	0
AACCCGCTGCCAGACTTCGA	ADCYAP1	HGLibA_00936	73	54	0	0	202.258	132.329	0	0	0	0
GTCTGGGAGACCGAAACCAT	ADCYAP1R1	HGLibA_00937	20	37	0	2	55.413	90.6699	0	5.76428	0	0.0635744
GTGTTGGAAGCCCGCCCATG	ADCYAP1R1	HGLibA_00938	7	54	0	2	19.3946	132.329	0	5.76428	0	0.0435602
CCCCTTACCTGAGAGATCTA	ADCYAP1R1	HGLibA_00939	46	24	0	1	127.45	58.8129	0	2.88214	0	0.0490053
GACCAGAGTGAACTCCGAGC	ADD1	HGLibA_00940	33	29	0	2	91.4315	71.0656	0	5.76428	0	0.0811122
CATGGCACCAGACCTTCGCC	ADD1	HGLibA_00941	103	306	3	4	285.377	749.865	10.8436	11.5286	0.0379973	0.0153742
GAATGGTGATTCTCGTGCTG	ADD1	HGLibA_00942	113	90	35	0	313.084	220.548	126.508	0	0.404071	0
TGAAGTCCGCGATCTGTCGC	ADD2	HGLibA_00943	58	142	2	0	160.698	347.976	7.22904	0	0.0449853	0
AGTACATGCGCCTTCGCAAC	ADD2	HGLibA_00944	46	16	0	0	127.45	39.2086	0	0	0	0
CCGCATGAGCCGCTCCCCTT	ADD2	HGLibA_00945	256	456	629	0	709.287	1117.45	2273.53	0	3.20538	0
ACAAGTCTACAAGTCTGTAC	ADD3	HGLibA_00946	37	369	1	0	102.514	904.248	3.61452	0	0.0352587	0
ACAGGCCTTTCGGGAAGACT	ADD3	HGLibA_00947	95	13	65	0	263.212	31.857	234.944	0	0.892603	0
ACACCTATCAATGACCTTCC	ADD3	HGLibA_00948	10	31	3	0	27.7065	75.9667	10.8436	0	0.391372	0
TCACCTTAATACGAACTTCA	ADH1A	HGLibA_00949	16	19	0	0	44.3304	46.5602	0	0	0	0
CCATGGTACCACTAACCACG	ADH1A	HGLibA_00950	56	11	0	6	155.157	26.9559	0	17.2929	0	0.641523
CTGTGGCACAGATGACCACG	ADH1A	HGLibA_00951	94	647	4	0	260.441	1585.5	14.4581	0	0.0555138	0
CCAGGTTGCCACTAACCACG	ADH1B	HGLibA_00952	88	23	10	0	243.817	56.3624	36.1452	0	0.148247	0
TCTCATCCACCACCGTGTAC	ADH1B	HGLibA_00953	95	57	2	0	263.212	139.681	7.22904	0	0.0274647	0
GTCTGCAGTTAACGTTGCCA	ADH1B	HGLibA_00954	126	134	3	2	349.102	328.372	10.8436	5.76428	0.0310613	0.0175541
AGACTTACATAAACCGATCC	ADH4	HGLibA_00955	71	86	23	23	196.716	210.746	83.1339	66.2893	0.422608	0.314545
CTAGCTTTCCCAGTGATCGT	ADH4	HGLibA_00956	110	36	8	8	304.772	88.2194	28.9162	23.0571	0.0948781	0.261361
GGAGTGACCAACGTCAAACC	ADH4	HGLibA_00957	1	3	0	4	2.77065	7.35161	0	11.5286	0	1.56817
CTGATAGATCATTGCCACTG	ADH5	HGLibA_00958	104	15	245	1	288.148	36.7581	885.557	2.88214	3.07327	0.0784084
GTGCTCATTGAGATGACCGA	ADH5	HGLibA_00959	2	6	0	0	5.5413	14.7032	0	0	0	0
ACTTCAGGTTATCAAGTGCA	ADH5	HGLibA_00960	98	64	24	1	271.524	156.834	86.7485	2.88214	0.319487	0.018377
TCCATACAGGTTGTGGCCAC	ADH6	HGLibA_00961	30	26	0	9	83.1196	63.714	0	25.9393	0	0.407121
GCTGGAATCGTTGAGAGTAT	ADH6	HGLibA_00962	14	31	0	0	38.7891	75.9667	0	0	0	0
GATGCAAAGCAGCCATACTC	ADH6	HGLibA_00963	5	6	0	0	13.8533	14.7032	0	0	0	0
CCTACTCGCTCCTAATGCAA	ADH7	HGLibA_00964	60	23	18	0	166.239	56.3624	65.0613	0	0.391372	0
AATGCTTGTCGCAACCCAGA	ADH7	HGLibA_00965	28	16	0	6	77.5783	39.2086	0	17.2929	0	0.441047
GACTAAAGAAGTTCGCATTA	ADH7	HGLibA_00966	2	0	0	0	5.5413	0	0	0	0	#DIV/0!
AGGATCAATCAGTCCCAGTG	ADHFE1	HGLibA_00967	69	9	0	0	191.175	22.0548	0	0	0	0
CGACCACTCGGGCAGGCATG	ADHFE1	HGLibA_00968	26	185	0	3	72.0369	453.349	0	8.64643	0	0.0190723
TTACAATGTGGATCACCCAC	ADHFE1	HGLibA_00969	2	0	0	0	5.5413	0	0	0	0	#DIV/0!
GAAATTTCACGTACTGCCCG	ADI1	HGLibA_00970	128	11	0	0	354.643	26.9559	0	0	0	0
GCAGTGGGTACTTCGATGTG	ADI1	HGLibA_00971	41	66	0	0	113.597	161.735	0	0	0	0
GGGGATCTATCACCGCTTCA	ADI1	HGLibA_00972	39	8	5	8	108.055	19.6043	18.0726	23.0571	0.167253	1.17613
GAAGTACCCTTTGATGCCGC	ADIG	HGLibA_00973	16	46	6	0	44.3304	112.725	21.6871	0	0.489215	0
CTACGCTTCTTACTTAGCCA	ADIG	HGLibA_00974	7	0	0	0	19.3946	0	0	0	0	#DIV/0!
AAATGACTCCAGTGTGTGCT	ADIG	HGLibA_00975	70	80	0	1	193.946	196.043	0	2.88214	0	0.0147016
CCAGGGCATCCGGGCCATAA	ADIPOQ	HGLibA_00976	26	83	7	6	72.0369	203.395	25.3016	17.2929	0.351231	0.0850212
ATCGGTGAAACCGGAGTACC	ADIPOQ	HGLibA_00977	9	0	0	1	24.9359	0	0	2.88214	0	#DIV/0!
TAGGCAAAGTAGTACAGCCC	ADIPOQ	HGLibA_00978	56	73	0	0	155.157	178.889	0	0	0	0
GTCCCACTGCGCCACAATGA	ADIPOR1	HGLibA_00979	20	0	1	1	55.413	0	3.61452	2.88214	0.0652287	#DIV/0!
CTGCCATCATTGTGGCGCAG	ADIPOR1	HGLibA_00980	41	20	2	3	113.597	49.0108	7.22904	8.64643	0.0636377	0.176419
GACAACGACTATCTGCTACA	ADIPOR1	HGLibA_00981	14	2	0	0	38.7891	4.90108	0	0	0	0
CTCATGATGTACTACCAGAC	ADIPOR2	HGLibA_00982	3	0	0	0	8.31196	0	0	0	0	#DIV/0!
CTCTTCGTGTACCATCCAGT	ADIPOR2	HGLibA_00983	88	312	8	0	243.817	764.568	28.9162	0	0.118598	0
CTTACAAGCCCATCATGCTA	ADIPOR2	HGLibA_00984	26	28	0	0	72.0369	68.6151	0	0	0	0
CTGGTTAGCAGTCTTGTCGA	ADIRF	HGLibA_00985	1	4	0	0	2.77065	9.80215	0	0	0	0
CATCGACAAGACTGCTAACC	ADIRF	HGLibA_00986	55	183	0	0	152.386	448.448	0	0	0	0
CACTTGCTGAGCTGCCGCTC	ADIRF	HGLibA_00987	148	51	0	17	410.056	124.977	0	48.9964	0	0.392042
AGCGCTCACCTCAGCGCTTG	ADK	HGLibA_00988	103	140	0	0	285.377	343.075	0	0	0	0
TGGAGGCGCCGCAAGCGCTG	ADK	HGLibA_00989	13	0	0	0	36.0185	0	0	0	0	#DIV/0!
TTCAAAGTCGAATATCATGC	ADK	HGLibA_00990	5	1	5	0	13.8533	2.45054	18.0726	0	1.30457	0
CGACGCGACATCCAACCGAG	ADM	HGLibA_00991	36	23	0	4	99.7435	56.3624	0	11.5286	0	0.204544
TCCTAGGCGCTGACACCGCT	ADM	HGLibA_00992	276	269	364	0	764.7	659.195	1315.68	0	1.72052	0
ACAAGGACAACGTCGCCCCC	ADM	HGLibA_00993	54	82	10	0	149.615	200.944	36.1452	0	0.241588	0
AACTCATGGGACCGGCCGGC	ADM2	HGLibA_00994	1	72	0	0	2.77065	176.439	0	0	0	0
ACCCGCGACCCGTCAAACCC	ADM2	HGLibA_00995	2	0	0	0	5.5413	0	0	0	0	#DIV/0!
GTCTTCGGGGGCCCGAGTGT	ADM2	HGLibA_00996	37	0	1	0	102.514	0	3.61452	0	0.0352587	#DIV/0!
TCCAGTATATGATCTCCGCC	ADM5	HGLibA_00997	39	0	0	0	108.055	0	0	0	0	#DIV/0!
CCTACAGCTATGGGCGCCGC	ADM5	HGLibA_00998	17	6	0	0	47.1011	14.7032	0	0	0	0
CCCCTTGGGCGGAGAAGGCG	ADM5	HGLibA_00999	0	0	0	0	0	0	0	0	#DIV/0!	#DIV/0!
ATCGAAGACCATGAACGTAT	ADNP	HGLibA_01000	38	41	0	0	105.285	100.472	0	0	0	0
TGCTCGTAAGTGCGCTTCAC	ADNP	HGLibA_01001	210	59	61	2	581.837	144.582	220.486	5.76428	0.378948	0.0398687
CCCATCACTTACGAAAAACC	ADNP	HGLibA_01002	129	54	0	16	357.414	132.329	0	46.1143	0	0.348482
CTTTCCGTCCAACGTCTACC	ADNP2	HGLibA_01003	341	47	6	4	944.792	115.175	21.6871	11.5286	0.0229544	0.100096
CCGTCACGGGTTCTTCCCCC	ADNP2	HGLibA_01004	0	0	0	0	0	0	0	0	#DIV/0!	#DIV/0!
GACCTTAAAGGCTTTGATCC	ADNP2	HGLibA_01005	48	0	0	0	132.991	0	0	0	0	#DIV/0!
TTCGCGGGCCGAGTACACCG	ADO	HGLibA_01006	201	138	6	4	556.901	338.174	21.6871	11.5286	0.0389425	0.0340906
GATCCAACGGATCGCCCGCC	ADO	HGLibA_01007	0	0	0	0	0	0	0	0	#DIV/0!	#DIV/0!
ACAAGCTAGACGCGGGCGGC	ADO	HGLibA_01008	1	5	0	0	2.77065	12.2527	0	0	0	0
GGCGACCCGCAGAAGTACTA	ADORA1	HGLibA_01009	16	29	0	0	44.3304	71.0656	0	0	0	0
CTCGAACTCGCACTTGATCA	ADORA1	HGLibA_01010	38	22	2	8	105.285	53.9118	7.22904	23.0571	0.0686618	0.427682
CTTCTGCTTCATCGTGTCGC	ADORA1	HGLibA_01011	86	253	2	15	238.276	619.986	7.22904	43.2321	0.0303389	0.0697308
TCTGGCGGAACTCGCGGATA	ADORA2A	HGLibA_01012	4	51	0	0	11.0826	124.977	0	0	0	0
CTCCTCGGTGTACATCACGG	ADORA2A	HGLibA_01013	16	83	1	25	44.3304	203.395	3.61452	72.0535	0.0815358	0.354255
CGTGGCTGCGAATGATCTTG	ADORA2A	HGLibA_01014	48	8	0	0	132.991	19.6043	0	0	0	0
CATCGCCGCGCTTTCGGTGG	ADORA2B	HGLibA_01015	38	1660	2	9	105.285	4067.89	7.22904	25.9393	0.0686618	0.00637659
GTTGCCCGCCACCGAAAGCG	ADORA2B	HGLibA_01016	7	32	0	0	19.3946	78.4172	0	0	0	0
GTTCCGGTAAGCATAGACAA	ADORA2B	HGLibA_01017	9	2	0	1	24.9359	4.90108	0	2.88214	0	0.588063
TCCGCAAGGCTGACCGCTCC	ADORA3	HGLibA_01018	165	86	0	4	457.158	210.746	0	11.5286	0	0.0547035
TCGCTGTGGACCGATACTTG	ADORA3	HGLibA_01019	54	6	0	0	149.615	14.7032	0	0	0	0
CATTGGACTCTGCGCCATAG	ADORA3	HGLibA_01020	16	13	0	0	44.3304	31.857	0	0	0	0
TGTTCCACCAGAGTCATTGC	ADPGK	HGLibA_01021	27	6	0	0	74.8076	14.7032	0	0	0	0
AGTCAATGCATGTGTTGATG	ADPGK	HGLibA_01022	96	2	0	7	265.983	4.90108	0	20.175	0	4.11644
TTCTCTCACGACCTCTCCAA	ADPGK	HGLibA_01023	30	8	0	0	83.1196	19.6043	0	0	0	0
CGGCTTGGATGCCCTAGACG	ADPRH	HGLibA_01024	30	1	4	0	83.1196	2.45054	14.4581	0	0.173943	0
ATCCAAGTGAGCATCGAGAG	ADPRH	HGLibA_01025	41	64	0	41	113.597	156.834	0	118.168	0	0.753456
GGAGAAGATACACCGGCAGT	ADPRH	HGLibA_01026	25	297	0	0	69.2663	727.81	0	0	0	0
GACCCTCATCGAGGTCAGCG	ADPRHL1	HGLibA_01027	14	3	0	7	38.7891	7.35161	0	20.175	0	2.74429
ACTCCACGCTGACCTCGATG	ADPRHL1	HGLibA_01028	110	110	6	0	304.772	269.559	21.6871	0	0.0711586	0
CCAGGCGAGAAGGTAGTTAT	ADPRHL1	HGLibA_01029	21	25	0	0	58.1837	61.2634	0	0	0	0
CTCAAAGACATCGCGACATT	ADPRHL2	HGLibA_01030	237	48	18	5	656.644	117.626	65.0613	14.4107	0.0990815	0.122513
AGGAGCCTTTCCCGTTAAAC	ADPRHL2	HGLibA_01031	7	1	0	1	19.3946	2.45054	0	2.88214	0	1.17613
TTACAATGGCGCCATCCTGC	ADPRHL2	HGLibA_01032	12	213	0	0	33.2478	521.965	0	0	0	0
ATGTCTGTAGTATCGCCGCC	ADPRM	HGLibA_01033	67	25	7	7	185.634	61.2634	25.3016	20.175	0.136299	0.329315
AACATCTGCGATGACGCCAA	ADPRM	HGLibA_01034	48	31	20	0	132.991	75.9667	72.2904	0	0.543572	0
CACACATTGTCAGAGGCGTC	ADPRM	HGLibA_01035	20	4	1	0	55.413	9.80215	3.61452	0	0.0652287	0
GATCAAGAGAGACCTTCTAC	ADRA1A	HGLibA_01036	61	1	7	3	169.01	2.45054	25.3016	8.64643	0.149705	3.52838
TTCACAAACGCCATCCGTCT	ADRA1A	HGLibA_01037	207	104	229	0	573.525	254.856	827.725	0	1.44322	0
GGAAGCTGGCTTCATGTCAT	ADRA1A	HGLibA_01038	0	3	0	0	0	7.35161	0	0	#DIV/0!	0
CGCGCTTTCGTGCGCATCCT	ADRA1B	HGLibA_01039	82	109	7	5	227.193	267.109	25.3016	14.4107	0.111366	0.0539507
AGCGAGCCGCCGCGCGTCCA	ADRA1B	HGLibA_01040	32	3	0	0	88.6609	7.35161	0	0	0	0
GTACTGCCGTGTCTATATAG	ADRA1B	HGLibA_01041	7	2	5	0	19.3946	4.90108	18.0726	0	0.931838	0
ATACCGCAGAAGCGCTCGTC	ADRA1D	HGLibA_01042	4	3	0	0	11.0826	7.35161	0	0	0	0
TGCGCGCGACCACGTACACG	ADRA1D	HGLibA_01043	20	20	1	5	55.413	49.0108	3.61452	14.4107	0.0652287	0.294032
CTGTCGCACAAGATCCGCGC	ADRA1D	HGLibA_01044	25	31	0	0	69.2663	75.9667	0	0	0	0
GCCGCGCGACACCGACGCGC	ADRA2A	HGLibA_01045	84	90	60	34	232.735	220.548	216.871	97.9928	0.931838	0.444314
CCCGACGGCCGTGAGCGTGT	ADRA2A	HGLibA_01046	45	42	0	6	124.679	102.923	0	17.2929	0	0.168018
TACGTCATCTCGTCGTGCAT	ADRA2A	HGLibA_01047	125	207	2	2	346.331	507.261	7.22904	5.76428	0.0208732	0.0113635
ACGGGCGGCACAGGATCCTC	ADRA2B	HGLibA_01048	3	11	0	1	8.31196	26.9559	0	2.88214	0	0.106921
TGGAGTTGTACTCCAGCGCG	ADRA2B	HGLibA_01049	67	53	0	8	185.634	129.878	0	23.0571	0	0.177528
AACGGACACTCGAAGTCCAC	ADRA2B	HGLibA_01050	26	50	5	0	72.0369	122.527	18.0726	0	0.25088	0
GCGTCCCCGACTACCGAAAA	ADRA2C	HGLibA_01051	38	6	0	0	105.285	14.7032	0	0	0	0
CTACGCGCGCATCTACCGAG	ADRA2C	HGLibA_01052	6	0	2	0	16.6239	0	7.22904	0	0.434858	#DIV/0!
GCGGCCTCAACGACGAGACC	ADRA2C	HGLibA_01053	9	3	0	0	24.9359	7.35161	0	0	0	0
CCGCTTACCCGCACGCCCGT	ADRB1	HGLibA_01054	56	479	1	11	155.157	1173.81	3.61452	31.7036	0.023296	0.0270092
TACGGACGAGGCGATGGCGT	ADRB1	HGLibA_01055	29	16	0	0	80.3489	39.2086	0	0	0	0
CCAACGGGCGTGCGGGTAAG	ADRB1	HGLibA_01056	35	47	13	0	96.9728	115.175	46.9887	0	0.484556	0
CGTCTGCAGACGCTCGAACT	ADRB2	HGLibA_01057	17	12	11	0	47.1011	29.4065	39.7597	0	0.844136	0
TGTAAACTTCCTTACGGATG	ADRB2	HGLibA_01058	185	217	16	0	512.571	531.767	57.8323	0	0.112828	0
CCCTTTCCTGCGTGACGTCG	ADRB2	HGLibA_01059	22	0	7	0	60.9543	0	25.3016	0	0.415092	#DIV/0!
TTACCTACCCGTCGAGCCGT	ADRB3	HGLibA_01060	96	78	4	2	265.983	191.142	14.4581	5.76428	0.0543572	0.0301571
GTGACCAACCCGCTGCGTTA	ADRB3	HGLibA_01061	14	3	0	0	38.7891	7.35161	0	0	0	0
CAACGTGTTCGTGACTTCGC	ADRB3	HGLibA_01062	13	1	13	0	36.0185	2.45054	46.9887	0	1.30457	0
TGTATGAGTCGAAGATCTCC	ADRBK1	HGLibA_01063	72	35	5	2	199.487	85.7688	18.0726	5.76428	0.0905954	0.0672072
CTTCGACTCATACATCATGA	ADRBK1	HGLibA_01064	20	6	126	0	55.413	14.7032	455.429	0	8.21881	0
GGCCGACGTGAGCTACCTGA	ADRBK1	HGLibA_01065	8	13	0	0	22.1652	31.857	0	0	0	0
CAGCAAGAGGATCGTCCTGC	ADRBK2	HGLibA_01066	75	152	1	4	207.799	372.482	3.61452	11.5286	0.0173943	0.0309507
TTATGATGCCTACATCATGA	ADRBK2	HGLibA_01067	39	17	32	0	108.055	41.6591	115.665	0	1.07042	0
CTGATTGAAAATCTTGTCAA	ADRBK2	HGLibA_01068	12	30	0	0	33.2478	73.5161	0	0	0	0
CGCCTAGCGCAGAGAGTTCG	ADRM1	HGLibA_01069	52	115	0	0	144.074	281.812	0	0	0	0
CGCTTGAACTCACAGTCGTC	ADRM1	HGLibA_01070	62	164	5	4	171.78	401.888	18.0726	11.5286	0.105208	0.028686
ACATCCGCGTTGGCGAGGAT	ADRM1	HGLibA_01071	2	0	0	3	5.5413	0	0	8.64643	0	#DIV/0!
CTCGGACACGCTTCAAGTTC	ADSL	HGLibA_01072	36	50	0	0	99.7435	122.527	0	0	0	0
CGAGCCAGTCTACCCACATT	ADSL	HGLibA_01073	35	30	0	0	96.9728	73.5161	0	0	0	0
TCCGAGATGACCTGCGCTTC	ADSL	HGLibA_01074	216	21	9	3	598.461	51.4613	32.5307	8.64643	0.0543572	0.168018
CCTTTCTAGGACTAGAAGGC	ADSS	HGLibA_01075	2	0	0	0	5.5413	0	0	0	0	#DIV/0!
ATATCTGACAGAGCTCATAT	ADSS	HGLibA_01076	16	46	0	0	44.3304	112.725	0	0	0	0
CCAATGAATGCAGTGACATT	ADSS	HGLibA_01077	76	368	78	0	210.57	901.798	281.932	0	1.3389	0
CTCTCATGCAGGCAACGGGG	ADSSL1	HGLibA_01078	7	5	1	0	19.3946	12.2527	3.61452	0	0.186368	0
CCAGTCGATGTTCCCCACCC	ADSSL1	HGLibA_01079	80	34	0	4	221.652	83.3183	0	11.5286	0	0.138368
ACATTGAAGGCCAACTCAAA	ADSSL1	HGLibA_01080	171	27	0	2	473.781	66.1645	0	5.76428	0	0.0871205
CCGGCTGATGTAAGCAATGC	ADTRP	HGLibA_01081	28	35	5	0	77.5783	85.7688	18.0726	0	0.23296	0
TAGATACTGTCATCCCCGTG	ADTRP	HGLibA_01082	43	39	3	1	119.138	95.571	10.8436	2.88214	0.0910168	0.0301571
GACGACTTCAGCCAATGTGA	ADTRP	HGLibA_01083	117	85	38	1	324.166	208.296	137.352	2.88214	0.423708	0.0138368
GCTGACCGACGACGAGATCG	AEBP1	HGLibA_01084	49	11	1	0	135.762	26.9559	3.61452	0	0.0266239	0
GAACTCCTCGATCTCGTCGT	AEBP1	HGLibA_01085	17	28	0	0	47.1011	68.6151	0	0	0	0
GGGCGCCCCTCTCAAATAAC	AEBP1	HGLibA_01086	2	26	0	0	5.5413	63.714	0	0	0	0
TTTCTTCGATGCACAAACAC	AEBP2	HGLibA_01087	98	67	98	0	271.524	164.186	354.223	0	1.30457	0
TGTGCATCGAAGAAATCATG	AEBP2	HGLibA_01088	34	10	19	0	94.2022	24.5054	68.6759	0	0.729026	0
GTTCTGCTGACTGAAGTGTG	AEBP2	HGLibA_01089	32	16	1	10	88.6609	39.2086	3.61452	28.8214	0.0407679	0.735079
TTGGGACATAGGTCGTATCC	AEN	HGLibA_01090	30	4	0	3	83.1196	9.80215	0	8.64643	0	0.882095
TCGCTGACTACCGTACCCGC	AEN	HGLibA_01091	19	0	3	0	52.6424	0	10.8436	0	0.205985	#DIV/0!
CTACTGATGAGTGCCCGTGC	AEN	HGLibA_01092	62	183	6	1	171.78	448.448	21.6871	2.88214	0.126249	0.00642692
CACGTCCGTGGCACGCGTCC	AES	HGLibA_01093	94	44	1	0	260.441	107.824	3.61452	0	0.0138784	0
TCCAGGCTGAGATCGTCAAA	AES	HGLibA_01094	19	0	5	0	52.6424	0	18.0726	0	0.343309	#DIV/0!
CACGACCTGGACGCGTGCCA	AES	HGLibA_01095	56	6	0	10	155.157	14.7032	0	28.8214	0	1.96021
ATAAGAGCTGCTCATCGCAT	AFAP1	HGLibA_01096	169	86	39	2	468.24	210.746	140.966	5.76428	0.301055	0.0273518
TTATGAGTCGTATGATGAAG	AFAP1	HGLibA_01097	21	3	0	0	58.1837	7.35161	0	0	0	0
ATCTCCGGCAGGGGCATCTG	AFAP1	HGLibA_01098	21	2	0	5	58.1837	4.90108	0	14.4107	0	2.94032
GTACCTCAGCGATACCACCC	AFAP1L1	HGLibA_01099	262	58	0	1	725.911	142.131	0	2.88214	0	0.020278
GCACGAGCTGCGTTTCACCC	AFAP1L1	HGLibA_01100	121	540	69	1	335.249	1323.29	249.402	2.88214	0.74393	0.00217801
GGGCACGTAGATGATGCTGC	AFAP1L1	HGLibA_01101	5	0	7	0	13.8533	0	25.3016	0	1.8264	#DIV/0!
GCCCCGATGGAGCGGTACAA	AFAP1L2	HGLibA_01102	82	10	0	7	227.193	24.5054	0	20.175	0	0.823288
AAAGCCGGAGGAGCTCCGCC	AFAP1L2	HGLibA_01103	7	1	0	2	19.3946	2.45054	0	5.76428	0	2.35225
CTTCCTCAAGATTCTTGACC	AFAP1L2	HGLibA_01104	12	41	0	0	33.2478	100.472	0	0	0	0
CCTGGTTTAGAGTTACCATT	AFF1	HGLibA_01105	101	14	13	6	279.836	34.3075	46.9887	17.2929	0.167915	0.504054
TACTTGTCAAACTTCACTTG	AFF1	HGLibA_01106	247	1903	4037	1	684.351	4663.37	14591.8	2.88214	21.3221	0.000618038
CCTTCAGCTCAGTGACAGTG	AFF1	HGLibA_01107	14	0	0	3	38.7891	0	0	8.64643	0	#DIV/0!
GAATTCGCCGTGCAAGCGCC	AFF2	HGLibA_01108	3	0	0	3	8.31196	0	0	8.64643	0	#DIV/0!
CATAGTTTCCAAGCGTGTTC	AFF2	HGLibA_01109	20	10	0	0	55.413	24.5054	0	0	0	0
AAGATTTCTTCAACACAGCT	AFF2	HGLibA_01110	29	8	1	0	80.3489	19.6043	3.61452	0	0.0449853	0
AGAAACCGACCGCGTATGTG	AFF3	HGLibA_01111	2	0	0	0	5.5413	0	0	0	0	#DIV/0!
TCCGAAGACGACTTCAGCTT	AFF3	HGLibA_01112	210	121	12	0	581.837	296.515	43.3742	0	0.0745471	0
TGTAGTGCTACAGATAGACG	AFF3	HGLibA_01113	26	16	0	0	72.0369	39.2086	0	0	0	0
GGGCAACTTACAACTTTGTA	AFF4	HGLibA_01114	109	45	5	0	302.001	110.274	18.0726	0	0.0598428	0
GCAACATGAACCGTGAAGAC	AFF4	HGLibA_01115	1	2	0	0	2.77065	4.90108	0	0	0	0
GAGTCTCAGCAGTCCAATTT	AFF4	HGLibA_01116	43	80	1	11	119.138	196.043	3.61452	31.7036	0.0303389	0.161717
ATGGGCGGACTCTTCAGTGT	AFG3L2	HGLibA_01117	6	7	0	3	16.6239	17.1538	0	8.64643	0	0.504054
TGAAGAGTCCGCCCATCCCT	AFG3L2	HGLibA_01118	78	31	18	0	216.111	75.9667	65.0613	0	0.301055	0
AGTTTCCAGATTCCGTTCAA	AFG3L2	HGLibA_01119	24	14	0	0	66.4956	34.3075	0	0	0	0
AATTTCTTACCTATATCCCG	AFM	HGLibA_01120	53	81	0	1	146.845	198.494	0	2.88214	0	0.0145201
TAACCCTGCCCACACAACCT	AFM	HGLibA_01121	298	350	18	24	825.654	857.688	65.0613	69.1714	0.0787997	0.0806487
TGCATTTGCTCAGTATGTTC	AFM	HGLibA_01122	24	114	0	6	66.4956	279.361	0	17.2929	0	0.0619014
ACAACCTTCAGACGACTCGT	AFMID	HGLibA_01123	13	6	0	0	36.0185	14.7032	0	0	0	0
GCTTACGGCATCGCCCCCAA	AFMID	HGLibA_01124	12	98	4	0	33.2478	240.153	14.4581	0	0.434858	0
TTCCCCGACGAGTCGTCTGA	AFMID	HGLibA_01125	166	35	0	0	459.928	85.7688	0	0	0	0
AACTTATCTCTGCAGTACAT	AFP	HGLibA_01126	91	47	4	2	252.129	115.175	14.4581	5.76428	0.0573439	0.0500479
TGAAGACTGTTCATCTCCAG	AFP	HGLibA_01127	224	38	8	8	620.626	93.1204	28.9162	23.0571	0.0465919	0.247606
TTCAGGGTGTTTAGAAAACC	AFP	HGLibA_01128	8	1	0	6	22.1652	2.45054	0	17.2929	0	7.05676
GACAGCTTTATTAAACCGCC	AFTPH	HGLibA_01129	5	1	0	0	13.8533	2.45054	0	0	0	0
ATGCTTCGAAAATTCGCTCC	AFTPH	HGLibA_01130	93	126	3	15	257.671	308.768	10.8436	43.2321	0.042083	0.140015
ATGTACATCTGATCAGTTCC	AFTPH	HGLibA_01131	50	7	5	0	138.533	17.1538	18.0726	0	0.130457	0
ACCACCTGGTATCTTAAAGC	AGA	HGLibA_01132	35	32	2	0	96.9728	78.4172	7.22904	0	0.0745471	0
TGCAGCACTACTATGGATGT	AGA	HGLibA_01133	155	34	48	0	429.451	83.3183	173.497	0	0.403997	0
GTGCATACCCTCCAATAATT	AGA	HGLibA_01134	19	4	0	0	52.6424	9.80215	0	0	0	0
CCTGACGGGCACATATGTCC	AGAP1	HGLibA_01135	3	39	6	0	8.31196	95.571	21.6871	0	2.60915	0
GGTGGACCGACTCGAAGCGC	AGAP1	HGLibA_01136	11	11	0	0	30.4772	26.9559	0	0	0	0
CATATGTGCCCGTCAGGTAC	AGAP1	HGLibA_01137	19	72	2	0	52.6424	176.439	7.22904	0	0.137324	0
GCTATACTTCTTGTAGTTCA	AGAP11	HGLibA_01138	14	26	2	0	38.7891	63.714	7.22904	0	0.186368	0
ACTTTGATATAATGCCTCAT	AGAP11	HGLibA_01139	101	378	32	6	279.836	926.303	115.665	17.2929	0.41333	0.0186687
CATCTTCTTCATCCCCTAGC	AGAP11	HGLibA_01140	54	34	0	2	149.615	83.3183	0	5.76428	0	0.0691839
GGTGGACGACCCCGAACTCC	AGAP2	HGLibA_01141	8	8	5	0	22.1652	19.6043	18.0726	0	0.815358	0
AGCAGGCTCTAAACCGCCTC	AGAP2	HGLibA_01142	9	9	0	0	24.9359	22.0548	0	0	0	0
TTACCTACCAGGCGCAGTTC	AGAP2	HGLibA_01143	24	328	6	0	66.4956	803.776	21.6871	0	0.326143	0
CATAGGTCCCCGTCAGATAG	AGAP3	HGLibA_01144	11	1	0	0	30.4772	2.45054	0	0	0	0
GGGCTGACTTCCCGCTAGAC	AGAP3	HGLibA_01145	21	21	12	5	58.1837	51.4613	43.3742	14.4107	0.745471	0.28003
CAGCTTCCGCAACGCCAGCG	AGAP3	HGLibA_01146	2	1	0	0	5.5413	2.45054	0	0	0	0
TAACCCTTCTGCCAATCCAG	AGAP4+AGAP5+AGAP7+AGAP8	HGLibA_01147+HGLibA_01152+HGLibA_01156+HGLibA_01159	87	53	0	11	241.047	129.878	0	31.7036	0	0.244102
CATCTGTTTGAGAGTTCCTC	AGAP4+AGAP5+AGAP6+AGAP7+AGAP8+AGAP9	HGLibA_01148+HGLibA_01151+HGLibA_01155+HGLibA_01157+HGLibA_01160+HGLibA_01162	297	213	31	9	822.884	521.965	112.05	25.9393	0.136168	0.0496955
TTGTCATTGTAAGATAATGC	AGAP4+AGAP7+AGAP8	HGLibA_01149	230	54	11	1585	637.25	132.329	39.7597	4568.19	0.0623926	34.5215
TAGCCTTTCTGCCAATCCAG	AGAP5	HGLibA_01150	120	27	28	0	332.478	66.1645	101.207	0	0.3044	0
TATTGTGCTTGACTCTGGAT	AGAP6	HGLibA_01153	298	119	0	0	825.654	291.614	0	0	0	0
AGTCAAGCACAATATTCCAG	AGAP6	HGLibA_01154	68	43	3	0	188.404	105.373	10.8436	0	0.0575547	0
TAACCTTTCTGCCAATCCAG	AGAP9	HGLibA_01163	5	7	1	0	13.8533	17.1538	3.61452	0	0.260915	0
TAACTCTTCTGCCAATCCAG	AGAP9	HGLibA_01164	69	71	0	0	191.175	173.988	0	0	0	0
CGTAGGCGTTGGCTGTGTCA	AGBL1	HGLibA_01165	120	1377	12	3	332.478	3374.39	43.3742	8.64643	0.130457	0.00256237
ACGCCTACGTGCAGATCCGA	AGBL1	HGLibA_01166	226	118	6	0	626.167	289.163	21.6871	0	0.0346347	0
GAAAGCGCACCCAAGCAATC	AGBL1	HGLibA_01167	32	99	23	0	88.6609	242.603	83.1339	0	0.937662	0
TACCGTCACCTCCAATATTA	AGBL2	HGLibA_01168	35	21	144	1	96.9728	51.4613	520.491	2.88214	5.36739	0.056006
CCCCAAGAGAGCCATTCAAC	AGBL2	HGLibA_01169	29	1	6	0	80.3489	2.45054	21.6871	0	0.269912	0
AACCCTCAATGCCTGTTGAA	AGBL2	HGLibA_01170	18	106	0	1	49.8717	259.757	0	2.88214	0	0.0110955
TGAGCCAGTGTATATCCCAA	AGBL3	HGLibA_01171	83	123	0	3	229.964	301.416	0	8.64643	0	0.028686
GGCCACCGTGTTGGGCTCAA	AGBL3	HGLibA_01172	82	28	1	6	227.193	68.6151	3.61452	17.2929	0.0159094	0.252027
GGTTCCGTTTCTAAGCCCGT	AGBL3	HGLibA_01173	42	46	0	6	116.367	112.725	0	17.2929	0	0.153408
GTAATCCACGCTTCCGAGTC	AGBL4	HGLibA_01174	14	65	3	0	38.7891	159.285	10.8436	0	0.279551	0
TGTTTACTACTACCGCTGCC	AGBL4	HGLibA_01175	6	58	0	0	16.6239	142.131	0	0	0	0
TTACTTCTTTCGGGAGCAGC	AGBL4	HGLibA_01176	3	4	0	0	8.31196	9.80215	0	0	0	0
TCTCGAATGCGTTCCCAGCG	AGBL5	HGLibA_01177	29	303	0	0	80.3489	742.513	0	0	0	0
CCTCGACCATTCCGTTTCGC	AGBL5	HGLibA_01178	5	0	3	0	13.8533	0	10.8436	0	0.782744	#DIV/0!
GCTGGGAACGCATTCGAGAC	AGBL5	HGLibA_01179	8	77	18	0	22.1652	188.691	65.0613	0	2.93529	0
TCTTACGGTAGACACGGACT	AGER	HGLibA_01180	49	23	5	0	135.762	56.3624	18.0726	0	0.13312	0
CAAAACATCACAGCCCGGAT	AGER	HGLibA_01181	16	0	1	0	44.3304	0	3.61452	0	0.0815358	#DIV/0!
TCCCGACAGCCGGAAGGAAG	AGER	HGLibA_01182	71	4	69	1	196.716	9.80215	249.402	2.88214	1.26782	0.294032
CCCCACCTACGTTAACATGA	AGFG1	HGLibA_01183	32	22	0	0	88.6609	53.9118	0	0	0	0
TGCTTCGACTGCGACCAGCG	AGFG1	HGLibA_01184	23	461	0	0	63.725	1129.7	0	0	0	0
GAGGATTAAATCCACCACAC	AGFG1	HGLibA_01185	90	137	0	0	249.359	335.724	0	0	0	0
GAGATTGACTTGACACGATG	AGFG2	HGLibA_01186	37	24	1	0	102.514	58.8129	3.61452	0	0.0352587	0
ATCACCCAGAAGTGTCCGAA	AGFG2	HGLibA_01187	3	15	0	0	8.31196	36.7581	0	0	0	0
GAGAGTTACCTGGCTCGAGG	AGFG2	HGLibA_01188	19	1	182	0	52.6424	2.45054	657.842	0	12.4964	0
TCTATAGTATTTCCACTAGT	AGGF1	HGLibA_01189	54	43	0	0	149.615	105.373	0	0	0	0
GACGAAGCCATTACCAGTGA	AGGF1	HGLibA_01190	4	3	0	0	11.0826	7.35161	0	0	0	0
AGCTAATGATGAGCCTTCTA	AGGF1	HGLibA_01191	22	3	0	1	60.9543	7.35161	0	2.88214	0	0.392042
AACTACCCTTTGCAAGCTGC	AGK	HGLibA_01192	70	22	0	2	193.946	53.9118	0	5.76428	0	0.106921
ACGGATGTGATCATTGTTGC	AGK	HGLibA_01193	36	8	0	3	99.7435	19.6043	0	8.64643	0	0.441047
TGTTCTTCGACGAACAGATG	AGK	HGLibA_01194	65	67	0	0	180.092	164.186	0	0	0	0
ATCAGCACCAACACGTAAAA	AGL	HGLibA_01195	2	4	0	0	5.5413	9.80215	0	0	0	0
TATGAGCTACAGTTCCGATT	AGL	HGLibA_01196	40	8	0	0	110.826	19.6043	0	0	0	0
TGATAATCATGTGCTACCCT	AGL	HGLibA_01197	26	32	7	0	72.0369	78.4172	25.3016	0	0.351231	0
CACCGGCCGGGCCACGAACT	AGMAT	HGLibA_01198	27	75	0	0	74.8076	183.79	0	0	0	0
GATTCGGACCTCGCCGCATC	AGMAT	HGLibA_01199	53	10	0	5	146.845	24.5054	0	14.4107	0	0.588063
CAGCTGCCGGCGAATTCAAG	AGMAT	HGLibA_01200	29	6	0	0	80.3489	14.7032	0	0	0	0
GCTTTAACGTCAATCTCAGC	AGMO	HGLibA_01201	62	20	0	0	171.78	49.0108	0	0	0	0
TTGACGTTAAAGCATCATCC	AGMO	HGLibA_01202	34	435	0	0	94.2022	1065.98	0	0	0	0
AAAACAACATGCGAAATCCC	AGMO	HGLibA_01203	4	14	1	4	11.0826	34.3075	3.61452	11.5286	0.326143	0.336036
TCAGCGCGTTCGCTTCACCA	AGO1	HGLibA_01204	139	280	10	0	385.121	686.151	36.1452	0	0.0938542	0
CCTCCTGAAGGTCGACTTTG	AGO1	HGLibA_01205	67	96	5	25	185.634	235.252	18.0726	72.0535	0.0973562	0.306283
GAACGCGCTGAGAGTCCGTG	AGO1	HGLibA_01206	23	0	0	0	63.725	0	0	0	0	#DIV/0!
TAACGCCTGCAAGCTCACGC	AGO2	HGLibA_01207	156	8	7	0	432.222	19.6043	25.3016	0	0.0585386	0
GCGTTACACGATGCACTTTC	AGO2	HGLibA_01208	5	0	0	0	13.8533	0	0	0	0	#DIV/0!
GCCACCATGTACTCGGGAGC	AGO2	HGLibA_01209	21	45	7	0	58.1837	110.274	25.3016	0	0.434858	0
AAGGCATTACTTCTAGTGGC	AGO3	HGLibA_01210	102	16	13	18	282.606	39.2086	46.9887	51.8786	0.166269	1.32314
TCAGACTTCCACTATGATCA	AGO3	HGLibA_01211	70	137	0	1	193.946	335.724	0	2.88214	0	0.00858486
TCTTCTGGGCACCATGAGTA	AGO3	HGLibA_01212	22	105	0	3	60.9543	257.306	0	8.64643	0	0.0336036
GTTAACATACGTTTGATGAC	AGO4	HGLibA_01213	2	1	0	0	5.5413	2.45054	0	0	0	0
CCAGCACCAATGCTGCAATA	AGO4	HGLibA_01214	33	18	23	0	91.4315	44.1097	83.1339	0	0.909248	0
GTCTAGTCACATTACAAACT	AGO4	HGLibA_01215	116	30	1	0	321.396	73.5161	3.61452	0	0.0112463	0
CTCGACGTTGCGTCCTCGCA	AGPAT1	HGLibA_01216	120	182	53	16	332.478	445.998	191.569	46.1143	0.576187	0.103396
TTGCCAAGCGCGAGCTACTG	AGPAT1	HGLibA_01217	86	42	0	0	238.276	102.923	0	0	0	0
TCCCGTACAGGTATTTGATG	AGPAT1	HGLibA_01218	246	33	4	0	681.58	80.8677	14.4581	0	0.0212126	0
GCGATCTGCACGCAGCGCTC	AGPAT2	HGLibA_01219	6	11	0	0	16.6239	26.9559	0	0	0	0
TGGCAGGTGTCCACGAGCGC	AGPAT2	HGLibA_01220	28	49	0	0	77.5783	120.076	0	0	0	0
ATTGTCGTTGCGAGTACCCT	AGPAT2	HGLibA_01221	77	109	1	12	213.34	267.109	3.61452	34.5857	0.0169425	0.129482
GACCAAGCACCGCGTTAGCA	AGPAT3	HGLibA_01222	25	38	1	15	69.2663	93.1204	3.61452	43.2321	0.0521829	0.46426
AGTACCACGTCCAGCCGATG	AGPAT3	HGLibA_01223	104	91	0	0	288.148	222.999	0	0	0	0
CAGGCCACGGTAGAGCGCTT	AGPAT3	HGLibA_01224	34	44	0	0	94.2022	107.824	0	0	0	0
CCGCGCGCCTACCTCAAGTA	AGPAT4	HGLibA_01225	35	19	0	7	96.9728	46.5602	0	20.175	0	0.43331
TCACCTGTTGCCACGAACCA	AGPAT4	HGLibA_01226	8	46	0	0	22.1652	112.725	0	0	0	0
GGCCCTGGACCCTCGTGAAC	AGPAT4	HGLibA_01227	0	1	0	0	0	2.45054	0	0	#DIV/0!	0
GTGCGCTACGTGCTGAAAGA	AGPAT5	HGLibA_01228	46	11	0	0	127.45	26.9559	0	0	0	0
AAACAAGTTGCAGAGCTACG	AGPAT5	HGLibA_01229	22	60	19	11	60.9543	147.032	68.6759	31.7036	1.12668	0.215623
CATCTCTTTCTCGTTAAATT	AGPAT5	HGLibA_01230	7	10	0	0	19.3946	24.5054	0	0	0	0
CCCCATCTTACCGTTGGTGT	AGPAT6	HGLibA_01231	33	24	0	0	91.4315	58.8129	0	0	0	0
TCAGCGCTCGCACGCAGATC	AGPAT6	HGLibA_01232	7	3	2	0	19.3946	7.35161	7.22904	0	0.372735	0
TGAGCCGAAGGCTGATGTAC	AGPAT6	HGLibA_01233	7	22	0	2	19.3946	53.9118	0	5.76428	0	0.106921
GCTGGTTATAGGAACTACAC	AGPAT9	HGLibA_01234	19	2	0	0	52.6424	4.90108	0	0	0	0
ACTGATCCCAATGAAAGCCA	AGPAT9	HGLibA_01235	208	193	10	0	576.296	472.954	36.1452	0	0.0627199	0
CAACACAAATGCCTCCCTTC	AGPAT9	HGLibA_01236	21	12	0	2	58.1837	29.4065	0	5.76428	0	0.196021
ATCATGTTTCTGAAAGCCGC	AGPHD1/HYKK	HGLibA_01237+HGLibA_22454	19	7	1	2	52.6424	17.1538	3.61452	5.76428	0.0686618	0.336036
CTACTTTCAGGTATCAATCA	AGPHD1	HGLibA_01238	32	4	0	0	88.6609	9.80215	0	0	0	0
CGATGAAGACTACTTAACTT	AGPHD1/HYKK	HGLibA_01239+HGLibA_22455	20	26	2	0	55.413	63.714	7.22904	0	0.130457	0
TACCTTAGGTACCCTCTTAG	AGPS	HGLibA_01240	35	2	2	0	96.9728	4.90108	7.22904	0	0.0745471	0
CTTGGCCATAAAACTATATC	AGPS	HGLibA_01241	11	12	8	0	30.4772	29.4065	28.9162	0	0.948781	0
GATCGAGTATTTAGAGCTCA	AGPS	HGLibA_01242	43	62	6	1	119.138	151.933	21.6871	2.88214	0.182034	0.0189698
CTTGATGATTATTCATCACT	AGR2	HGLibA_01243	103	231	7	8	285.377	566.074	25.3016	23.0571	0.0886603	0.0407316
GGAAACTTACAACCAGATTG	AGR2	HGLibA_01244	0	8	0	0	0	19.6043	0	0	#DIV/0!	0
GACAAACACCTTTCTCCTGA	AGR2	HGLibA_01245	137	10	2	1	379.579	24.5054	7.22904	2.88214	0.0190449	0.117613
GAGAGTATTGACAATCCTCC	AGR3	HGLibA_01246	79	35	1709	0	218.881	85.7688	6177.21	0	28.2217	0
GAGGATTGTCAATACTCTCA	AGR3	HGLibA_01247	92	7	222	0	254.9	17.1538	802.423	0	3.14799	0
GATAAGAATTTATCACCTGA	AGR3	HGLibA_01248	7	8	374	0	19.3946	19.6043	1351.83	0	69.7015	0
GAGGCGTCCGACCCACACAC	AGRN	HGLibA_01249	9	0	2	0	24.9359	0	7.22904	0	0.289905	#DIV/0!
CCTTGTTGCCGCCGTCCAGC	AGRN	HGLibA_01250	180	4	7	2	498.717	9.80215	25.3016	5.76428	0.0507334	0.588063
ATGTCCCGCCGGCTCCGGGC	AGRN	HGLibA_01251	2	0	0	0	5.5413	0	0	0	0	#DIV/0!
CAGCCTTACGCAGCGACGTG	AGRP	HGLibA_01252	50	68	21	1	138.533	166.637	75.9049	2.88214	0.547921	0.017296
GCTCCTCACGTCGCTGCGTA	AGRP	HGLibA_01253	27	10	1	0	74.8076	24.5054	3.61452	0	0.0483175	0
GCCCATCTGGGCTCCTCGCG	AGRP	HGLibA_01254	392	5	130	1	1086.1	12.2527	469.887	2.88214	0.432639	0.235225
GGCCAGCATCCCGACCATTG	AGT	HGLibA_01255	111	63	22	0	307.542	154.384	79.5194	0	0.258564	0
TTGCAGCGACTAGCACCAGC	AGT	HGLibA_01256	38	327	6	0	105.285	801.326	21.6871	0	0.205985	0
GAGTCACCGAGAAGTTGTCC	AGT	HGLibA_01257	5	0	0	0	13.8533	0	0	0	0	#DIV/0!
TCCTACGATCCTAGAATTAT	AGTPBP1	HGLibA_01258	165	81	157	3	457.158	198.494	567.479	8.64643	1.24132	0.0435602
CAATATTTGTGAACCACCTT	AGTPBP1	HGLibA_01259	76	126	35	0	210.57	308.768	126.508	0	0.60079	0
GCTGTGAATTCAGTATCCTT	AGTPBP1	HGLibA_01260	38	86	49	10	105.285	210.746	177.111	28.8214	1.68221	0.136759
CTACAAGCATTGTGCGTCGA	AGTR1	HGLibA_01261	55	101	0	2	152.386	247.504	0	5.76428	0	0.0232896
TCTCAGCATTGATCGATACC	AGTR1	HGLibA_01262	24	100	23	0	66.4956	245.054	83.1339	0	1.25022	0
TCAGGCCCAGCCCTATCGGG	AGTR1	HGLibA_01263	161	45	1	0	446.075	110.274	3.61452	0	0.00810294	0
AAGCCCGAAGTGAAGACCGC	AGTR2	HGLibA_01264	15	0	0	19	41.5598	0	0	54.7607	0	#DIV/0!
TTACTGAAGACGAATAGCTA	AGTR2	HGLibA_01265	60	1	11	0	166.239	2.45054	39.7597	0	0.239172	0
TTCGGGCTTGTGAACATCTC	AGTR2	HGLibA_01266	49	211	3	0	135.762	517.063	10.8436	0	0.0798718	0
AACTTCGAAGTGCAGCGCAC	AGTRAP	HGLibA_01267	63	21	0	0	174.551	51.4613	0	0	0	0
CACCATGCTTATGGCGTCGA	AGTRAP	HGLibA_01268	85	234	2	0	235.505	573.426	7.22904	0	0.0306958	0
CTCCATCGACGCCATAAGCA	AGTRAP	HGLibA_01269	26	47	0	0	72.0369	115.175	0	0	0	0
TCCTGGTCTGGAACACGTAC	AGXT	HGLibA_01270	7	33	0	0	19.3946	80.8677	0	0	0	0
TATGCGCTCCCCGATGTCCA	AGXT	HGLibA_01271	62	245	8	0	171.78	600.382	28.9162	0	0.168332	0
CCGAGTGCACCCGATGACCA	AGXT	HGLibA_01272	6	0	1	0	16.6239	0	3.61452	0	0.217429	#DIV/0!
AGACGGTGCTTGTATGCCAC	AGXT2	HGLibA_01273	3	3	0	0	8.31196	7.35161	0	0	0	0
TATGTTGTTTGAGTGCGCCC	AGXT2	HGLibA_01274	21	67	186	2168	58.1837	164.186	672.3	6248.48	11.5548	38.0573
AGGATACTCACGGGTGGCAA	AGXT2	HGLibA_01275	33	8	0	0	91.4315	19.6043	0	0	0	0
CAACGACTTAGCCTTACGCC	AGXT2L1/ETNPPL	HGLibA_01276+HGLibA_15637	58	125	10	7	160.698	306.317	36.1452	20.175	0.224926	0.0658631
CATACTCAACAATGTTGTCG	AGXT2L1	HGLibA_01277	22	11	3	9	60.9543	26.9559	10.8436	25.9393	0.177896	0.962285
GGTCAAGAGTGATCACATCC	AGXT2L1	HGLibA_01278	15	6	0	0	41.5598	14.7032	0	0	0	0
GCAGTACATGTACGATGAAC	AGXT2L2/PHYKPL	HGLibA_01279+HGLibA_36479	66	13	17	0	182.863	31.857	61.4468	0	0.336026	0
CATCGTACATGTACTGCCCT	AGXT2L2/PHYKPL	HGLibA_01280+HGLibA_36480	281	380	61	5	778.553	931.204	220.486	14.4107	0.283199	0.0154753
GAGGCTGGCTCGCCACTACA	AGXT2L2/PHYKPL	HGLibA_01281+HGLibA_36481	139	323	1	15	385.121	791.524	3.61452	43.2321	0.00938542	0.0546189
CAAAATGAAGTTGAAGCATC	AHCTF1	HGLibA_01282	18	9	0	0	49.8717	22.0548	0	0	0	0
CCTTCTTGTTGACCTATGTT	AHCTF1	HGLibA_01283	209	45	25	6	579.066	110.274	90.363	17.2929	0.156049	0.156817
TTAAGAGCTCAAGTGACTAG	AHCTF1	HGLibA_01284	0	14	0	0	0	34.3075	0	0	#DIV/0!	0
ACCGCTCCCGCATACGCATC	AHCY	HGLibA_01285	53	62	0	1	146.845	151.933	0	2.88214	0	0.0189698
TGCCGGGCCTGATGCGTATG	AHCY	HGLibA_01286	135	101	1	0	374.038	247.504	3.61452	0	0.00966351	0
CAACGAGAACGCCGTGGAGA	AHCY	HGLibA_01287	10	31	0	3	27.7065	75.9667	0	8.64643	0	0.113819
CGCCGAGAAGTACTCCTTCA	AHCYL1	HGLibA_01288	134	32	28	2	371.267	78.4172	101.207	5.76428	0.272597	0.0735079
CGTCACCAAGGCGCCCAAGA	AHCYL1	HGLibA_01289	56	2	0	0	155.157	4.90108	0	0	0	0
TCGAGCGAGACAAAGATCTT	AHCYL1	HGLibA_01290	61	10	14	0	169.01	24.5054	50.6033	0	0.29941	0
CGCCTCGGTGACGGTGCCGT	AHCYL2	HGLibA_01291	81	188	124	3	224.423	460.701	448.2	8.64643	1.99712	0.018768
TCCTAGTTGCGACTCCGCCT	AHCYL2	HGLibA_01292	667	125	204	1	1848.02	306.317	737.362	2.88214	0.399	0.00940901
GTGTGTGCAACCCACGATTT	AHCYL2	HGLibA_01293	71	189	4	0	196.716	463.152	14.4581	0	0.0734971	0
AGTGCGCCGCAAGGCGTACT	AHDC1	HGLibA_01294	5	14	7	0	13.8533	34.3075	25.3016	0	1.8264	0
GGCCAAGATCCCCGTATCGC	AHDC1	HGLibA_01295	48	130	8	3	132.991	318.57	28.9162	8.64643	0.217429	0.0271414
CGAGCCACCATCGCCCGAGC	AHDC1	HGLibA_01296	21	2	0	2	58.1837	4.90108	0	5.76428	0	1.17613
CACTGCTTAGTTTGTCATCA	AHI1	HGLibA_01297	26	27	0	0	72.0369	66.1645	0	0	0	0
CATGTGGTTGATGAGCATAC	AHI1	HGLibA_01298	34	23	1	1	94.2022	56.3624	3.61452	2.88214	0.0383698	0.0511359
AATAACAAGCCGAGATAGCC	AHI1	HGLibA_01299	32	3	0	1	88.6609	7.35161	0	2.88214	0	0.392042
AGACCTTCGACGTGAATCGC	AHNAK	HGLibA_01300	117	603	231	5	324.166	1477.67	834.954	14.4107	2.5757	0.00975229
TTGCCAGCGATTCACGTCGA	AHNAK	HGLibA_01301	185	251	5	3	512.571	615.085	18.0726	8.64643	0.0352587	0.0140573
GCTGAAGACTTCACGGGTCC	AHNAK	HGLibA_01302	26	96	1	3	72.0369	235.252	3.61452	8.64643	0.0501759	0.0367539
CGGATGAGGGCATTCGACCA	AHNAK2	HGLibA_01303	30	106	1	0	83.1196	259.757	3.61452	0	0.0434858	0
GGTCGAATGCCCTCATCCGC	AHNAK2	HGLibA_01304	0	0	0	0	0	0	0	0	#DIV/0!	#DIV/0!
TTTCAGGATGAGTCGTCCAG	AHNAK2	HGLibA_01305	11	4	0	0	30.4772	9.80215	0	0	0	0
AAGTCGGTCTCTATGCCGCT	AHR	HGLibA_01306	22	6	20	3	60.9543	14.7032	72.2904	8.64643	1.18598	0.588063
TTGCTGCTCTACAGTTATCC	AHR	HGLibA_01307	52	79	15	0	144.074	193.592	54.2178	0	0.376319	0
AATTTCAGCGTCAGCTACAC	AHR	HGLibA_01308	10	1	0	0	27.7065	2.45054	0	0	0	0
CCCGCGTACGTGCACTCCCC	AHRR	HGLibA_01309	45	274	2	9	124.679	671.447	7.22904	25.9393	0.057981	0.0386319
TTATGCATCAGCAACGATCG	AHRR	HGLibA_01310	104	33	0	0	288.148	80.8677	0	0	0	0
GGGAGTGCACGTACGCGGGC	AHRR	HGLibA_01311	4	0	0	0	11.0826	0	0	0	0	#DIV/0!
TGAGCCTGACACAAATCTCG	AHSA1	HGLibA_01312	18	10	0	1	49.8717	24.5054	0	2.88214	0	0.117613
AGACGTTGCCATCTACCATG	AHSA1	HGLibA_01313	33	51	0	0	91.4315	124.977	0	0	0	0
GCATCCATTAACAATCGCAA	AHSA1	HGLibA_01314	69	86	16	2	191.175	210.746	57.8323	5.76428	0.30251	0.0273518
CTGCAGCTGACCCCCCTAAA	AHSA2	HGLibA_01315	331	12	0	0	917.086	29.4065	0	0	0	0
AATTCTGTTTGCCCTAGAGT	AHSA2	HGLibA_01316	66	60	1	5	182.863	147.032	3.61452	14.4107	0.0197663	0.0980105
GTATAGCATCTTCACTGTAA	AHSA2	HGLibA_01317	170	57	27	4	471.011	139.681	97.592	11.5286	0.207197	0.0825352
GGTTGTCTATAAATCAGCCC	AHSG	HGLibA_01318	21	295	2	0	58.1837	722.909	7.22904	0	0.124245	0
CTCACGCTGCATCTTGCCAC	AHSG	HGLibA_01319	3	5	0	0	8.31196	12.2527	0	0	0	0
ACACCTTTACTTCATCAATC	AHSG	HGLibA_01320	106	30	3	0	293.689	73.5161	10.8436	0	0.0369219	0
AATAAGGATCTCATTTCCGC	AHSP	HGLibA_01321	72	100	9	1	199.487	245.054	32.5307	2.88214	0.163072	0.0117613
ACTTCTACATCAACTATTAC	AHSP	HGLibA_01322	26	0	14	0	72.0369	0	50.6033	0	0.702463	#DIV/0!
TCGGCAAGAGCTGAACACTC	AHSP	HGLibA_01323	86	42	0	11	238.276	102.923	0	31.7036	0	0.308033
ACGAGACGCATTTCGTACTT	AICDA	HGLibA_01324	44	85	0	9	121.909	208.296	0	25.9393	0	0.124531
CGCGCGCCTCTACTTCTGTG	AICDA	HGLibA_01325	162	17	0	0	448.846	41.6591	0	0	0	0
GCCGCTGCTACCGCGTCACC	AICDA	HGLibA_01326	224	29	0	0	620.626	71.0656	0	0	0	0
ATGTTCAGCCTGTCCCATTA	AIDA	HGLibA_01327	52	18	0	0	144.074	44.1097	0	0	0	0
TACTTGGTTCTAGCTTCTTC	AIDA	HGLibA_01328	5	0	0	0	13.8533	0	0	0	0	#DIV/0!
TGAATTCACAGAAGAACAAA	AIDA	HGLibA_01329	0	7	0	0	0	17.1538	0	0	#DIV/0!	0
CATGTCCCTGAAACGAATGC	AIF1	HGLibA_01330	56	12	16	0	155.157	29.4065	57.8323	0	0.372735	0
GAACGTCTCCCCGGAGCCAC	AIF1	HGLibA_01331	25	14	0	0	69.2663	34.3075	0	0	0	0
TACATGGAGTTTGACCTTAA	AIF1	HGLibA_01332	153	2	0	0	423.91	4.90108	0	0	0	0
GGGGCTTACCCGGTTGATCT	AIF1L	HGLibA_01333	0	0	0	0	0	0	0	0	#DIV/0!	#DIV/0!
CTGAACAATGAAGGCGAGAT	AIF1L	HGLibA_01334	149	102	26	8	412.827	249.955	93.9775	23.0571	0.227644	0.0922452
CAATCTCGCCTTCATTGTTC	AIF1L	HGLibA_01335	63	61	0	8	174.551	149.483	0	23.0571	0	0.154246
AATGCTATTGTGCAATCCGT	AIFM1	HGLibA_01336	68	41	0	22	188.404	100.472	0	63.4071	0	0.631092
GACAGTAGTTTGCCCACAGT	AIFM1	HGLibA_01337	139	119	5	0	385.121	291.614	18.0726	0	0.0469271	0
ACCATGGAAAAAGTCAGACG	AIFM1	HGLibA_01338	85	0	0	0	235.505	0	0	0	0	#DIV/0!
CCACGATGAACCGTGAGCGC	AIFM2	HGLibA_01339	37	18	27	4	102.514	44.1097	97.592	11.5286	0.951986	0.261361
AAACCTCATTAAACTTGCCC	AIFM2	HGLibA_01340	28	41	1	0	77.5783	100.472	3.61452	0	0.0465919	0
TCCCCACTACTAGCCCCTGC	AIFM2	HGLibA_01341	37	0	37	0	102.514	0	133.737	0	1.30457	#DIV/0!
CTAGCGTGCACAGGACGATC	AIFM3	HGLibA_01342	95	47	0	0	263.212	115.175	0	0	0	0
TCGTCCTGTGCACGCTAGAC	AIFM3	HGLibA_01343	51	216	0	0	141.303	529.316	0	0	0	0
GAACCCACTGGCCATTCTCG	AIFM3	HGLibA_01344	44	7	0	0	121.909	17.1538	0	0	0	0
GATGATATACCCGAAGCTGC	AIG1	HGLibA_01345	68	1	2	0	188.404	2.45054	7.22904	0	0.0383698	0
CATGTGGGTGTACCCTTTCC	AIG1	HGLibA_01346	25	2	11	0	69.2663	4.90108	39.7597	0	0.574012	0
ATCATACTCACAACCCCAAC	AIG1	HGLibA_01347	3	1	0	6	8.31196	2.45054	0	17.2929	0	7.05676
TCGACCTGCCCACGCCGAAA	AIM1	HGLibA_01348	249	16	7725	0	689.892	39.2086	27922.2	0	40.4732	0
CGACGCGGTGTTCGACGACG	AIM1	HGLibA_01349	0	0	0	0	0	0	0	0	#DIV/0!	#DIV/0!
AATAAACTCAATCCCCGACC	AIM1	HGLibA_01350	71	8	4	0	196.716	19.6043	14.4581	0	0.0734971	0
TTCAGCATCTAACACACGTG	AIM2	HGLibA_01351	120	57	236	0	332.478	139.681	853.026	0	2.56566	0
AGTACTGGGGGTTAGAAACG	AIM2	HGLibA_01352	0	0	0	0	0	0	0	0	#DIV/0!	#DIV/0!
TTCACGTTTGAGACCCAAGA	AIM2	HGLibA_01353	57	5	75	1	157.927	12.2527	271.089	2.88214	1.71654	0.235225
GCCAATAGATGTTTCCCGTC	AIMP1	HGLibA_01354	28	2	0	0	77.5783	4.90108	0	0	0	0
ACCATAGAATTAGCGTGCAG	AIMP1	HGLibA_01355	54	26	5	6	149.615	63.714	18.0726	17.2929	0.120794	0.271414
TCCACTGCACGCTAATTCTA	AIMP1	HGLibA_01356	76	17	9	0	210.57	41.6591	32.5307	0	0.154489	0
GCCCCGCCAAGACTATCAGC	AIMP2	HGLibA_01357	72	52	0	1	199.487	127.428	0	2.88214	0	0.0226178
AAGTCGTGGGCTCATCCGCT	AIMP2	HGLibA_01358	21	11	8	0	58.1837	26.9559	28.9162	0	0.49698	0
ACGCAACCCTTATAGATAGC	AIMP2	HGLibA_01359	0	115	0	0	0	281.812	0	0	#DIV/0!	0
GCAACCGGTTGTACCGCGAG	AIP	HGLibA_01360	42	20	0	0	116.367	49.0108	0	0	0	0
GCTCACCGTCGTACTTGTTG	AIP	HGLibA_01361	30	29	173	1	83.1196	71.0656	625.312	2.88214	7.52304	0.0405561
CGTCGTCACTGTGCAGCGTC	AIP	HGLibA_01362	8	15	0	0	22.1652	36.7581	0	0	0	0
ATGCCCCGAGTGATTACCAG	AIPL1	HGLibA_01363	39	23	0	0	108.055	56.3624	0	0	0	0
TGCACGAGGTGGCCGAGTTC	AIPL1	HGLibA_01364	36	0	14	0	99.7435	0	50.6033	0	0.507334	#DIV/0!
GTTTCCGATGATGATGTGCA	AIPL1	HGLibA_01365	31	55	0	3	85.8902	134.78	0	8.64643	0	0.0641523
GTGGCGGTACCAAAGCCTTG	AIRE	HGLibA_01366	5	2	0	0	13.8533	4.90108	0	0	0	0
CCCCGCTCACCGTTCCCGAG	AIRE	HGLibA_01367	45	26	0	0	124.679	63.714	0	0	0	0
GCAGCCGGCCATAGCGCTCC	AIRE	HGLibA_01368	28	953	3	15	77.5783	2335.36	10.8436	43.2321	0.139776	0.018512
TCCGACGAGTGTTCCCGCTT	AJAP1	HGLibA_01369	353	51	0	13	978.04	124.977	0	37.4678	0	0.299797
CGTCGAGTGCAGCGTCTCAT	AJAP1	HGLibA_01370	7	120	0	11	19.3946	294.065	0	31.7036	0	0.107812
GAGCAGCTATGACCATGATG	AJAP1	HGLibA_01371	3	0	0	0	8.31196	0	0	0	0	#DIV/0!
TTTGAGGCGCCGCGCTACGA	AJUBA	HGLibA_01372	72	18	1	0	199.487	44.1097	3.61452	0	0.0181191	0
CGGGCCGCTGAGCGTACAAT	AJUBA	HGLibA_01373	5	5	0	0	13.8533	12.2527	0	0	0	0
GCCTTTGTTGCACTTGATAC	AJUBA	HGLibA_01374	9	0	0	0	24.9359	0	0	0	0	#DIV/0!
ATTGTCGTCCACACGCCCGC	AK1	HGLibA_01375	174	55	0	0	482.093	134.78	0	0	0	0
CTCCACGTTTCAAGAGCCGC	AK1	HGLibA_01376	29	9	0	0	80.3489	22.0548	0	0	0	0
AGTATTGACTTTGGCCACCA	AK1	HGLibA_01377	64	95	3	0	177.322	232.801	10.8436	0	0.0611519	0
TTTACAGCTCGATGACCTCA	AK2	HGLibA_01378	72	94	15	5	199.487	230.351	54.2178	14.4107	0.271786	0.0625599
CTCTCTGTAGGCACCCAGAT	AK2	HGLibA_01379	67	109	8	25	185.634	267.109	28.9162	72.0535	0.15577	0.269754
GCTCACCTGGGTCCCTTTAC	AK2	HGLibA_01380	73	123	129	6	202.258	301.416	466.273	17.2929	2.30534	0.057372
CATCCAACAGCCAGCTATAC	AK3	HGLibA_01381	118	164	198	1	326.937	401.888	715.675	2.88214	2.18903	0.0071715
AGATGATGTCATGACTCGGC	AK3	HGLibA_01382	5	0	0	0	13.8533	0	0	0	0	#DIV/0!
AACAACGCCTTACTGCTCGC	AK3	HGLibA_01383	124	130	18	10	343.561	318.57	65.0613	28.8214	0.189374	0.0904712
TAGGGTATTGATGACGTCAC	AK4	HGLibA_01384	113	18	24	18	313.084	44.1097	86.7485	51.8786	0.277078	1.17613
TATATTCTTACATGTACATG	AK4	HGLibA_01385	34	28	5	9	94.2022	68.6151	18.0726	25.9393	0.191849	0.378041
CACTTGTATAATTCAATGAC	AK4	HGLibA_01386	1	0	0	0	2.77065	0	0	0	0	#DIV/0!
ACAGATCTGTACCCCCGATT	AK5	HGLibA_01387	31	19	0	0	85.8902	46.5602	0	0	0	0
GTCTCTGATTAGCACAAGCC	AK5	HGLibA_01388	178	6	0	17	493.176	14.7032	0	48.9964	0	3.33236
GGTCCTCAAAAGATAGAGCC	AK5	HGLibA_01389	6	25	0	0	16.6239	61.2634	0	0	0	0
GTGGGTGATTTAGCTCGAGA	AK6	HGLibA_01390	20	0	0	0	55.413	0	0	0	0	#DIV/0!
TTGTCTTACAGGTACACCAG	AK6	HGLibA_01391	18	5	3	0	49.8717	12.2527	10.8436	0	0.217429	0
TGACCGGTGAGCAGGATGTT	AK6	HGLibA_01392	7	13	1	0	19.3946	31.857	3.61452	0	0.186368	0
GCAGCATACGTAGTTGCTGC	AK7	HGLibA_01393	1	11	0	0	2.77065	26.9559	0	0	0	0
TTGGGCGCGCTCCAAAGCCC	AK7	HGLibA_01394	30	6	0	0	83.1196	14.7032	0	0	0	0
CTCCAGTATGGAGCGGAAGG	AK7	HGLibA_01395	0	0	4	0	0	0	14.4581	0	#DIV/0!	#DIV/0!
GATACGGTGCGGGGCGATAG	AK8	HGLibA_01396	186	77	3	0	515.341	188.691	10.8436	0	0.0210415	0
CCACATCTTCGAGTTGATGC	AK8	HGLibA_01397	133	64	18	0	368.497	156.834	65.0613	0	0.176559	0
TGGACCTAATATTACAATCC	AK8	HGLibA_01398	68	4	5071	1	188.404	9.80215	18329.2	2.88214	97.2866	0.294032
ATTAGCCCGTTACATAACAC	AK9	HGLibA_01399	106	976	24	10	293.689	2391.72	86.7485	28.8214	0.295375	0.0120505
ATTGCTGCTGAAACCGAATC	AK9	HGLibA_01400	61	34	0	0	169.01	83.3183	0	0	0	0
TCCATGCCTGTGTTATGTAA	AK9	HGLibA_01401	298	319	201	20	825.654	781.722	726.518	57.6428	0.87993	0.0737383
ACGGTCATCTGTGCCGCCCC	AKAP1	HGLibA_01402	46	106	40	3	127.45	259.757	144.581	8.64643	1.13441	0.0332866
CTACGAGGAGACCAACGAAG	AKAP1	HGLibA_01403	0	9	0	2	0	22.0548	0	5.76428	#DIV/0!	0.261361
AGAAGGTCGACCTCATCATC	AKAP1	HGLibA_01404	18	360	12	11	49.8717	882.194	43.3742	31.7036	0.869716	0.0359372
TGTCGTGCAAGACTTGTTCA	AKAP10	HGLibA_01405	77	96	794	0	213.34	235.252	2869.93	0	13.4524	0
ACTTCGGCGAATGGAGCATT	AKAP10	HGLibA_01406	65	94	9	0	180.092	230.351	32.5307	0	0.180633	0
CACTGGTCAGCACTTCAATC	AKAP10	HGLibA_01407	44	29	5	0	121.909	71.0656	18.0726	0	0.148247	0
AAGCAGTGATCCTCTAAATC	AKAP11	HGLibA_01408	72	75	109	6	199.487	183.79	393.983	17.2929	1.97498	0.0940901
CCAGTCTGTGTCATCCATAG	AKAP11	HGLibA_01409	51	58	4	2	141.303	142.131	14.4581	5.76428	0.102319	0.0405561
CACCTACATCACCAAGACTT	AKAP11	HGLibA_01410	129	23	94	0	357.414	56.3624	339.765	0	0.950619	0
GGGCGACACGGTCGTTAGTG	AKAP12	HGLibA_01411	22	20	0	0	60.9543	49.0108	0	0	0	0
TGTCAAGCCGAAACCTTAGC	AKAP12	HGLibA_01412	21	29	1	0	58.1837	71.0656	3.61452	0	0.0621225	0
TTAGGGCTCCTTGACCGTTC	AKAP12	HGLibA_01413	170	84	5	6	471.011	205.845	18.0726	17.2929	0.0383698	0.084009
TCCGAGTACTTGTACAGTGA	AKAP13	HGLibA_01414	93	128	36	0	257.671	313.669	130.123	0	0.504996	0
CTGCATCATACGCTTCATCC	AKAP13	HGLibA_01415	35	38	18	0	96.9728	93.1204	65.0613	0	0.670923	0
CCCCAATACATTCCACTCCG	AKAP13	HGLibA_01416	0	8	1	0	0	19.6043	3.61452	0	#DIV/0!	0
ACCACCAAGCATTAGTTCAC	AKAP14	HGLibA_01417	32	29	0	1	88.6609	71.0656	0	2.88214	0	0.0405561
ACCAGCAGAGATTCGTGCTA	AKAP14	HGLibA_01418	31	73	6	17	85.8902	178.889	21.6871	48.9964	0.252498	0.273892
CCCGTAGCACGAATCTCTGC	AKAP14	HGLibA_01419	14	32	4	3	38.7891	78.4172	14.4581	8.64643	0.372735	0.110262
AGGACTCACCTTGATGTTGC	AKAP17A_X+AKAP17A_Y	HGLibA_01420+HGLibA_01423	156	399	22	30	432.222	977.765	79.5194	86.4643	0.183978	0.0884305
CATCGTGCACGACACGTCTG	AKAP17A_X+AKAP17A_Y	HGLibA_01421+HGLibA_01424	74	204	13	9	205.028	499.91	46.9887	25.9393	0.229182	0.0518879
CAGCTGCCGCTTCTTAATTG	AKAP17A_X+AKAP17A_Y	HGLibA_01422+HGLibA_01425	87	44	57	5	241.047	107.824	206.028	14.4107	0.854721	0.133651
TTCTATTCACCCCCGCATAA	AKAP2	HGLibA_01426	8	2	2	0	22.1652	4.90108	7.22904	0	0.326143	0
TCAACAAGCCATAGCCGAGC	AKAP2	HGLibA_01427	30	2	5	0	83.1196	4.90108	18.0726	0	0.217429	0
CTTTCTTCGATTAACCCGTG	AKAP2	HGLibA_01428	25	0	0	0	69.2663	0	0	0	0	#DIV/0!
GTGATTGCTGACAATCACCG	AKAP3	HGLibA_01429	0	0	0	0	0	0	0	0	#DIV/0!	#DIV/0!
GTCGGTGCTGCGCTATGAGA	AKAP3	HGLibA_01430	69	86	13	1	191.175	210.746	46.9887	2.88214	0.245789	0.0136759
GAAGGCCGAAGTTAGCCTAC	AKAP3	HGLibA_01431	10	10	0	5	27.7065	24.5054	0	14.4107	0	0.588063
GGCGTACTCTGATACTACAA	AKAP4	HGLibA_01432	43	15	0	2	119.138	36.7581	0	5.76428	0	0.156817
AGATGTCTGATGATATTGAC	AKAP4	HGLibA_01433	72	4	10	1	199.487	9.80215	36.1452	2.88214	0.181191	0.294032
TCCTGATCTTGCTGTCCTTC	AKAP4	HGLibA_01434	371	69	1282	23	1027.91	169.087	4633.81	66.2893	4.50799	0.392042
TCAAACGTCTTGTAACACGC	AKAP5	HGLibA_01435	335	73	374	32	928.168	178.889	1351.83	92.2285	1.45645	0.515562
GCATCCTCAGCATTTATTGC	AKAP5	HGLibA_01436	18	227	2	0	49.8717	556.272	7.22904	0	0.144953	0
TGTTACAAGACGTTTGAGTG	AKAP5	HGLibA_01437	62	15	0	1	171.78	36.7581	0	2.88214	0	0.0784084
CCTGAGCTTATCCGAAGTGT	AKAP6	HGLibA_01438	114	382	5	16	315.854	936.105	18.0726	46.1143	0.0572181	0.0492618
CCATTCCTAGTGACGTGACT	AKAP6	HGLibA_01439	93	24	24	12	257.671	58.8129	86.7485	34.5857	0.336664	0.588063
TTACTCTGTCAACGTGATAG	AKAP6	HGLibA_01440	128	31	0	0	354.643	75.9667	0	0	0	0
AATACAACAAGATGAGCGAC	AKAP7	HGLibA_01441	10	2	0	0	27.7065	4.90108	0	0	0	0
AGCCAATACTATGGATTCTC	AKAP7	HGLibA_01442	32	10	0	2	88.6609	24.5054	0	5.76428	0	0.235225
TTAATAATTGCATCACCAGC	AKAP7	HGLibA_01443	26	8	4	0	72.0369	19.6043	14.4581	0	0.200704	0
TTTGACCGCTTCGGACCAGA	AKAP8	HGLibA_01444	8	32	4	0	22.1652	78.4172	14.4581	0	0.652287	0
GAAGCAGTTCCAACTTTACG	AKAP8	HGLibA_01445	28	44	15	0	77.5783	107.824	54.2178	0	0.698879	0
TTCTTGCAGGCTACGGGGCG	AKAP8	HGLibA_01446	10	0	0	0	27.7065	0	0	0	0	#DIV/0!
ATCTAAGCGCTGGTTAATTC	AKAP8L	HGLibA_01447	46	52	24	0	127.45	127.428	86.7485	0	0.680647	0
TGTTGTCCGAGCAGTCCGTG	AKAP8L	HGLibA_01448	206	155	2	10	570.754	379.833	7.22904	28.8214	0.0126658	0.0758791
AATTAACCAGCGCTTAGATA	AKAP8L	HGLibA_01449	36	1	1	0	99.7435	2.45054	3.61452	0	0.0362382	0
TCCGACTCATCTAGAGATGA	AKAP9	HGLibA_01450	76	269	37	31	210.57	659.195	133.737	89.3464	0.635121	0.135539
AGAAATAACCAGTCATGAGC	AKAP9	HGLibA_01451	12	11	0	0	33.2478	26.9559	0	0	0	0
ATAATGAGAACTCTACATAG	AKAP9	HGLibA_01452	10	23	0	0	27.7065	56.3624	0	0	0	0
CATGCCCTGGAGCGTCCCAA	AKIP1	HGLibA_01453	4	0	0	0	11.0826	0	0	0	0	#DIV/0!
TCTCCCGGGAGAACGCGCTG	AKIP1	HGLibA_01454	43	64	97	0	119.138	156.834	350.608	0	2.94287	0
CATGTCTATCGTTATCACAG	AKIP1	HGLibA_01455	114	42	3	11	315.854	102.923	10.8436	31.7036	0.0343309	0.308033
ACATTTACCCTCCGACAAGT	AKIRIN1	HGLibA_01456	37	37	0	2	102.514	90.6699	0	5.76428	0	0.0635744
CCTGGGCCTACCTGCTAGTT	AKIRIN1	HGLibA_01457	252	215	3177	0	698.204	526.866	11483.3	0	16.4469	0
CACATGATCAGATTATGCGA	AKIRIN1	HGLibA_01458	4	9	0	0	11.0826	22.0548	0	0	0	0
GATCAAATAATGCGACGATA	AKIRIN2	HGLibA_01459	0	18	0	4	0	44.1097	0	11.5286	#DIV/0!	0.261361
AACCTGCCGTAGAGTAAATA	AKIRIN2	HGLibA_01460	66	24	56	3	182.863	58.8129	202.413	8.64643	1.10691	0.147016
ATGTTATTACCTGGTGAAGC	AKIRIN2	HGLibA_01461	6	25	0	6	16.6239	61.2634	0	17.2929	0	0.28227
ACCATTGACCAGCTACGCCT	AKNA	HGLibA_01462	108	129	33	3	299.23	316.119	119.279	8.64643	0.39862	0.0273518
CCTGGGGCACCATTCCCGTG	AKNA	HGLibA_01463	0	0	1	0	0	0	3.61452	0	#DIV/0!	#DIV/0!
CTCAAGTCTCCTCGAGCTGA	AKNA	HGLibA_01464	10	37	0	0	27.7065	90.6699	0	0	0	0
CTGACCAACTCAACCCGAAA	AKNAD1	HGLibA_01465	1	12	2	0	2.77065	29.4065	7.22904	0	2.60915	0
TAGACTATCTTGCACAAGAG	AKNAD1	HGLibA_01466	15	36	0	6	41.5598	88.2194	0	17.2929	0	0.196021
ATCCACCAAGAACTTCTCAC	AKNAD1	HGLibA_01467	76	46	2	0	210.57	112.725	7.22904	0	0.0343309	0
ATCACGCCATGCACGATCAG	AKR1A1	HGLibA_01468	145	229	264	9	401.745	561.173	954.233	25.9393	2.37522	0.0462233
GGTGGAATGCCACCCATACT	AKR1A1	HGLibA_01469	68	101	20	6	188.404	247.504	72.2904	17.2929	0.383698	0.0698689
GTTAAGTATGCCCTTAGCGT	AKR1A1	HGLibA_01470	24	734	0	0	66.4956	1798.69	0	0	0	0
TCAGGTCGCTGAGTGTCTTC	AKR1B1	HGLibA_01471	79	358	2	28	218.881	877.293	7.22904	80.7	0.0330272	0.0919875
TGGGCTCACAGGTCCTGATC	AKR1B1	HGLibA_01472	17	30	3	0	47.1011	73.5161	10.8436	0	0.230219	0
TCCCATACCTTAAAGCCAGT	AKR1B1	HGLibA_01473	40	113	17	0	110.826	276.911	61.4468	0	0.554444	0
TGGCCATTGATGCAGGATAT	AKR1B10	HGLibA_01474	98	72	0	0	271.524	176.439	0	0	0	0
CGGTGGAAAAGCAACGTTCT	AKR1B10	HGLibA_01475	0	17	0	0	0	41.6591	0	0	#DIV/0!	0
GTGCCGATATCCTGCATCAA	AKR1B10	HGLibA_01476	134	108	0	0	371.267	264.658	0	0	0	0
CAGTGGAAAAGGAACGTTCT	AKR1B15	HGLibA_01477	74	37	0	0	205.028	90.6699	0	0	0	0
TTTCTATGAGAATCAACATG	AKR1B15	HGLibA_01478	43	66	0	1	119.138	161.735	0	2.88214	0	0.0178201
GTGGCGATATTCTGCATCAA	AKR1B15	HGLibA_01479	10	10	0	0	27.7065	24.5054	0	0	0	0
GCCAGCTTCAATTGCCAATT	AKR1C1	HGLibA_01480	80	27	58	4	221.652	66.1645	209.642	11.5286	0.945816	0.174241
ACCAAATTGGCAATTGAAGC	AKR1C1	HGLibA_01481	7	353	0	1	19.3946	865.04	0	2.88214	0	0.0033318
CTTATTACCATGGTTCTTCT	AKR1C1	HGLibA_01482	81	91	13	14	224.423	222.999	46.9887	40.35	0.209376	0.180942
GGCTTCTATTGCCAATTTGA	AKR1C2	HGLibA_01483	31	15	6	0	85.8902	36.7581	21.6871	0	0.252498	0
ATTACCATGGTTCTTCTCGA	AKR1C2	HGLibA_01484	83	167	31	0	229.964	409.24	112.05	0	0.48725	0
GTCAAATTGGCAATAGAAGC	AKR1C2	HGLibA_01485	6	10	0	0	16.6239	24.5054	0	0	0	0
GGTTCCGAGAAGTAAAGCTT	AKR1C3	HGLibA_01486	37	22	0	0	102.514	53.9118	0	0	0	0
CAACTCTGGTCGATGAAAAG	AKR1C3	HGLibA_01487	38	84	62	0	105.285	205.845	224.1	0	2.12851	0
CTGCATACCTTTAGAGACAT	AKR1C3	HGLibA_01488	211	75	11	2	584.608	183.79	39.7597	5.76428	0.0680109	0.0313634
AAAAGTAATATTCGACACAG	AKR1C4	HGLibA_01489	40	105	2	5	110.826	257.306	7.22904	14.4107	0.0652287	0.056006
GCCAGCTTCTATTGCTAATT	AKR1C4	HGLibA_01490	18	41	2	0	49.8717	100.472	7.22904	0	0.144953	0
TTCCCTACCTTGAGAGCCAT	AKR1C4	HGLibA_01491	17	79	18	1	47.1011	193.592	65.0613	2.88214	1.38131	0.0148877
AACCTTCACCGATGTTGCAC	AKR1D1	HGLibA_01492	18	199	0	3	49.8717	487.657	0	8.64643	0	0.0177305
TGTAGGCCCCATCAATATGT	AKR1D1	HGLibA_01493	128	17	209	0	354.643	41.6591	755.434	0	2.13012	0
TTACATCATTGAAGTACCCA	AKR1D1	HGLibA_01494	53	8	1	0	146.845	19.6043	3.61452	0	0.0246146	0
ACCATGTTGCTCTCGTCCAG	AKR1E2	HGLibA_01495	271	380	32	8	750.847	931.204	115.665	23.0571	0.154046	0.0247606
CCTCTCACATCCTCGAGTGC	AKR1E2	HGLibA_01496	30	16	0	0	83.1196	39.2086	0	0	0	0
GAACGGTACCTTGAAACCCA	AKR1E2	HGLibA_01497	76	26	0	0	210.57	63.714	0	0	0	0
CCCGGCTCACCGATTCCTGT	AKR7A2	HGLibA_01498	171	48	83	3	473.781	117.626	300.005	8.64643	0.633214	0.0735079
GCCTCTCCAACTATGCTAGC	AKR7A2	HGLibA_01499	13	7	0	0	36.0185	17.1538	0	0	0	0
CACTTCCCAGCTAGCATAGT	AKR7A2	HGLibA_01500	143	126	17	6	396.203	308.768	61.4468	17.2929	0.155089	0.056006
CCCAAACAGTGGAATGGCCT	AKR7A3	HGLibA_01501	148	55	0	0	410.056	134.78	0	0	0	0
ATACCTGGGCAGAGATGTAC	AKR7A3	HGLibA_01502	10	6	1	1	27.7065	14.7032	3.61452	2.88214	0.130457	0.196021
GCCTCTCCAACTATGCAGCC	AKR7A3	HGLibA_01503	4	14	0	0	11.0826	34.3075	0	0	0	0
TGTGCCGCAAAAGGTCTTCA	AKT1	HGLibA_01504	54	49	0	3	149.615	120.076	0	8.64643	0	0.0720077
TCACGTTGGTCCACATCCTG	AKT1	HGLibA_01505	108	147	9	9	299.23	360.229	32.5307	25.9393	0.108714	0.0720077
GCAGGATGTGGACCAACGTG	AKT1	HGLibA_01506	43	88	2	7	119.138	215.647	7.22904	20.175	0.0606778	0.0935555
CGCGCATGCTCGCCGCGATG	AKT1S1	HGLibA_01507	17	5	0	0	47.1011	12.2527	0	0	0	0
AACGGCGCGCTGCCTCCGCC	AKT1S1	HGLibA_01508	10	0	0	0	27.7065	0	0	0	0	#DIV/0!
TGTGGGCCAGTGCGATGTCG	AKT1S1	HGLibA_01509	6	15	0	0	16.6239	36.7581	0	0	0	0
TCTCGTCTGGAGAATCCACG	AKT2	HGLibA_01510	22	75	0	0	60.9543	183.79	0	0	0	0
CATCGAGAGGACCTTCCACG	AKT2	HGLibA_01511	101	29	2	0	279.836	71.0656	7.22904	0	0.0258331	0
TTAAACAACTTCTCCGTAGC	AKT2	HGLibA_01512	37	10	12	0	102.514	24.5054	43.3742	0	0.423105	0
AGAATGGACAGAAGCTATCC	AKT3	HGLibA_01513	40	12	8	2	110.826	29.4065	28.9162	5.76428	0.260915	0.196021
TAAGGTAAATCCACATCTTG	AKT3	HGLibA_01514	32	55	0	0	88.6609	134.78	0	0	0	0
TTGCCACTGAAAAGTTGTTG	AKT3	HGLibA_01515	7	0	16	0	19.3946	0	57.8323	0	2.98188	#DIV/0!
CTTACTGGACAGTCACCATC	AKTIP	HGLibA_01516	28	8	27	0	77.5783	19.6043	97.592	0	1.25798	0
CACCACTTACCTAATTGCAT	AKTIP	HGLibA_01517	76	457	10	0	210.57	1119.9	36.1452	0	0.171654	0
TAGAAGACCCCTATGCAATT	AKTIP	HGLibA_01518	5	88	0	0	13.8533	215.647	0	0	0	0
GCCCCGTCGGACATGATGGA	ALAD	HGLibA_01519	77	32	0	0	213.34	78.4172	0	0	0	0
CGTCCATCCATCATGTCCGA	ALAD	HGLibA_01520	54	29	1	0	149.615	71.0656	3.61452	0	0.0241588	0
CTCGCCGTGTACCACGTCTC	ALAD	HGLibA_01521	0	41	6	0	0	100.472	21.6871	0	#DIV/0!	0
GTGGTTAGTGTGAAAACCGA	ALAS1	HGLibA_01522	1	11	0	0	2.77065	26.9559	0	0	0	0
GTCATTGGCCACAAAGCACG	ALAS1	HGLibA_01523	93	42	4	0	257.671	102.923	14.4581	0	0.0561107	0
ATAACTGCCCCACACACCCG	ALAS1	HGLibA_01524	71	31	0	3	196.716	75.9667	0	8.64643	0	0.113819
TGCGAGATTTACTCAGACGC	ALAS2	HGLibA_01525	4	36	3	0	11.0826	88.2194	10.8436	0	0.97843	0
CTCCACTGTTACGGATACCT	ALAS2	HGLibA_01526	29	104	15	0	80.3489	254.856	54.2178	0	0.674779	0
GACAGCGTCCAATACCAAAC	ALAS2	HGLibA_01527	12	1	0	0	33.2478	2.45054	0	0	0	0
TGCTCATCGGTTTAAAGATT	ALB	HGLibA_01528	61	129	61	18	169.01	316.119	220.486	51.8786	1.30457	0.164111
CGATGAATTTAAACCTCTTG	ALB	HGLibA_01529	3	0	0	0	8.31196	0	0	0	0	#DIV/0!
AATGTGATGTTATAAGCCTA	ALB	HGLibA_01530	6	126	0	0	16.6239	308.768	0	0	0	0
AAAGTGCTACATCCCCTTGA	ALCAM	HGLibA_01531	36	25	19	0	99.7435	61.2634	68.6759	0	0.688525	0
TACCATGTGATATTGCCATC	ALCAM	HGLibA_01532	113	7	22	0	313.084	17.1538	79.5194	0	0.253988	0
TCATTGACTCTCATTGTAGA	ALCAM	HGLibA_01533	27	5	0	0	74.8076	12.2527	0	0	0	0
GGATAGAATGGGCGTTCCGA	ALDH16A1	HGLibA_01534	0	0	0	0	0	0	0	0	#DIV/0!	#DIV/0!
AAGGGGGAGGCCACGACCAC	ALDH16A1	HGLibA_01535	68	3	0	0	188.404	7.35161	0	0	0	0
GCCCCCGCGGGGCGTCCCGT	ALDH16A1	HGLibA_01536	96	2	0	2	265.983	4.90108	0	5.76428	0	1.17613
GCGCAAGCGTTGTTTGCCAA	ALDH18A1	HGLibA_01537	49	9	3	0	135.762	22.0548	10.8436	0	0.0798718	0
ACAGGCAATTCCAGTCTTAG	ALDH18A1	HGLibA_01538	87	28	23	0	241.047	68.6151	83.1339	0	0.344887	0
GGGCAGCACAGATGCTGTAC	ALDH18A1	HGLibA_01539	104	72	0	0	288.148	176.439	0	0	0	0
GTATAATAGTCGCCCCCTCT	ALDH1A1	HGLibA_01540	21	2	0	0	58.1837	4.90108	0	0	0	0
AAGCATCCATAGTACGCCAC	ALDH1A1	HGLibA_01541	40	5	1	0	110.826	12.2527	3.61452	0	0.0326143	0
AAAACATTGCGCTACTGTGC	ALDH1A1	HGLibA_01542	8	1	0	0	22.1652	2.45054	0	0	0	0
AAAACCTTTCGATATTACGC	ALDH1A2	HGLibA_01543	30	5	0	0	83.1196	12.2527	0	0	0	0
CCAGCCTGCGTAATATCGAA	ALDH1A2	HGLibA_01544	33	363	69	10	91.4315	889.545	249.402	28.8214	2.72774	0.0324002
ACCACTCAGTGCACTCTACA	ALDH1A2	HGLibA_01545	68	88	1	0	188.404	215.647	3.61452	0	0.0191849	0
CGTCCCGGAGCAATCTGAAG	ALDH1A3	HGLibA_01546	31	0	1	0	85.8902	0	3.61452	0	0.042083	#DIV/0!
AGCGTCCGCACACACGATGC	ALDH1A3	HGLibA_01547	59	74	0	0	163.468	181.34	0	0	0	0
CATATTTGCTCCCGAGTTGA	ALDH1A3	HGLibA_01548	34	16	6	7	94.2022	39.2086	21.6871	20.175	0.230219	0.514555
GGTAGGGTTGACCGTCGGGA	ALDH1B1	HGLibA_01549	1	0	20	0	2.77065	0	72.2904	0	26.0915	#DIV/0!
GAGCAGTTTGAACGAGTCCT	ALDH1B1	HGLibA_01550	54	44	0	0	149.615	107.824	0	0	0	0
CGAAACGCTCTCCGCCACAG	ALDH1B1	HGLibA_01551	146	88	4	0	404.515	215.647	14.4581	0	0.0357417	0
TGAACACACCCACCACTTCG	ALDH1L1	HGLibA_01552	104	38	0	0	288.148	93.1204	0	0	0	0
AAGGAGGGCCACGAAGTGGT	ALDH1L1	HGLibA_01553	4	5	3	4	11.0826	12.2527	10.8436	11.5286	0.97843	0.940901
GGAGACGCTTTGCCCATCCC	ALDH1L1	HGLibA_01554	54	13	2	0	149.615	31.857	7.22904	0	0.0483175	0
CTATAGCCACCTCCGCAAAG	ALDH1L2	HGLibA_01555	21	20	1	1	58.1837	49.0108	3.61452	2.88214	0.0621225	0.0588063
AAGTGCATCCACTGTATCAT	ALDH1L2	HGLibA_01556	247	30	8	0	684.351	73.5161	28.9162	0	0.0422534	0
CTGTGAACACCCCTACTACT	ALDH1L2	HGLibA_01557	22	5	5	0	60.9543	12.2527	18.0726	0	0.296494	0
CCCGCTCGATCAGATCGGCC	ALDH2	HGLibA_01558	90	115	25	12	249.359	281.812	90.363	34.5857	0.362382	0.122726
GCCTGGCCGATCTGATCGAG	ALDH2	HGLibA_01559	0	0	0	0	0	0	0	0	#DIV/0!	#DIV/0!
CCCACCGTCAATCCGTCCAC	ALDH2	HGLibA_01560	51	22	2	10	141.303	53.9118	7.22904	28.8214	0.0511597	0.534603
GTTCGACCATATCCTGTACA	ALDH3A1	HGLibA_01561	28	3	0	0	77.5783	7.35161	0	0	0	0
AGTTCCAGGTGCCAATGACG	ALDH3A1	HGLibA_01562	62	2	57	0	171.78	4.90108	206.028	0	1.19937	0
GGGACACCCCCATTGATTAC	ALDH3A1	HGLibA_01563	9	82	0	0	24.9359	200.944	0	0	0	0
GTCCGACAGGCGTTCCTGTC	ALDH3A2	HGLibA_01564	94	142	4	0	260.441	347.976	14.4581	0	0.0555138	0
CGTGCGTACCTTGCACAGGT	ALDH3A2	HGLibA_01565	19	12	4	3	52.6424	29.4065	14.4581	8.64643	0.274647	0.294032
TGGTGCTGATAATCGGAGCT	ALDH3A2	HGLibA_01566	28	35	3	7	77.5783	85.7688	10.8436	20.175	0.139776	0.235225
TGGCCCGTGATTAGATAGTT	ALDH3B1	HGLibA_01567	135	254	5	4	374.038	622.437	18.0726	11.5286	0.0483175	0.0185217
CCTTCCACGCGGGGCGCACG	ALDH3B1	HGLibA_01568	0	0	0	0	0	0	0	0	#DIV/0!	#DIV/0!
CTATCCGCTGAACCTGACGC	ALDH3B1	HGLibA_01569	8	76	0	7	22.1652	186.241	0	20.175	0	0.108327
AGCGATCGCTCTCGTTGCTC	ALDH3B2	HGLibA_01570	3	7	0	0	8.31196	17.1538	0	0	0	0
GCCCTCCTCACCTGCGGCGA	ALDH3B2	HGLibA_01571	100	240	9	0	277.065	588.129	32.5307	0	0.117412	0
TGGTCCTCATCATCGCACCC	ALDH3B2	HGLibA_01572	17	51	0	4	47.1011	124.977	0	11.5286	0	0.0922452
GCCCGTCTTAGCCTTCACGC	ALDH4A1	HGLibA_01573	78	58	3	5	216.111	142.131	10.8436	14.4107	0.0501759	0.10139
TGAGCGAGATGCCCTGCAAA	ALDH4A1	HGLibA_01574	75	3	0	1	207.799	7.35161	0	2.88214	0	0.392042
TCAGCATGTCTGCCGCCTTC	ALDH4A1	HGLibA_01575	1	3	6	6	2.77065	7.35161	21.6871	17.2929	7.82744	2.35225
GAGGAAGCCCGCCGTGTTTA	ALDH5A1	HGLibA_01576	8	87	0	0	22.1652	213.197	0	0	0	0
GAGAAGGGCGTGTCTTCGGC	ALDH5A1	HGLibA_01577	14	49	1	0	38.7891	120.076	3.61452	0	0.0931838	0
GATGACTGCAGCCACGCCTA	ALDH5A1	HGLibA_01578	35	62	15	0	96.9728	151.933	54.2178	0	0.559103	0
GAGAGCCATGGCGGCGCTAT	ALDH6A1	HGLibA_01579	47	14	8	0	130.221	34.3075	28.9162	0	0.222055	0
CGCCGCCAATAGCGCCGCCA	ALDH6A1	HGLibA_01580	31	0	0	0	85.8902	0	0	0	0	#DIV/0!
CCAACTGTAAAGCTCTTCAT	ALDH6A1	HGLibA_01581	59	68	9	6	163.468	166.637	32.5307	17.2929	0.199003	0.103776
CATTAGGTTATGGATCGCCC	ALDH7A1	HGLibA_01582	63	17	8	0	174.551	41.6591	28.9162	0	0.16566	0
CCTTTCTAGGATAATAGCCA	ALDH7A1	HGLibA_01583	10	54	2	0	27.7065	132.329	7.22904	0	0.260915	0
GCAGAATCTTTCGCTGGCTT	ALDH7A1	HGLibA_01584	97	112	7	11	268.753	274.46	25.3016	31.7036	0.0941445	0.115512
TCAGGACCCGTGAGCGCTCC	ALDH8A1	HGLibA_01585	20	54	14	0	55.413	132.329	50.6033	0	0.913201	0
TCTGCGTGCACTCTGACGTG	ALDH8A1	HGLibA_01586	41	199	11	34	113.597	487.657	39.7597	97.9928	0.350008	0.200946
CAGCACTCACCGACTCCCAC	ALDH8A1	HGLibA_01587	90	60	0	1	249.359	147.032	0	2.88214	0	0.0196021
GTATAACCAAACGATCCACC	ALDH9A1	HGLibA_01588	12	524	0	221	33.2478	1284.08	0	636.953	0	0.496038
GGTTTATGCAGGTAATGCCA	ALDH9A1	HGLibA_01589	8	0	0	0	22.1652	0	0	0	0	#DIV/0!
AGTGAGGCTGGTGTACCTCC	ALDH9A1	HGLibA_01590	26	6	4	0	72.0369	14.7032	14.4581	0	0.200704	0
TGTGCGGCGCAGCGCTGTGA	ALDOA	HGLibA_01591	15	5	0	0	41.5598	12.2527	0	0	0	0
ACGGAGCTGACTTCGCCAAG	ALDOA	HGLibA_01592	24	23	5	0	66.4956	56.3624	18.0726	0	0.271786	0
CCTTGCCAGGTGCCACGATG	ALDOA	HGLibA_01593	52	16	0	0	144.074	39.2086	0	0	0	0
GGTACCTATTGTTGAACCAG	ALDOB	HGLibA_01594	51	16	8	0	141.303	39.2086	28.9162	0	0.204639	0
TCCATCCAGCCTCGCTATCC	ALDOB	HGLibA_01595	48	100	0	14	132.991	245.054	0	40.35	0	0.164658
TATCCACAGTTAGACCAAGG	ALDOB	HGLibA_01596	52	16	23	0	144.074	39.2086	83.1339	0	0.577023	0
GAACCGCCGGCTGTACCGCC	ALDOC	HGLibA_01597	7	69	2	0	19.3946	169.087	7.22904	0	0.372735	0
CCACGACGATGCCCTTATCC	ALDOC	HGLibA_01598	104	18	0	4	288.148	44.1097	0	11.5286	0	0.261361
CACGTTGGCGTTCTCCAGAA	ALDOC	HGLibA_01599	99	29	3	0	274.295	71.0656	10.8436	0	0.0395325	0
GCAGTACCACGCGCTGTCGT	ALG1	HGLibA_01600	76	149	72	0	210.57	365.13	260.245	0	1.23591	0
GCACCACCGCTACTACATGC	ALG1	HGLibA_01601	39	10	0	0	108.055	24.5054	0	0	0	0
GAAGCAAGCTCGTCATTGAC	ALG1	HGLibA_01602	35	20	0	0	96.9728	49.0108	0	0	0	0
TGATCACTCCAATTGACACC	ALG10	HGLibA_01603	136	297	1	48	376.809	727.81	3.61452	138.343	0.00959245	0.190081
AATTCTACGTTTCCAAACTA	ALG10	HGLibA_01604	307	22	1	0	850.59	53.9118	3.61452	0	0.00424942	0
GGGAGCTGGAATGGCGCAGC	ALG10	HGLibA_01605	35	16	36	0	96.9728	39.2086	130.123	0	1.34185	0
AGCAGGAATGGCGCAGCTAG	ALG10B	HGLibA_01606	43	14	136	0	119.138	34.3075	491.575	0	4.12609	0
TGACCACTCCAACTGACACC	ALG10B	HGLibA_01607	85	70	4	6	235.505	171.538	14.4581	17.2929	0.0613917	0.100811
ACTCAGTTCACAAACAAGTC	ALG10B	HGLibA_01608	51	8	1	0	141.303	19.6043	3.61452	0	0.0255799	0
GGAAGATGGCGGCCGGCGAA	ALG11	HGLibA_01609	0	0	0	0	0	0	0	0	#DIV/0!	#DIV/0!
CCCCCTATATACTTAAACAG	ALG11	HGLibA_01610	8	3	0	0	22.1652	7.35161	0	0	0	0
TGTTACGACAACCTCCAATG	ALG11	HGLibA_01611	0	4	0	0	0	9.80215	0	0	#DIV/0!	0
TCCGCGTGCAGTAGAACATC	ALG12	HGLibA_01612	54	199	0	0	149.615	487.657	0	0	0	0
ACGAGTGGGCCCGCTTCATC	ALG12	HGLibA_01613	22	0	2	0	60.9543	0	7.22904	0	0.118598	#DIV/0!
CAGCGAAAGCACGTAAACCG	ALG12	HGLibA_01614	128	1293	27	2	354.643	3168.55	97.592	5.76428	0.275183	0.00181922
CAGTACTGAGTCGTTTACTC	ALG13	HGLibA_01615	118	81	0	0	326.937	198.494	0	0	0	0
GATCTTGTTATTAGTCACGC	ALG13	HGLibA_01616	1	0	0	2	2.77065	0	0	5.76428	0	#DIV/0!
GAAGAATATCTTTATCGTGC	ALG13	HGLibA_01617	9	12	0	0	24.9359	29.4065	0	0	0	0
GTTCCATGGACGTTACGCCC	ALG14	HGLibA_01618	45	11	0	0	124.679	26.9559	0	0	0	0
GTAGAAACGTTATCCATGTC	ALG14	HGLibA_01619	1	0	0	0	2.77065	0	0	0	0	#DIV/0!
GTGCGTTCTCGTTCTAGCTG	ALG14	HGLibA_01620	475	91	18	13	1316.06	222.999	65.0613	37.4678	0.0494365	0.168018
CCCGCAGGTTCTTCCAAAAC	ALG1L	HGLibA_01621	37	0	0	0	102.514	0	0	0	0	#DIV/0!
AGTTGTATGTCCATAACCAA	ALG1L	HGLibA_01622	68	24	0	0	188.404	58.8129	0	0	0	0
TTTGAACAACTTACTCTTGA	ALG1L	HGLibA_01623	54	44	0	0	149.615	107.824	0	0	0	0
TACCACGTCGAACTCCTCGT	ALG2	HGLibA_01624	89	162	18	2	246.588	396.987	65.0613	5.76428	0.263846	0.0145201
CGACGTGGTAGTGTGCGACC	ALG2	HGLibA_01625	3	3	0	0	8.31196	7.35161	0	0	0	0
AGGGTTCATCTGATCGTGGC	ALG2	HGLibA_01626	4	24	0	0	11.0826	58.8129	0	0	0	0
GGAGCCGCGCTACACGCTGC	ALG3	HGLibA_01627	4	3	2	0	11.0826	7.35161	7.22904	0	0.652287	0
CTGCGGAAACGCGGCCGGTC	ALG3	HGLibA_01628	25	7	28	1	69.2663	17.1538	101.207	2.88214	1.46112	0.168018
GCCTACATGGCCGAGGTAGA	ALG3	HGLibA_01629	3	15	0	0	8.31196	36.7581	0	0	0	0
CAGGGTATATTCAGTTCTCG	ALG5	HGLibA_01630	157	46	1	0	434.992	112.725	3.61452	0	0.00830939	0
AGCAGTTGTAAATGCAACGA	ALG5	HGLibA_01631	38	12	0	0	105.285	29.4065	0	0	0	0
CACAACGACAGAAAGTTGTT	ALG5	HGLibA_01632	92	19	0	3	254.9	46.5602	0	8.64643	0	0.185704
GCTGGTAAACCGCCTATGTT	ALG6	HGLibA_01633	59	16	12	0	163.468	39.2086	43.3742	0	0.265337	0
AAGCTCTTCATGCGTACAAC	ALG6	HGLibA_01634	35	61	21	0	96.9728	149.483	75.9049	0	0.782744	0
TCTCATATCCACGTGATGTA	ALG6	HGLibA_01635	22	105	1	0	60.9543	257.306	3.61452	0	0.0592988	0
AAACCAATTGCCAGTACCCG	ALG8	HGLibA_01636	75	80	237	21	207.799	196.043	856.641	60.525	4.12245	0.308733
GGCGGCGCTCACAATTGCCA	ALG8	HGLibA_01637	15	13	0	0	41.5598	31.857	0	0	0	0
AACCAAACCACTTGTCATTG	ALG8	HGLibA_01638	136	74	43	8	376.809	181.34	155.424	23.0571	0.412475	0.127149
GTCCATATACCATCCAGTCA	ALG9	HGLibA_01639	99	91	111	7	274.295	222.999	401.212	20.175	1.4627	0.0904712
ACTACGTTGATAGCCATGAC	ALG9	HGLibA_01640	35	16	568	4	96.9728	39.2086	2053.05	11.5286	21.1714	0.294032
TCGAATGATGCTAGCCTTCT	ALG9	HGLibA_01641	7	6	0	0	19.3946	14.7032	0	0	0	0
AATGGGACAGTCCTCCAGCT	ALK	HGLibA_01642	75	36	7	0	207.799	88.2194	25.3016	0	0.12176	0
TGTCCCATTCCAACAAGTGA	ALK	HGLibA_01643	49	420	0	0	135.762	1029.23	0	0	0	0
TCACATGGAGAGCTCTTGAT	ALK	HGLibA_01644	84	6	1	3	232.735	14.7032	3.61452	8.64643	0.0155306	0.588063
AGAAGTCGATGACCCCTTCC	ALKBH1	HGLibA_01645	236	119	0	0	653.874	291.614	0	0	0	0
ACCCTTGCCACGGGCTGCGT	ALKBH1	HGLibA_01646	24	15	3	0	66.4956	36.7581	10.8436	0	0.163072	0
AGGATAGCCTTTGAGTCCAT	ALKBH1	HGLibA_01647	59	91	11	0	163.468	222.999	39.7597	0	0.243226	0
CAGGCAACGTATGGCGACGC	ALKBH2	HGLibA_01648	38	6	0	0	105.285	14.7032	0	0	0	0
TGTGCCACTTCCCGAATACC	ALKBH2	HGLibA_01649	44	222	0	0	121.909	544.019	0	0	0	0
TCCCACGGGAATCCTTATGC	ALKBH2	HGLibA_01650	47	13	9	0	130.221	31.857	32.5307	0	0.249812	0
TCTTTCACGTCAACAAAGCC	ALKBH3	HGLibA_01651	13	2	13	0	36.0185	4.90108	46.9887	0	1.30457	0
AGCTTTGTCAAGATGTTCCC	ALKBH3	HGLibA_01652	53	42	2	0	146.845	102.923	7.22904	0	0.0492292	0
TGCTTACCTAGATACACCTG	ALKBH3	HGLibA_01653	81	25	0	0	224.423	61.2634	0	0	0	0
GCCCGTCGAGCAGTGCAACC	ALKBH4	HGLibA_01654	18	122	0	0	49.8717	298.966	0	0	0	0
CGGTTCACACGGGTCTTCCC	ALKBH4	HGLibA_01655	25	5	0	6	69.2663	12.2527	0	17.2929	0	1.41135
CCGAGACCCCCGAAGTCCTT	ALKBH4	HGLibA_01656	64	1	3	0	177.322	2.45054	10.8436	0	0.0611519	0
CCACCGTGTGCTCGTTGTAC	ALKBH5	HGLibA_01657	17	46	0	7	47.1011	112.725	0	20.175	0	0.178976
ACTGGTTCCGACACCCGAAT	ALKBH5	HGLibA_01658	83	94	51	5	229.964	230.351	184.34	14.4107	0.801605	0.0625599
TATGCTTCAGATCGCCTGTC	ALKBH5	HGLibA_01659	0	0	1	0	0	0	3.61452	0	#DIV/0!	#DIV/0!
CTCGTGAACCAGTATCTGCC	ALKBH6	HGLibA_01660	89	332	8	0	246.588	813.579	28.9162	0	0.117265	0
ACACTTTGTCCACGTAGCGC	ALKBH6	HGLibA_01661	43	511	0	1	119.138	1252.22	0	2.88214	0	0.00230162
AGCCCTGGAACCGTTCAGAG	ALKBH6	HGLibA_01662	1	0	1	0	2.77065	0	3.61452	0	1.30457	#DIV/0!
GCCGCTACGAATACGATCAC	ALKBH7	HGLibA_01663	59	36	152	1	163.468	88.2194	549.407	2.88214	3.36093	0.0326702
GTGCACCAGCCGCATAACGC	ALKBH7	HGLibA_01664	17	16	0	0	47.1011	39.2086	0	0	0	0
CCCAGTGATCGTATTCGTAG	ALKBH7	HGLibA_01665	114	18	5	0	315.854	44.1097	18.0726	0	0.0572181	0
TCTTCTACTACCATGAGTCC	ALKBH8	HGLibA_01666	55	20	0	0	152.386	49.0108	0	0	0	0
GACAGTATCCTATGCCACTC	ALKBH8	HGLibA_01667	35	92	8	1	96.9728	225.449	28.9162	2.88214	0.298188	0.012784
AATTACTTACCCCCAGATAA	ALKBH8	HGLibA_01668	16	22	0	1	44.3304	53.9118	0	2.88214	0	0.0534603
GACATGGCATCTGAATCCGT	ALLC	HGLibA_01669	54	58	3	5	149.615	142.131	10.8436	14.4107	0.0724763	0.10139
TCCTGCAGAAAACCTCATAA	ALLC	HGLibA_01670	7	6	10	2	19.3946	14.7032	36.1452	5.76428	1.86368	0.392042
CTTCAAAGAGCATGAATATA	ALLC	HGLibA_01671	2	0	0	0	5.5413	0	0	0	0	#DIV/0!
GCCCCCGCAGCACCGCTACT	ALMS1	HGLibA_01672	32	119	0	0	88.6609	291.614	0	0	0	0
TCCGCTCGCCCTCCGAGTAG	ALMS1	HGLibA_01673	59	93	11	0	163.468	227.9	39.7597	0	0.243226	0
TTCTCACATTAAACCTAGTC	ALMS1	HGLibA_01674	0	1	0	0	0	2.45054	0	0	#DIV/0!	0
CGTACAACCGCGTGCAGCTT	ALOX12	HGLibA_01675	97	108	1	0	268.753	264.658	3.61452	0	0.0134492	0
TGGCCTTCCCGTGCTACCGC	ALOX12	HGLibA_01676	66	82	3	8	182.863	200.944	10.8436	23.0571	0.0592988	0.114744
GACCATCGCTGCAGACCGTA	ALOX12	HGLibA_01677	22	8	0	0	60.9543	19.6043	0	0	0	0
GGCCGGGGTTGACGCCGTTG	ALOX12B	HGLibA_01678	12	1	0	2	33.2478	2.45054	0	5.76428	0	2.35225
GTTCCCCGTCACAGACGACA	ALOX12B	HGLibA_01679	42	26	12	0	116.367	63.714	43.3742	0	0.372735	0
GATGATGCCCATCGCCATCC	ALOX12B	HGLibA_01680	47	39	107	9	130.221	95.571	386.754	25.9393	2.96999	0.271414
GTTGGAACCGGCATAGAGCG	ALOX15	HGLibA_01681	12	1	0	0	33.2478	2.45054	0	0	0	0
ACCTCCTTAAGGACGACGCC	ALOX15	HGLibA_01682	71	16	1	0	196.716	39.2086	3.61452	0	0.0183743	0
CTATGCCGGTTCCAACAACC	ALOX15	HGLibA_01683	32	47	0	0	88.6609	115.175	0	0	0	0
GGTTCCAGCTGACACCGCCG	ALOX15B	HGLibA_01684	15	7	6	0	41.5598	17.1538	21.6871	0	0.521829	0
GCCAGCCTGTAGATAAAAGT	ALOX15B	HGLibA_01685	62	4	85	0	171.78	9.80215	307.234	0	1.78853	0
AAGAGGAGGTGGCCGCCCCG	ALOX15B	HGLibA_01686	62	9	26	6	171.78	22.0548	93.9775	17.2929	0.547079	0.784084
GGATTCATACGACGTGACTG	ALOX5	HGLibA_01687	62	18	8	0	171.78	44.1097	28.9162	0	0.168332	0
GAATCGAGAAGCGCAAGTAC	ALOX5	HGLibA_01688	15	0	0	6	41.5598	0	0	17.2929	0	#DIV/0!
GCAACACCGACGTAAAGAAC	ALOX5	HGLibA_01689	10	180	0	0	27.7065	441.097	0	0	0	0
GGTACGCATCTACACAGTTC	ALOX5AP	HGLibA_01690	39	3	71	5	108.055	7.35161	256.631	14.4107	2.37499	1.96021
TTAGTTCCTGCTGCGTTTGC	ALOX5AP	HGLibA_01691	14	123	0	0	38.7891	301.416	0	0	0	0
CATCGTCACCCTCATCAGCG	ALOX5AP	HGLibA_01692	45	16	66	386	124.679	39.2086	238.558	1112.51	1.91337	28.374
CCACACTCGATACACGCTGC	ALOXE3	HGLibA_01693	57	416	1	0	157.927	1019.42	3.61452	0	0.0228873	0
GGGTCGCGGACCTTGTAGAT	ALOXE3	HGLibA_01694	2	38	0	0	5.5413	93.1204	0	0	0	0
AGCAAAAATCTCGCCAGTCC	ALOXE3	HGLibA_01695	30	106	0	0	83.1196	259.757	0	0	0	0
CATGGACCGCTTCCCATACC	ALPI	HGLibA_01696	58	570	2	6	160.698	1396.81	7.22904	17.2929	0.0449853	0.0123803
AGCTGCCTGGCGGTTCCAGA	ALPI	HGLibA_01697	20	39	0	0	55.413	95.571	0	0	0	0
TGAGGTTCTTGGCGACCTTC	ALPI	HGLibA_01698	117	244	17	6	324.166	597.931	61.4468	17.2929	0.189553	0.0289211
CAGAGACGTCGAGCCCATAC	ALPK1	HGLibA_01699	25	27	29	0	69.2663	66.1645	104.821	0	1.51331	0
AGCCACGCCAATTGCCCCGC	ALPK1	HGLibA_01700	27	0	4	0	74.8076	0	14.4581	0	0.19327	#DIV/0!
TCGGTCTGTATACAGATCAG	ALPK1	HGLibA_01701	9	222	0	0	24.9359	544.019	0	0	0	0
GATAACCCTAACCTACACCG	ALPK2	HGLibA_01702	60	34	1	0	166.239	83.3183	3.61452	0	0.0217429	0
AATAATGCCACTCCCATCGA	ALPK2	HGLibA_01703	90	24	0	2	249.359	58.8129	0	5.76428	0	0.0980105
GTGCTTCGCTGCATAATATC	ALPK2	HGLibA_01704	11	1	2	0	30.4772	2.45054	7.22904	0	0.237195	0
GTCTGCAGTAGCGCCGCGTC	ALPK3	HGLibA_01705	0	0	0	0	0	0	0	0	#DIV/0!	#DIV/0!
CCGATACACACCGCAGTCTA	ALPK3	HGLibA_01706	386	181	8	0	1069.47	443.547	28.9162	0	0.0270378	0
CCGTAGACTGCGGTGTGTAT	ALPK3	HGLibA_01707	0	0	0	0	0	0	0	0	#DIV/0!	#DIV/0!
TGGCGGTGCCGGCACTGTCA	ALPL	HGLibA_01708	6	3	4	0	16.6239	7.35161	14.4581	0	0.869716	0
GTTGCACCGGGAACGCTCAG	ALPL	HGLibA_01709	115	0	206	0	318.625	0	744.591	0	2.33689	#DIV/0!
GGTGGCATGGTTCACTCTCG	ALPL	HGLibA_01710	5	22	0	0	13.8533	53.9118	0	0	0	0
CATGGACCGCTTCCCATATG	ALPP	HGLibA_01711	214	392	29	5	592.919	960.611	104.821	14.4107	0.176788	0.0150016
CGAGGCGTGCTGCACTCGTG	ALPP	HGLibA_01712	81	227	2	0	224.423	556.272	7.22904	0	0.0322117	0
TCCATGGCCAGGGGTATCTC	ALPP	HGLibA_01713	114	6	1	0	315.854	14.7032	3.61452	0	0.0114436	0
CATGGACCGCTTCCCGTACG	ALPPL2	HGLibA_01714	108	2	0	0	299.23	4.90108	0	0	0	0
GGATGCCGACGTGCCTGCCT	ALPPL2	HGLibA_01715	40	18	0	0	110.826	44.1097	0	0	0	0
CACCGTGTGGGCGTAGGCGC	ALPPL2	HGLibA_01716	45	34	3	2	124.679	83.3183	10.8436	5.76428	0.0869716	0.0691839
GAACTCCATGTTTCACTCCG	ALS2	HGLibA_01717	18	3	0	0	49.8717	7.35161	0	0	0	0
GGCACGGCGATGTTCTGCCT	ALS2	HGLibA_01718	56	322	53	0	155.157	789.073	191.569	0	1.23469	0
GTGGCTGCTACTTATGAAGC	ALS2	HGLibA_01719	40	16	10	0	110.826	39.2086	36.1452	0	0.326143	0
CTACACGCAGCGAGTACTGG	ALS2CL	HGLibA_01720	64	8	2	0	177.322	19.6043	7.22904	0	0.0407679	0
GCACGTACTGTTGCACGTGA	ALS2CL	HGLibA_01721	64	174	27	1	177.322	426.394	97.592	2.88214	0.550367	0.00675935
GTGAACGCAGTCACCCTCTT	ALS2CL	HGLibA_01722	202	64	10	0	559.672	156.834	36.1452	0	0.0645828	0
AGCACACTTGATAACCGCAG	ALS2CR11	HGLibA_01723	11	26	3	0	30.4772	63.714	10.8436	0	0.355793	0
CCGCCACCCCGCTATTGCAG	ALS2CR11	HGLibA_01724	65	231	0	0	180.092	566.074	0	0	0	0
ATTGTTGTAGGTTGGCTGCC	ALS2CR11	HGLibA_01725	17	22	0	6	47.1011	53.9118	0	17.2929	0	0.320762
GAATCGGAGATCCCGGACAA	ALS2CR12	HGLibA_01726	27	0	0	0	74.8076	0	0	0	0	#DIV/0!
TTCCGAACAAGTTGATAGCC	ALS2CR12	HGLibA_01727	33	22	0	0	91.4315	53.9118	0	0	0	0
AGTTCTTGCGTGGTAGTTGA	ALS2CR12	HGLibA_01728	95	202	5	3	263.212	495.009	18.0726	8.64643	0.0686618	0.0174672
TTGACTCTTCACCGTCATTA	ALS2CR8	HGLibA_01729	138	65	4	3	382.35	159.285	14.4581	8.64643	0.0378137	0.0542827
CATGATTTAGTGCCCCCAAA	ALS2CR8	HGLibA_01730	30	56	0	0	83.1196	137.23	0	0	0	0
TGGGGGTAGTAGAATGCTTG	ALS2CR8	HGLibA_01731	85	10	0	1	235.505	24.5054	0	2.88214	0	0.117613
CGCCGAGCATCACGTGCGCT	ALX1	HGLibA_01732	54	114	3	5	149.615	279.361	10.8436	14.4107	0.0724763	0.0515845
CATTCGAAGAACTGCGATAC	ALX1	HGLibA_01733	74	39	0	17	205.028	95.571	0	48.9964	0	0.51267
AGGTCCTCTGGAGCACGTTA	ALX1	HGLibA_01734	13	1	2	0	36.0185	2.45054	7.22904	0	0.200704	0
GCACTGCGCGCCTTTCCGCG	ALX3	HGLibA_01735	9	90	3	0	24.9359	220.548	10.8436	0	0.434858	0
CGAGCGTTATGGGAAGATCC	ALX3	HGLibA_01736	33	22	18	0	91.4315	53.9118	65.0613	0	0.711586	0
ATCACGTGGTCCAGTTCAGA	ALX3	HGLibA_01737	43	0	0	0	119.138	0	0	0	0	#DIV/0!
CGTCTCTTACTGCGAGTCGC	ALX4	HGLibA_01738	20	209	4	0	55.413	512.162	14.4581	0	0.260915	0
CCGCAAGACCTCGAGCATCG	ALX4	HGLibA_01739	15	4	7	0	41.5598	9.80215	25.3016	0	0.608801	0
CCGTTACGGCGCTGGGCAGC	ALX4	HGLibA_01740	20	3	0	0	55.413	7.35161	0	0	0	0
GGGACTCACTCTCGCATTAT	ALYREF	HGLibA_01741	11	11	5	0	30.4772	26.9559	18.0726	0	0.592988	0
AGTCTCAGACGCCGATATTC	ALYREF	HGLibA_01742	28	13	0	8	77.5783	31.857	0	23.0571	0	0.72377
CGTCACAGATTGACGCACAG	ALYREF	HGLibA_01743	49	105	0	0	135.762	257.306	0	0	0	0
GTCCTGTAAGTCGTATAGAA	AMACR	HGLibA_01744	12	14	0	0	33.2478	34.3075	0	0	0	0
CACCTTTCTATACGACTTAC	AMACR	HGLibA_01745	35	12	1	7	96.9728	29.4065	3.61452	20.175	0.0372735	0.686074
GACCCTTGCCAGTGCGTGTG	AMACR	HGLibA_01746	36	25	1	14	99.7435	61.2634	3.61452	40.35	0.0362382	0.658631
AGGCTCAAACTAGCCATACC	AMBN	HGLibA_01747	98	14	0	0	271.524	34.3075	0	0	0	0
GATACTGATCCTATGCCTCC	AMBN	HGLibA_01748	34	2	0	0	94.2022	4.90108	0	0	0	0
TATGGCTAGTTTGAGCCTTG	AMBN	HGLibA_01749	95	6	1192	0	263.212	14.7032	4308.51	0	16.369	0
TTGTCGGGCGGCGTTGGCAC	AMBP	HGLibA_01750	239	35	0	0	662.186	85.7688	0	0	0	0
TGCTCACCGCCAACGAGTGC	AMBP	HGLibA_01751	168	47	0	0	465.47	115.175	0	0	0	0
GGCAGGTGGAACCGATGGCC	AMBP	HGLibA_01752	0	0	0	0	0	0	0	0	#DIV/0!	#DIV/0!
GCAGACATCCGGGCATTGCG	AMBRA1	HGLibA_01753	17	0	0	0	47.1011	0	0	0	0	#DIV/0!
GGTAGTATTGGCAATGTTAC	AMBRA1	HGLibA_01754	26	16	16	0	72.0369	39.2086	57.8323	0	0.802814	0
ACATTGCCAATACTACCTAC	AMBRA1	HGLibA_01755	93	17	1	15	257.671	41.6591	3.61452	43.2321	0.0140277	1.03776
TGACTGATTACCCGACTCTC	AMD1	HGLibA_01756	24	32	47	0	66.4956	78.4172	169.882	0	2.55479	0
GTTGTAGAAGTCTTCAAGCC	AMD1	HGLibA_01757	33	63	0	0	91.4315	154.384	0	0	0	0
GGAATTCGTGACCTGATACC	AMD1	HGLibA_01758	20	2	0	0	55.413	4.90108	0	0	0	0
GAACGCGCAGCAAGTGGTGC	AMDHD1	HGLibA_01759	11	74	0	0	30.4772	181.34	0	0	0	0
TGCGCAGCGCATCCCGCGCC	AMDHD1	HGLibA_01760	51	79	2	0	141.303	193.592	7.22904	0	0.0511597	0
AGTTCACGAATTTGCAATGA	AMDHD1	HGLibA_01761	19	23	0	0	52.6424	56.3624	0	0	0	0
CAATGTCCGCATCGTGACGC	AMDHD2	HGLibA_01762	134	100	9	0	371.267	245.054	32.5307	0	0.0876206	0
CCCGCAGTCCCGCCGCTCGT	AMDHD2	HGLibA_01763	87	57	17	13	241.047	139.681	61.4468	37.4678	0.254917	0.268239
TCAGCGCCCGGATCACTTCG	AMDHD2	HGLibA_01764	40	7	0	0	110.826	17.1538	0	0	0	0
ATACCGGTGGCCTTATGCTC	AMELX	HGLibA_01765	7	2	1	6	19.3946	4.90108	3.61452	17.2929	0.186368	3.52838
CAACCAATGATGCCCGTTCC	AMELX	HGLibA_01766	69	47	81	4	191.175	115.175	292.776	11.5286	1.53146	0.100096
CAAGCTTCCAGAGTCAGATC	AMELX	HGLibA_01767	0	0	0	0	0	0	0	0	#DIV/0!	#DIV/0!
GGGTTGGAGTCATGGATTGC	AMELY	HGLibA_01768	0	0	0	0	0	0	0	0	#DIV/0!	#DIV/0!
CTGGTGGTCTTATCATGCTC	AMELY	HGLibA_01769	8	11	3	0	22.1652	26.9559	10.8436	0	0.489215	0
CATACTTCCTGATCTGCATC	AMELY	HGLibA_01770	90	18	25	9	249.359	44.1097	90.363	25.9393	0.362382	0.588063
TTAGCAGTATCCGCCGTCAC	AMER1	HGLibA_01771	38	64	7	1	105.285	156.834	25.3016	2.88214	0.240316	0.018377
TACCATAGTCGATTCTACCA	AMER1	HGLibA_01772	29	8	0	0	80.3489	19.6043	0	0	0	0
GAGCAGCCTCCCTCGATACT	AMER1	HGLibA_01773	53	11	4	6	146.845	26.9559	14.4581	17.2929	0.0984584	0.641523
AGCGGCCAAGGACGCGTCCT	AMER2	HGLibA_01774	50	28	0	1	138.533	68.6151	0	2.88214	0	0.0420045
CGACGGACTTGCCGAGGTGC	AMER2	HGLibA_01775	26	103	0	0	72.0369	252.405	0	0	0	0
TGACTGTGCCGCCGAAACGC	AMER2	HGLibA_01776	83	226	1	57	229.964	553.822	3.61452	164.282	0.0157178	0.296634
CCGTGAGCGAGTCGAAGCTC	AMER3	HGLibA_01777	8	4	0	0	22.1652	9.80215	0	0	0	0
ATCCGTGTCCACAAGTGACG	AMER3	HGLibA_01778	20	0	0	0	55.413	0	0	0	0	#DIV/0!
ATCGTCAGCTGGCTGCGCCG	AMER3	HGLibA_01779	0	1	0	0	0	2.45054	0	0	#DIV/0!	0
CGGCGAGCCGGACCAGCTAA	AMFR	HGLibA_01780	3	4	0	1	8.31196	9.80215	0	2.88214	0	0.294032
CGCGCGGTAGGCGCTGATGA	AMFR	HGLibA_01781	0	0	0	0	0	0	0	0	#DIV/0!	#DIV/0!
TGTCTCTCACTCACTCGAAG	AMFR	HGLibA_01782	94	72	0	17	260.441	176.439	0	48.9964	0	0.277696
TCCGACCGCAACCCGCGCTA	AMH	HGLibA_01783	26	20	46	4	72.0369	49.0108	166.268	11.5286	2.30809	0.235225
AGACGCTCACGCGCCTGGTG	AMH	HGLibA_01784	18	5	1	0	49.8717	12.2527	3.61452	0	0.0724763	0
ACGACCACCGCTGCTTCACA	AMH	HGLibA_01785	40	65	0	1	110.826	159.285	0	2.88214	0	0.0180942
AACACACAGGTTCGCCTGTT	AMHR2	HGLibA_01786	9	0	0	6	24.9359	0	0	17.2929	0	#DIV/0!
TTTGTGCTTCCCCGCACTCC	AMHR2	HGLibA_01787	38	143	1	6	105.285	350.427	3.61452	17.2929	0.0343309	0.049348
TGCCGAGACAGTGATGAGCC	AMHR2	HGLibA_01788	37	30	0	3	102.514	73.5161	0	8.64643	0	0.117613
TGTCCCCCATCAAGTGTACG	AMICA1	HGLibA_01789	119	75	15	8	329.708	183.79	54.2178	23.0571	0.164442	0.125453
CCAGAACCGCGTACACTTGA	AMICA1	HGLibA_01790	57	51	0	0	157.927	124.977	0	0	0	0
GTTACCTTGGCGTGCTCTCC	AMICA1	HGLibA_01791	35	118	0	2	96.9728	289.163	0	5.76428	0	0.0199343
CCGGTGCGCCTTCGATGACA	AMIGO1	HGLibA_01792	81	2	2	0	224.423	4.90108	7.22904	0	0.0322117	0
GCCCAGTTACACAGCACTAC	AMIGO1	HGLibA_01793	81	0	7	0	224.423	0	25.3016	0	0.112741	#DIV/0!
GCTACCCAAACTAACGCTCC	AMIGO1	HGLibA_01794	6	6	0	0	16.6239	14.7032	0	0	0	0
AAGTACCTGACGCGAGTGCC	AMIGO2	HGLibA_01795	46	41	3	0	127.45	100.472	10.8436	0	0.0850809	0
TGACTCCAGGCACTCGCGTC	AMIGO2	HGLibA_01796	52	21	0	7	144.074	51.4613	0	20.175	0	0.392042
AATAAAGCCAAGCGCACGAA	AMIGO2	HGLibA_01797	4	5	7	0	11.0826	12.2527	25.3016	0	2.283	0
TGCGCGCGAGTACGTATGCT	AMIGO3	HGLibA_01798	36	19	0	4	99.7435	46.5602	0	11.5286	0	0.247606
CTCGCGCGCAAAGTCGCGCA	AMIGO3	HGLibA_01799	8	5	20	0	22.1652	12.2527	72.2904	0	3.26143	0
ACCGACCCACCAGCGCGTAC	AMIGO3	HGLibA_01800	50	50	1	6	138.533	122.527	3.61452	17.2929	0.0260915	0.141135
ACGCACCGCCACCTACCTAC	AMMECR1	HGLibA_01801	148	236	2	7	410.056	578.327	7.22904	20.175	0.0176294	0.0348851
GGTCGAGACAAAAGATTACG	AMMECR1	HGLibA_01802	7	222	2	0	19.3946	544.019	7.22904	0	0.372735	0
ACAGCCCACTGTTTGTAACA	AMMECR1	HGLibA_01803	83	190	611	1	229.964	465.602	2208.47	2.88214	9.60355	0.00619014
TTAGTCCGCTCTTTGTGACG	AMMECR1L	HGLibA_01804	111	90	8	5	307.542	220.548	28.9162	14.4107	0.0940233	0.0653403
AGGGCTCAGCGCTCCCGATG	AMMECR1L	HGLibA_01805	16	43	0	0	44.3304	105.373	0	0	0	0
ATTTCCCCCCCTGACCCGAG	AMMECR1L	HGLibA_01806	0	0	0	0	0	0	0	0	#DIV/0!	#DIV/0!
TGCGACGTCGAAGTCCGTGT	AMN	HGLibA_01807	82	0	3	0	227.193	0	10.8436	0	0.0477283	#DIV/0!
ACTTCGACGTCGCAGCCAAC	AMN	HGLibA_01808	26	97	6	0	72.0369	237.702	21.6871	0	0.301055	0
CCGAGGCGAGATGGGCGTCC	AMN	HGLibA_01809	26	2	0	0	72.0369	4.90108	0	0	0	0
ACCTTGTGCGAAGAAATTAG	AMN1	HGLibA_01810	5	17	0	4	13.8533	41.6591	0	11.5286	0	0.276736
AGCTCCGTAGATCTAGAGTT	AMN1	HGLibA_01811	128	76	12	0	354.643	186.241	43.3742	0	0.122304	0
ACCTCTAATTTCTTCGCACA	AMN1	HGLibA_01812	15	0	0	0	41.5598	0	0	0	0	#DIV/0!
CATATGCCTCCGAGACGCGC	AMOT	HGLibA_01813	26	19	2	0	72.0369	46.5602	7.22904	0	0.100352	0
GACAGAAATCCAGCGCGTCT	AMOT	HGLibA_01814	215	74	83	0	595.69	181.34	300.005	0	0.503626	0
AGATCCTCTCAGACGAGAAC	AMOT	HGLibA_01815	16	6	4	0	44.3304	14.7032	14.4581	0	0.326143	0
TACCACCAAGCGAGAATCGC	AMOTL1	HGLibA_01816	54	3	30	0	149.615	7.35161	108.436	0	0.724763	0
CTTGTCCAGCGATTCTCGCT	AMOTL1	HGLibA_01817	24	2	0	0	66.4956	4.90108	0	0	0	0
CCATCACCGTATTGTCCACC	AMOTL1	HGLibA_01818	158	88	30	22	437.763	215.647	108.436	63.4071	0.247704	0.294032
ACTGTCCATCTTGTTCCGCA	AMOTL2	HGLibA_01819	91	88	16	371	252.129	215.647	57.8323	1069.27	0.229376	4.95844
GCCGCAGCCGCGAAAACAGA	AMOTL2	HGLibA_01820	0	0	0	0	0	0	0	0	#DIV/0!	#DIV/0!
GGAATCTGCAAATCGCCGCC	AMOTL2	HGLibA_01821	32	0	0	0	88.6609	0	0	0	0	#DIV/0!
AATTAACAGTCTTCCGTCCT	AMPD1	HGLibA_01822	73	56	7	3	202.258	137.23	25.3016	8.64643	0.125096	0.0630068
CCCAGAAAAAAGCGTTTCCA	AMPD1	HGLibA_01823	3	5	0	0	8.31196	12.2527	0	0	0	0
GGAGATTTCCCCCTTTGATG	AMPD1	HGLibA_01824	50	3	13	0	138.533	7.35161	46.9887	0	0.339189	0
GGTGTCGGGGCCCTGTTCAT	AMPD2	HGLibA_01825	8	2	5	0	22.1652	4.90108	18.0726	0	0.815358	0
ACATGGGGCCATTGATAATC	AMPD2	HGLibA_01826	2	2	5	0	5.5413	4.90108	18.0726	0	3.26143	0
CCTCCCGCAGCGTCTGTTCA	AMPD2	HGLibA_01827	25	66	0	4	69.2663	161.735	0	11.5286	0	0.0712804
CTTACTAAATCCGGGGCACC	AMPD3	HGLibA_01828	57	3	0	5	157.927	7.35161	0	14.4107	0	1.96021
AGGAGAGTACTTTGCTCGGA	AMPD3	HGLibA_01829	12	18	0	0	33.2478	44.1097	0	0	0	0
CATCTACGGCCGCAGTCCTG	AMPD3	HGLibA_01830	119	13	24	4	329.708	31.857	86.7485	11.5286	0.263107	0.361885
AGACTTCAGCGAGAACTCCG	AMPH	HGLibA_01831	7	12	0	0	19.3946	29.4065	0	0	0	0
TCTTCCCGCCCATACCAGTC	AMPH	HGLibA_01832	65	1	0	0	180.092	2.45054	0	0	0	0
ATGAAGTCTATGAGCCTGAC	AMPH	HGLibA_01833	24	2	51	2	66.4956	4.90108	184.34	5.76428	2.77222	1.17613
CCCTGCGAGTACAGTCGTCC	AMT	HGLibA_01834	39	89	0	17	108.055	218.098	0	48.9964	0	0.224653
TGACGTGTCTCATATGCTGC	AMT	HGLibA_01835	3	2	3	2	8.31196	4.90108	10.8436	5.76428	1.30457	1.17613
CGTCAAAGAGCGAGCAGTGC	AMT	HGLibA_01836	20	25	2	0	55.413	61.2634	7.22904	0	0.130457	0
TTTGGTAGTGTTCCCTGATC	AMTN	HGLibA_01837	120	2	1931	5	332.478	4.90108	6979.64	14.4107	20.9928	2.94032
CTACAGTTAAATCCTGCTGC	AMTN	HGLibA_01838	65	17	0	0	180.092	41.6591	0	0	0	0
CCAGACCCACCCATTGACCC	AMTN	HGLibA_01839	90	50	10	4	249.359	122.527	36.1452	11.5286	0.144953	0.0940901
GTGCATAATTTATAGCTAAC	AMY1A+AMY1B+AMY1C+AMY2A	HGLibA_01840+HGLibA_01844+HGLibA_01848+HGLibA_01850	166	49	0	0	459.928	120.076	0	0	0	0
TTCACAACCCTTTCAGACCT	AMY1A+AMY1B	HGLibA_01841+HGLibA_01843	191	101	189	4	529.194	247.504	683.144	11.5286	1.29091	0.0465793
TTAAAATCCCATCCAGAATA	AMY1A	HGLibA_01842	2	10	0	2	5.5413	24.5054	0	5.76428	0	0.235225
TTTCTAGGTTCGTATTTATG	AMY1B	HGLibA_01845	8	0	3	0	22.1652	0	10.8436	0	0.489215	#DIV/0!
CTGAACCCCTCCAAATCCCT	AMY1C	HGLibA_01846	43	49	12	2	119.138	120.076	43.3742	5.76428	0.364067	0.0480052
AAAGCAAAATGAAGCTCTTT	AMY1C	HGLibA_01847	27	23	1	0	74.8076	56.3624	3.61452	0	0.0483175	0
TTTACAACCCTTTCAGACCT	AMY2A	HGLibA_01849	7	4	1	0	19.3946	9.80215	3.61452	0	0.186368	0
TTGAAATCCCATCCAGAATA	AMY2A	HGLibA_01851	125	166	8	1	346.331	406.789	28.9162	2.88214	0.0834927	0.0070851
ACAGGTCAGAGATTGTCGTC	AMY2B	HGLibA_01852	81	255	78	0	224.423	624.887	281.932	0	1.25626	0
GCTGTAATTAATCATATGTC	AMY2B	HGLibA_01853	5	45	0	0	13.8533	110.274	0	0	0	0
ATGAATCATCTCATTGACAT	AMY2B	HGLibA_01854	94	74	21	1	260.441	181.34	75.9049	2.88214	0.291447	0.0158936
GTCCCGTACCTATCGGCTGT	AMZ1	HGLibA_01855	22	77	2	2	60.9543	188.691	7.22904	5.76428	0.118598	0.0305487
ACGGCAGGCACTTGACGCGC	AMZ1	HGLibA_01856	23	43	1	0	63.725	105.373	3.61452	0	0.0567206	0
GCGCGTCAAGTGCCTGCCGT	AMZ1	HGLibA_01857	134	103	3	0	371.267	252.405	10.8436	0	0.0292069	0
TTTACTACTTCGATCCTGTA	AMZ2	HGLibA_01858	11	121	8	0	30.4772	296.515	28.9162	0	0.948781	0
CAAATATGTGTCCGATCTCA	AMZ2	HGLibA_01859	58	2	0	0	160.698	4.90108	0	0	0	0
CATGCAAGGCTCCAACCACT	AMZ2	HGLibA_01860	107	40	5	3	296.46	98.0215	18.0726	8.64643	0.0609614	0.0882095
AAACAGCAATCCATATTTAG	ANAPC1	HGLibA_01861	84	120	2	0	232.735	294.065	7.22904	0	0.0310613	0
GTGTGACTTCATTATATCAC	ANAPC1	HGLibA_01862	13	14	0	0	36.0185	34.3075	0	0	0	0
CCTGAAAGGTTGCAAATGTT	ANAPC1	HGLibA_01863	43	442	0	0	119.138	1083.14	0	0	0	0
TGTATCATGAATGTACGAGT	ANAPC10	HGLibA_01864	20	81	0	0	55.413	198.494	0	0	0	0
GACATACCCGAATTTCTTGA	ANAPC10	HGLibA_01865	166	13	8	2	459.928	31.857	28.9162	5.76428	0.062871	0.180942
CCCTTGGCAGCAACTTGAGT	ANAPC10	HGLibA_01866	96	25	6	0	265.983	61.2634	21.6871	0	0.0815358	0
GATGCCACAGTTCTCATCGT	ANAPC11	HGLibA_01867	73	26	0	3	202.258	63.714	0	8.64643	0	0.135707
CGACGACTGCCCGCTGGTGT	ANAPC11	HGLibA_01868	0	0	0	0	0	0	0	0	#DIV/0!	#DIV/0!
CCCTCCGTAGGCAAGGTGCC	ANAPC11	HGLibA_01869	50	85	3	0	138.533	208.296	10.8436	0	0.0782744	0
CATGAGAATGTTCCCCCCAT	ANAPC13	HGLibA_01870	149	20	8	2	412.827	49.0108	28.9162	5.76428	0.0700442	0.117613
AGCCAAGCGTCAGTTTCCAA	ANAPC13	HGLibA_01871	11	15	16	1	30.4772	36.7581	57.8323	2.88214	1.89756	0.0784084
GGTATTGCGACATCCTCATA	ANAPC13	HGLibA_01872	51	18	68	16	141.303	44.1097	245.787	46.1143	1.73943	1.04545
TGTCTTTCTCCGCGATGCTT	ANAPC15	HGLibA_01873	49	25	2	14	135.762	61.2634	7.22904	40.35	0.0532479	0.658631
TAATCTGGATCGACCCTGTG	ANAPC15	HGLibA_01874	13	6	7	0	36.0185	14.7032	25.3016	0	0.702463	0
CCCACAGCTCCAAAGCATCG	ANAPC15	HGLibA_01875	86	62	7	0	238.276	151.933	25.3016	0	0.106186	0
ATGTTTCACCTGTTTAAGCG	ANAPC16	HGLibA_01876	10	23	1	0	27.7065	56.3624	3.61452	0	0.130457	0
AGCTAAAAACAGATTCGCAG	ANAPC16	HGLibA_01877	38	129	0	1	105.285	316.119	0	2.88214	0	0.00911726
TAAGCCCATCGAGCAGCTGC	ANAPC16	HGLibA_01878	7	0	0	0	19.3946	0	0	0	0	#DIV/0!
ATGCCCGTCGCCGGTACTAC	ANAPC2	HGLibA_01879	15	26	5	0	41.5598	63.714	18.0726	0	0.434858	0
GAGATGATCCAGCGTCTGTA	ANAPC2	HGLibA_01880	0	0	0	8	0	0	0	23.0571	#DIV/0!	#DIV/0!
GGTAGAAGAACCTTTGCACG	ANAPC2	HGLibA_01881	3	27	0	0	8.31196	66.1645	0	0	0	0
TCCTGGTCTGGTCGCCCAAG	ANAPC4	HGLibA_01882	4	4	0	0	11.0826	9.80215	0	0	0	0
ACAGGTCGGAAAACGCAACA	ANAPC4	HGLibA_01883	10	9	0	1	27.7065	22.0548	0	2.88214	0	0.130681
CACTTCCATCCAATGCATAC	ANAPC4	HGLibA_01884	107	160	52	3	296.46	392.086	187.955	8.64643	0.633998	0.0220524
GGTGACGCCGTACAAGATCG	ANAPC5	HGLibA_01885	0	0	0	0	0	0	0	0	#DIV/0!	#DIV/0!
GTCCTTGATGCCGAACACAT	ANAPC5	HGLibA_01886	138	97	7	0	382.35	237.702	25.3016	0	0.066174	0
CCACCTCGCAGAGCTACACG	ANAPC5	HGLibA_01887	20	4	24	0	55.413	9.80215	86.7485	0	1.56549	0
CCTGTACAAGAAGGCTGGTC	ANAPC7	HGLibA_01888	153	22	0	0	423.91	53.9118	0	0	0	0
GATCCAAACCGTGCCTAACT	ANAPC7	HGLibA_01889	40	26	3	0	110.826	63.714	10.8436	0	0.097843	0
CCTGACCAGCCTTCTTGTAC	ANAPC7	HGLibA_01890	12	18	0	0	33.2478	44.1097	0	0	0	0
GGCCCGCTGGTTACGGACGA	ANG	HGLibA_01891	15	7	5	0	41.5598	17.1538	18.0726	0	0.434858	0
AACGTTTCTGAACCCCGCTG	ANG	HGLibA_01892	4	7	0	0	11.0826	17.1538	0	0	0	0
ACCTCCATGTAGCTTGCAAG	ANG	HGLibA_01893	62	7	132	0	171.78	17.1538	477.116	0	2.77748	0
CGAAGCGATAGTTCCAATTG	ANGEL1	HGLibA_01894	6	42	1	0	16.6239	102.923	3.61452	0	0.217429	0
AGGACTGGGTGTAAAACCGA	ANGEL1	HGLibA_01895	193	24	1	9	534.736	58.8129	3.61452	25.9393	0.00675945	0.441047
TCGCTTCGTGAACCTCATGC	ANGEL1	HGLibA_01896	51	57	6	14	141.303	139.681	21.6871	40.35	0.153479	0.288873
TAGTTACGTCATGAACGCTG	ANGEL2	HGLibA_01897	3	0	0	0	8.31196	0	0	0	0	#DIV/0!
CAGGTCTCCAGTTACAGTAC	ANGEL2	HGLibA_01898	10	4	0	0	27.7065	9.80215	0	0	0	0
CTAAAACTCCAGTGTAATAC	ANGEL2	HGLibA_01899	82	58	0	0	227.193	142.131	0	0	0	0
GAGAAATCCGGTTCCACGTG	ANGPT1	HGLibA_01900	0	0	0	0	0	0	0	0	#DIV/0!	#DIV/0!
TCGACTTGAGATACAGCTGC	ANGPT1	HGLibA_01901	8	56	2	0	22.1652	137.23	7.22904	0	0.326143	0
CGACAGTTGCCATCGTGTTC	ANGPT1	HGLibA_01902	39	85	0	0	108.055	208.296	0	0	0	0
AACGCGGAAGTTAACTGATG	ANGPT2	HGLibA_01903	34	35	0	0	94.2022	85.7688	0	0	0	0
GACAATTATTCAGCGACGTG	ANGPT2	HGLibA_01904	3	0	0	0	8.31196	0	0	0	0	#DIV/0!
TCCGCGTTTGCTCCGCTGTT	ANGPT2	HGLibA_01905	88	71	2	0	243.817	173.988	7.22904	0	0.0296494	0
AGTTGTGCCTGACACCGCGC	ANGPT4	HGLibA_01906	5	31	10	0	13.8533	75.9667	36.1452	0	2.60915	0
GCCCTCACCAACATCGAGCG	ANGPT4	HGLibA_01907	29	0	0	0	80.3489	0	0	0	0	#DIV/0!
GGGCCATCAAGACGATCTTG	ANGPT4	HGLibA_01908	3	0	0	0	8.31196	0	0	0	0	#DIV/0!
GTATGACCCGCCTCTGTATT	ANGPTL1	HGLibA_01909	137	258	29	6	379.579	632.239	104.821	17.2929	0.276151	0.0273518
TGAATAACAGTCCAACCCCC	ANGPTL1	HGLibA_01910	71	90	0	2	196.716	220.548	0	5.76428	0	0.0261361
AGATACCCTCGTGCCACAGA	ANGPTL1	HGLibA_01911	78	36	0	0	216.111	88.2194	0	0	0	0
GCACTTACCCGACGGCTTGT	ANGPTL2	HGLibA_01912	66	107	10	0	182.863	262.208	36.1452	0	0.197663	0
CCAACGCGTTGTCCCGCTTG	ANGPTL2	HGLibA_01913	107	67	2	0	296.46	164.186	7.22904	0	0.0243846	0
GGTACCGCGGGGGCCATTAC	ANGPTL2	HGLibA_01914	25	68	0	0	69.2663	166.637	0	0	0	0
AGACTTTGTCCATAAGACGA	ANGPTL3	HGLibA_01915	0	0	0	0	0	0	0	0	#DIV/0!	#DIV/0!
CAAAGACCTTCTCCAGACCG	ANGPTL3	HGLibA_01916	40	3	1	0	110.826	7.35161	3.61452	0	0.0326143	0
GTCTACTGTGATGTTATATC	ANGPTL3	HGLibA_01917	13	3	3	0	36.0185	7.35161	10.8436	0	0.301055	0
ATCCCCAAACCCCGCCTTGT	ANGPTL4	HGLibA_01918	16	11	8	5	44.3304	26.9559	28.9162	14.4107	0.652287	0.534603
GTGAACTGCAAGATGACCTC	ANGPTL4	HGLibA_01919	29	88	0	1	80.3489	215.647	0	2.88214	0	0.0133651
TTTGCAGATGCTGAATTCGC	ANGPTL4	HGLibA_01920	31	127	0	0	85.8902	311.218	0	0	0	0
TAACTGTGTACATCATTCTA	ANGPTL5	HGLibA_01921	165	68	7	0	457.158	166.637	25.3016	0	0.0553455	0
GAAGTACCAAAAAACTACTA	ANGPTL5	HGLibA_01922	78	18	0	0	216.111	44.1097	0	0	0	0
GGATGAGCAACAAGCTTCCT	ANGPTL5	HGLibA_01923	140	20	1	0	387.891	49.0108	3.61452	0	0.00931838	0
TGTGGTTCCGGTCCGTCTTG	ANGPTL6	HGLibA_01924	66	578	16	0	182.863	1416.41	57.8323	0	0.31626	0
GCCGTCACGTAGTGTCAGTA	ANGPTL6	HGLibA_01925	125	1	0	4	346.331	2.45054	0	11.5286	0	4.7045
TCAGCTGATACACGGGTTCA	ANGPTL6	HGLibA_01926	1	2	0	0	2.77065	4.90108	0	0	0	0
TTGTCTCCTTCTACCGGGAC	ANGPTL7	HGLibA_01927	0	3	0	0	0	7.35161	0	0	#DIV/0!	0
AGGCTGTGTTGTTATGATAC	ANGPTL7	HGLibA_01928	19	6	0	0	52.6424	14.7032	0	0	0	0
CCTCCATCTCTACACGCAGC	ANGPTL7	HGLibA_01929	23	56	69	0	63.725	137.23	249.402	0	3.91372	0
TCCACTACCGTCTGGTCATG	ANHX	HGLibA_01930	227	304	14	14	628.938	744.963	50.6033	40.35	0.0804583	0.0541637
GAAGCTGCACAATTTCGCTG	ANHX	HGLibA_01931	6	25	0	0	16.6239	61.2634	0	0	0	0
CAGCTTCTCACGAACCTCTC	ANHX	HGLibA_01932	94	6	1	0	260.441	14.7032	3.61452	0	0.0138784	0
TAATATCTACCCCATTCCGC	ANK1	HGLibA_01933	13	0	0	0	36.0185	0	0	0	0	#DIV/0!
CTCCCGTGACCGAAAGAAGA	ANK1	HGLibA_01934	0	0	0	0	0	0	0	0	#DIV/0!	#DIV/0!
GCGGTTTCTCCGCTTCCTGT	ANK1	HGLibA_01935	4	19	2	0	11.0826	46.5602	7.22904	0	0.652287	0
TGGACTCAACGCTCTCCATC	ANK2	HGLibA_01936	120	21	4	18	332.478	51.4613	14.4581	51.8786	0.0434858	1.00811
CGCTCTTCACATTGCATCTT	ANK2	HGLibA_01937	207	159	16	2	573.525	389.635	57.8323	5.76428	0.100837	0.014794
CAATATTAATGCACAGTCTC	ANK2	HGLibA_01938	8	42	0	10	22.1652	102.923	0	28.8214	0	0.28003
TGGTTTCACGCCATTGTATA	ANK3	HGLibA_01939	136	104	1	0	376.809	254.856	3.61452	0	0.00959245	0
AGCATTGCACATCGCATCTT	ANK3	HGLibA_01940	142	222	5	427	393.433	544.019	18.0726	1230.67	0.0459357	2.26219
TCCTGGGCTGCCATATACAA	ANK3	HGLibA_01941	57	64	4	10	157.927	156.834	14.4581	28.8214	0.091549	0.18377
GCACAGCGAGAGTGTACTTC	ANKAR	HGLibA_01942	51	22	0	0	141.303	53.9118	0	0	0	0
ACCAGTAGGTTGATTAGAGA	ANKAR	HGLibA_01943	17	16	17	0	47.1011	39.2086	61.4468	0	1.30457	0
AACAAGGAGCTGTTGCACTT	ANKAR	HGLibA_01944	424	138	50	5	1174.76	338.174	180.726	14.4107	0.153841	0.0426133
GCCGCCCGCCAGAACAATGT	ANKDD1A	HGLibA_01945	27	24	0	0	74.8076	58.8129	0	0	0	0
ACCTGTCCACTGTTGCTCGA	ANKDD1A	HGLibA_01946	51	10	9	0	141.303	24.5054	32.5307	0	0.230219	0
TCGACGCCATCGAGCAACAG	ANKDD1A	HGLibA_01947	13	30	0	0	36.0185	73.5161	0	0	0	0
GAGCAATCATGTGCGCATCG	ANKDD1B	HGLibA_01948	103	287	41	18	285.377	703.304	148.195	51.8786	0.519296	0.073764
CCACATACCTACCTGATTCT	ANKDD1B	HGLibA_01949	229	188	93	25	634.479	460.701	336.15	72.0535	0.529805	0.1564
TATTCAAGATCTGCACCTCA	ANKDD1B	HGLibA_01950	11	2	0	0	30.4772	4.90108	0	0	0	0
CGATTGGTCCGTAGAACGTG	ANKEF1	HGLibA_01951	7	36	2	0	19.3946	88.2194	7.22904	0	0.372735	0
CAGCGATAATGCCGCTTAGT	ANKEF1	HGLibA_01952	97	76	0	6	268.753	186.241	0	17.2929	0	0.0928521
CTTGCACACGCCGTCATTAG	ANKEF1	HGLibA_01953	107	4	4	0	296.46	9.80215	14.4581	0	0.0487691	0
ACGCAGCCAAACGCCTGTAC	ANKFN1	HGLibA_01954	5	25	0	0	13.8533	61.2634	0	0	0	0
GTACAGGCGTTTGGCTGCGT	ANKFN1	HGLibA_01955	71	0	1	0	196.716	0	3.61452	0	0.0183743	#DIV/0!
GGTGTCAAGCCCTCGCTGTT	ANKFN1	HGLibA_01956	172	81	12	0	476.552	198.494	43.3742	0	0.0910168	0
TGACGATGACAATGCTTCGC	ANKFY1	HGLibA_01957	43	148	1	15	119.138	362.68	3.61452	43.2321	0.0303389	0.119202
CTAGTTTCATCAGTTCAGTC	ANKFY1	HGLibA_01958	79	50	0	0	218.881	122.527	0	0	0	0
CTGTATTCGCTTCTACCAGA	ANKFY1	HGLibA_01959	3	0	0	0	8.31196	0	0	0	0	#DIV/0!
TCCCCACCGACTCGTCCACA	ANKH	HGLibA_01960	68	4	0	0	188.404	9.80215	0	0	0	0
GCCGTCTTTCACACACTGAT	ANKH	HGLibA_01961	57	88	2	2	157.927	215.647	7.22904	5.76428	0.0457745	0.0267301
CTCACCATTGCGTCCATGAA	ANKH	HGLibA_01962	37	354	11	0	102.514	867.49	39.7597	0	0.387846	0
GACGGGTCTTACCCCCTTGA	ANKHD1	HGLibA_01963	60	9	217	0	166.239	22.0548	784.351	0	4.71821	0
CAGCCTCAGATTGCTATTAC	ANKHD1/ANKHD1-EIF4EBP3	HGLibA_01964+HGLibA_01967	94	85	10	4	260.441	208.296	36.1452	11.5286	0.138784	0.0553471
GTGCAGTTGCTAGTGCAAGC	ANKHD1	HGLibA_01965	1	41	0	0	2.77065	100.472	0	0	0	0
AGTGTATGCGTTGGCACACG	ANKHD1-EIF4EBP3	HGLibA_01966	19	5	3	0	52.6424	12.2527	10.8436	0	0.205985	0
GCCAACGCATACACTTGCCA	ANKHD1-EIF4EBP3	HGLibA_01968	55	356	30	0	152.386	872.391	108.436	0	0.711586	0
GGCGTGCCAAGCGAGGATGA	ANKIB1	HGLibA_01969	7	8	0	0	19.3946	19.6043	0	0	0	0
GGCTCCCCATAAGATGTATT	ANKIB1	HGLibA_01970	21	87	0	0	58.1837	213.197	0	0	0	0
TTTAGTCTACGAAGATCCTG	ANKIB1	HGLibA_01971	79	188	10	1	218.881	460.701	36.1452	2.88214	0.165136	0.00625599
GAGGCGGCTTAATGCTGTGC	ANKK1	HGLibA_01972	28	159	0	0	77.5783	389.635	0	0	0	0
ACATCGAGAGGTCGGCTCTG	ANKK1	HGLibA_01973	5	724	0	0	13.8533	1774.19	0	0	0	0
GCCGCATGCCTGCCGCCACT	ANKK1	HGLibA_01974	97	266	404	0	268.753	651.843	1460.27	0	5.43348	0
CCCAGTTCCTCCGCCAAGCG	ANKLE2	HGLibA_01975	65	85	81	3	180.092	208.296	292.776	8.64643	1.6257	0.0415103
GACACCGACACCTACAGAGC	ANKLE2	HGLibA_01976	4	25	0	0	11.0826	61.2634	0	0	0	0
AAGGAGCCGCCCCTGTACTA	ANKLE2	HGLibA_01977	10	3	5	0	27.7065	7.35161	18.0726	0	0.652287	0
AGCAGAGCGCGAGACGTTCC	ANKMY1	HGLibA_01978	0	10	0	0	0	24.5054	0	0	#DIV/0!	0
AGGAACGTCTCGCGCTCTGC	ANKMY1	HGLibA_01979	96	42	123	0	265.983	102.923	444.586	0	1.67148	0
GAAGCAGTTACCTCGCCTGT	ANKMY1	HGLibA_01980	67	428	0	12	185.634	1048.83	0	34.5857	0	0.0329755
TGCAAATTACTACTGCGACA	ANKMY2	HGLibA_01981	19	14	0	0	52.6424	34.3075	0	0	0	0
CTACTGGAAGTCATCGGGAA	ANKMY2	HGLibA_01982	49	4	0	2	135.762	9.80215	0	5.76428	0	0.588063
GTTGACACGAACATTCTTGC	ANKMY2	HGLibA_01983	42	18	0	0	116.367	44.1097	0	0	0	0
TCGAGAAAGTGCACTGTCGT	ANKRA2	HGLibA_01984	78	167	21	2	216.111	409.24	75.9049	5.76428	0.351231	0.0140853
ATGGATCTAGCTGTAGCCCT	ANKRA2	HGLibA_01985	34	57	9	0	94.2022	139.681	32.5307	0	0.345328	0
AGCTTTGTCTGTTCACCAGT	ANKRA2	HGLibA_01986	136	263	11	15	376.809	644.491	39.7597	43.2321	0.105517	0.0670794
CCAGATCGAATTCCGTGATA	ANKRD1	HGLibA_01987	45	28	0	0	124.679	68.6151	0	0	0	0
CCATATCACGGAATTCGATC	ANKRD1	HGLibA_01988	13	7	28	0	36.0185	17.1538	101.207	0	2.80985	0
TTGGCTTTAGACGGAACCTG	ANKRD1	HGLibA_01989	14	2	6	0	38.7891	4.90108	21.6871	0	0.559103	0
TGGCGTCTGCGCGTACCGTG	ANKRD10	HGLibA_01990	14	1	3	5	38.7891	2.45054	10.8436	14.4107	0.279551	5.88063
TCTGTGTCGCCATTCGTGAG	ANKRD10	HGLibA_01991	119	115	55	643	329.708	281.812	198.799	1853.22	0.602954	6.57608
TCTGCCGTGCCACTCACGAA	ANKRD10	HGLibA_01992	219	182	70	1	606.773	445.998	253.016	2.88214	0.416987	0.00646223
CGTCCCCGCGGATGGCGGCT	ANKRD11	HGLibA_01993	21	62	4	0	58.1837	151.933	14.4581	0	0.24849	0
GTCAACGTCAAGGACTTCGC	ANKRD11	HGLibA_01994	117	31	0	0	324.166	75.9667	0	0	0	0
CCCTTCACCGCGGGCGCCAA	ANKRD11	HGLibA_01995	0	0	0	0	0	0	0	0	#DIV/0!	#DIV/0!
AAAAGGAAGTTTACGTTTCA	ANKRD12	HGLibA_01996	10	9	2	0	27.7065	22.0548	7.22904	0	0.260915	0
ACTCTCTGAGCGAAAACAGA	ANKRD12	HGLibA_01997	7	0	1	0	19.3946	0	3.61452	0	0.186368	#DIV/0!
TTCTGACAGTGACAGCAATA	ANKRD12	HGLibA_01998	54	4	0	0	149.615	9.80215	0	0	0	0
TGCAATAATGTTCGACCTCG	ANKRD13A	HGLibA_01999	91	9	8	0	252.129	22.0548	28.9162	0	0.114688	0
GCTGCTCCAAAAAATTCTCG	ANKRD13A	HGLibA_02000	0	30	0	0	0	73.5161	0	0	#DIV/0!	0
TGTTGTGGTAGTCTCGATGT	ANKRD13A	HGLibA_02001	178	159	1	10	493.176	389.635	3.61452	28.8214	0.00732906	0.0739702
TGGAGATTGACCACGACCGC	ANKRD13B	HGLibA_02002	247	1090	14	1	684.351	2671.09	50.6033	2.88214	0.0739434	0.00107901
CGCACGGCGCAGACGTGGGC	ANKRD13B	HGLibA_02003	0	1	0	0	0	2.45054	0	0	#DIV/0!	0
CCACGTCTGCGCCGTGCGCC	ANKRD13B	HGLibA_02004	45	693	0	0	124.679	1698.22	0	0	0	0
TCTTCGAAATAAGGCCATCA	ANKRD13C	HGLibA_02005	7	4	7	12	19.3946	9.80215	25.3016	34.5857	1.30457	3.52838
TTACACCTTGCTGTGATGTT	ANKRD13C	HGLibA_02006	97	82	1	15	268.753	200.944	3.61452	43.2321	0.0134492	0.215145
GGCAGAATTCGGGAAAGTAA	ANKRD13C	HGLibA_02007	2	2	0	3	5.5413	4.90108	0	8.64643	0	1.76419
GGCGAACCGGCATCGCGAAC	ANKRD13D	HGLibA_02008	2	1	2	0	5.5413	2.45054	7.22904	0	1.30457	0
GCCGGTTCGCCCAGACGAGC	ANKRD13D	HGLibA_02009	8	0	0	0	22.1652	0	0	0	0	#DIV/0!
CCCCCAGCACGACATTGAAC	ANKRD13D	HGLibA_02010	32	3	0	0	88.6609	7.35161	0	0	0	0
CGACGTCGATGTGCCCACAC	ANKRD16	HGLibA_02011	151	36	111	6	418.368	88.2194	401.212	17.2929	0.958991	0.196021
GGACGAAGCCATCCGATTCT	ANKRD16	HGLibA_02012	24	35	0	4	66.4956	85.7688	0	11.5286	0	0.134414
CAGAGGGTCGCCTTCTCGAC	ANKRD16	HGLibA_02013	31	9	0	0	85.8902	22.0548	0	0	0	0
GTGCGAAAGTTACTCATTGA	ANKRD17	HGLibA_02014	0	0	1	0	0	0	3.61452	0	#DIV/0!	#DIV/0!
ATCGTCTGTTAGTTGTGCGT	ANKRD17	HGLibA_02015	86	58	10	0	238.276	142.131	36.1452	0	0.151695	0
[truncated: 61,953 more rows]

## Sheet: Data S2
Data S2. Read count, normalization and statistical analysis of sgRNA in GeCKO version 2 library kit Set B, related to Figure 1
sgRNA seuence	Gene ID	sgRNA ID	Number of reads				Normalized number of reads (10,000,000 reads)				Fold enrichment
			B-1_control	B-2_control	B-1_StxR	B-2_StxR	B-1_control _normalized	B-2_control _normalized	B-1_StxR _normalized	B-2_StxR _normalized	B-1 _StxR/control	B-2 _StxR/control
CAATGTGACGCTGACGTGCC	A1BG	HGLibB_00001	117	53	12	1	395.438	144.289	38.9923	4.85984	0.0986053	0.0336813
TGTCTCCGCAGGTGTCACCT	A1BG	HGLibB_00002	172	87	64	19	581.328	236.852	207.959	92.3369	0.357731	0.389851
CATATGGCTGCTTCTGTCAC	A1BG	HGLibB_00003	278	161	28	31	939.588	438.312	90.982	150.655	0.0968318	0.343716
GGTGCAGCATCCCAACCAGG	A1CF	HGLibB_00004	38	85	0	0	128.433	231.407	0	0	0	0
GGGATGCTGCACCCCCTGAA	A1CF	HGLibB_00005	10	12	0	0	33.7981	32.6692	0	0	0	0
AACTTAATAATTATGAAATT	A1CF	HGLibB_00006	22	34	53	1	74.3559	92.5627	172.216	4.85984	2.3161	0.0525032
CCCAAAGTCTTCATCCAATG	A2M	HGLibB_00007	57	107	1	3	192.649	291.3	3.24936	14.5795	0.0168667	0.0500497
CCCACAGACGCCTCAGTCTC	A2M	HGLibB_00008	35	156	6	1	118.293	424.7	19.4961	4.85984	0.164812	0.011443
TCCCAGGCAGTATATGGTTC	A2M	HGLibB_00009	3	1	0	0	10.1394	2.72243	0	0	0	0
GACAAACCTCTCTACACCCC	A2ML1	HGLibB_00010	13	12	4	9	43.9376	32.6692	12.9974	43.7385	0.295816	1.33883
GCCGGGCTGGTAATGTCACC	A2ML1	HGLibB_00011	27	74	4	3	91.2549	201.46	12.9974	14.5795	0.14243	0.0723692
GTATTTCCGCATTGTCACCA	A2ML1	HGLibB_00012	91	140	31	2	307.563	381.141	100.73	9.71967	0.32751	0.0255015
AAGTTCTGACCTGTACCCCC	A3GALT2	HGLibB_00013	52	131	5	21	175.75	356.639	16.2468	102.057	0.0924424	0.286162
GGCCGAAGGGCAGACGCCCA	A3GALT2	HGLibB_00014	13	12	834	0	43.9376	32.6692	2709.96	0	61.6776	0
AGCAAAGATAGTCAGCCCAA	A3GALT2	HGLibB_00015	15	42	5	1	50.6972	114.342	16.2468	4.85984	0.320467	0.0425026
CGTGCGTCGTGGGGCAGTAG	A4GALT	HGLibB_00016	1	5	11	0	3.37981	13.6122	35.7429	0	10.5754	0
CTTCCACATGAGTGCGATCC	A4GALT	HGLibB_00017	0	18	3	111	0	49.0038	9.74807	539.442	#DIV/0!	11.0082
GAACAATGAAGTCCGTGTCC	A4GALT	HGLibB_00018	21	21	1	0	70.9761	57.1711	3.24936	0	0.045781	0
AAACGTTGTCTATTGCTGAC	A4GNT	HGLibB_00019	23	39	4	15	77.7357	106.175	12.9974	72.8975	0.1672	0.68658
ACCCCATCTCCTATCGAGAG	A4GNT	HGLibB_00020	50	27	7	0	168.991	73.5057	22.7455	0	0.134596	0
GCTTCTCGGTACTCTAGTAA	A4GNT	HGLibB_00021	4	10	1	0	13.5193	27.2243	3.24936	0	0.24035	0
GCACTCACCAATTTGTGACT	AAAS	HGLibB_00022	0	0	0	0	0	0	0	0	#DIV/0!	#DIV/0!
AATTTGCCCAAGTCACAAAT	AAAS	HGLibB_00023	37	10	0	11	125.053	27.2243	0	53.4582	0	1.96362
TTTCATTTAGCACCCCAAAA	AAAS	HGLibB_00024	19	58	0	0	64.2164	157.901	0	0	0	0
CGCCGCCGCCATGTCCAAGG	AACS	HGLibB_00025	22	66	0	1	74.3559	179.681	0	4.85984	0	0.0270471
CTTTGTTTGCAGCAGCAATG	AACS	HGLibB_00026	25	60	0	2	84.4953	163.346	0	9.71967	0	0.0595036
CTTCCCAGGGGAAGGCAAAG	AACS	HGLibB_00027	40	23	0	7	135.193	62.616	0	34.0188	0	0.543294
CCTGAGAGAATCGGTATTTC	AADAC	HGLibB_00028	6	44	7	4	20.2789	119.787	22.7455	19.4393	1.12163	0.162282
CCAGAAATACCGATTCTCTC	AADAC	HGLibB_00029	14	59	0	0	47.3174	160.624	0	0	0	0
GTTATGACTTGCTGTCAAGA	AADAC	HGLibB_00030	36	7	0	0	121.673	19.057	0	0	0	0
TCCCACCCGAATCTGCATTG	AADACL2	HGLibB_00031	172	123	1	0	581.328	334.859	3.24936	0	0.00558954	0
ATGCAAGTCTTACTTTACCC	AADACL2	HGLibB_00032	15	79	1	5	50.6972	215.072	3.24936	24.2992	0.0640934	0.112981
ACGCTTGATGCTGTTGTTGT	AADACL2	HGLibB_00033	57	152	0	0	192.649	413.81	0	0	0	0
ACCTGGGAGTGCCCGTGACC	AADACL3	HGLibB_00034	74	11	90	5	250.106	29.9468	292.442	24.2992	1.16927	0.811412
GACTCCGTGGTTCTGGCAGT	AADACL3	HGLibB_00035	13	44	0	0	43.9376	119.787	0	0	0	0
CATATGCTCTCGTTTGTGCA	AADACL3	HGLibB_00036	20	79	3	4	67.5963	215.072	9.74807	19.4393	0.14421	0.0903852
TGCCAAGAGTAGCACTAGCC	AADACL4	HGLibB_00037	33	20	1	1	111.534	54.4487	3.24936	4.85984	0.0291334	0.0892554
GTGGTGACCGACCTGCGTTT	AADACL4	HGLibB_00038	71	18	0	0	239.967	49.0038	0	0	0	0
TGTCTTGCAGATTGTTACCA	AADACL4	HGLibB_00039	33	16	0	3	111.534	43.5589	0	14.5795	0	0.334708
CAGCCAACAAGGTCTTTGTA	AADAT	HGLibB_00040	7	77	5	0	23.6587	209.627	16.2468	0	0.686715	0
CCAGTAGGGTTGTTGCCATT	AADAT	HGLibB_00041	10	42	0	14	33.7981	114.342	0	68.0377	0	0.595036
TAGATCCATTTGTCCTTGAC	AADAT	HGLibB_00042	33	114	0	5	111.534	310.357	0	24.2992	0	0.0782942
ACTCACTTGTAAGAAACTCC	AAED1	HGLibB_00043	27	88	1	0	91.2549	239.574	3.24936	0	0.0356075	0
AGGATCTGGCCAAAATCCCC	AAED1	HGLibB_00044	16	41	0	0	54.077	111.62	0	0	0	0
TATCCAGTCAGCTTGCAAAA	AAED1	HGLibB_00045	10	10	0	0	33.7981	27.2243	0	0	0	0
CAGACCAAGATCATCACCTC	AAGAB	HGLibB_00046	18	41	0	0	60.8366	111.62	0	0	0	0
TGGAACAGAAGATCTTATTG	AAGAB	HGLibB_00047	81	43	19	5	273.765	117.065	61.7378	24.2992	0.225514	0.207571
CGCTTTACTCCTGTAGATTC	AAGAB	HGLibB_00048	11	16	6	0	37.1779	43.5589	19.4961	0	0.524401	0
AGTCAGGTGGCAATTTGTGA	AAK1	HGLibB_00049	0	0	0	0	0	0	0	0	#DIV/0!	#DIV/0!
CAACAATGAGCATGATCTCC	AAK1	HGLibB_00050	44	12	0	0	148.712	32.6692	0	0	0	0
TGAGAATATCGAGAATTATC	AAK1	HGLibB_00051	11	17	1	0	37.1779	46.2814	3.24936	0	0.0874001	0
TATAATGCCTTGGTTGCCCA	AAMDC	HGLibB_00052	48	103	14	10	162.231	280.411	45.491	48.5984	0.280409	0.173311
CCAGGTGCCTTCATCAACTG	AAMDC	HGLibB_00053	25	32	187	8	84.4953	87.1179	607.63	38.8787	7.19128	0.446277
TCAAGGCCTCACTCATCCCT	AAMDC	HGLibB_00054	59	28	3	4	199.409	76.2281	9.74807	19.4393	0.0488848	0.255015
CGTCAGCTGTGCCCGCCAAC	AAMP	HGLibB_00055	34	124	3	0	114.914	337.582	9.74807	0	0.0848295	0
AAGATGACAAAGCCTTCGTA	AAMP	HGLibB_00056	25	73	0	7	84.4953	198.738	0	34.0188	0	0.171175
TCCTCGGGCACCTGTCCTGT	AAMP	HGLibB_00057	70	140	7	0	236.587	381.141	22.7455	0	0.0961401	0
GCCTTTGAGATCGAGCGTGA	AANAT	HGLibB_00058	24	61	10	0	81.1155	166.068	32.4936	0	0.400584	0
GACGCCCAAGACGGAGATGA	AANAT	HGLibB_00059	29	27	11	9	98.0146	73.5057	35.7429	43.7385	0.364669	0.595036
CCGGGCCGCGCTCATGTGCG	AANAT	HGLibB_00060	3	37	0	1	10.1394	100.73	0	4.85984	0	0.0482461
GGACTTTGCTGCGGAACCTG	AAR2	HGLibB_00061	4	61	0	0	13.5193	166.068	0	0	0	0
TCTCACCAAGCTGGTGGTAC	AAR2	HGLibB_00062	2	54	0	0	6.75963	147.011	0	0	0	0
TGTACGAGGCATTTGAGCAT	AAR2	HGLibB_00063	458	95	2	1	1547.95	258.631	6.49871	4.85984	0.00419826	0.0187906
CCAGTAAAGTTCTAGCCAGC	AARD	HGLibB_00064	2	3	0	0	6.75963	8.1673	0	0	0	0
CGGTGCAGCGCGCGATCTCG	AARD	HGLibB_00065	0	48	0	0	0	130.677	0	0	#DIV/0!	0
AACCAAAGCTCCGCTCTACC	AARD	HGLibB_00066	22	69	0	0	74.3559	187.848	0	0	0	0
GGTGGCCGGCCTGACAACAC	AARS	HGLibB_00067	7	8	2	4	23.6587	21.7795	6.49871	19.4393	0.274686	0.892554
GAACTCCTCACCCAAGAGTT	AARS	HGLibB_00068	13	15	0	1	43.9376	40.8365	0	4.85984	0	0.119007
AGCTGGCTTAGAAGCAGATC	AARS	HGLibB_00069	9	89	0	0	30.4183	242.297	0	0	0	0
CGTGGATCCACGAAGCGAGA	AARS2	HGLibB_00070	16	60	2	0	54.077	163.346	6.49871	0	0.120175	0
GAACTGCTGACTCAGGTCTA	AARS2	HGLibB_00071	23	54	0	7	77.7357	147.011	0	34.0188	0	0.231403
CTCTGGATCTCCTACTTTGA	AARS2	HGLibB_00072	76	86	2	12	256.866	234.129	6.49871	58.318	0.0253	0.249085
TACTTGCTCTGCAGTCATAG	AARSD1	HGLibB_00073	107	95	9	0	361.64	258.631	29.2442	0	0.0808655	0
TGTTCAGTTCACCACCACCG	AARSD1	HGLibB_00074	8	28	8	0	27.0385	76.2281	25.9948	0	0.961401	0
CTTAGGGCAGCATCTCATCA	AARSD1	HGLibB_00075	28	40	13	0	94.6348	108.897	42.2416	0	0.446365	0
TTACTACACCTACAAGACTG	AASDH	HGLibB_00076	63	146	2	12	212.928	397.475	6.49871	58.318	0.0305207	0.146721
ATATTTCTTGCTCTATCAAG	AASDH	HGLibB_00077	0	0	0	0	0	0	0	0	#DIV/0!	#DIV/0!
CTTTAGAATTCTCCAAGTCC	AASDH	HGLibB_00078	16	22	1	1	54.077	59.8935	3.24936	4.85984	0.0600876	0.0811412
GATGAGTCCTTTGCAAGAAC	AASDHPPT	HGLibB_00079	5	57	0	8	16.8991	155.179	0	38.8787	0	0.250541
GACTAGGATTTGAATTGCAG	AASDHPPT	HGLibB_00080	18	44	0	8	60.8366	119.787	0	38.8787	0	0.324565
TAAAGAAACACGTTTATTCC	AASDHPPT	HGLibB_00081	19	38	9	0	64.2164	103.452	29.2442	0	0.455401	0
ACAAGAGGGTGCAATACATA	AASS	HGLibB_00082	38	7	0	0	128.433	19.057	0	0	0	0
GCTAACATGTGATCCAGACC	AASS	HGLibB_00083	17	8	0	0	57.4568	21.7795	0	0	0	0
ACAATACTTACCTGCTCTCC	AASS	HGLibB_00084	33	31	0	6	111.534	84.3954	0	29.159	0	0.345505
AGTCAAGATTGAGCGTTCAA	AATF	HGLibB_00085	60	50	0	1	202.789	136.122	0	4.85984	0	0.0357021
CTCCTTGGATCCCAACGATC	AATF	HGLibB_00086	56	17	0	3	189.27	46.2814	0	14.5795	0	0.315019
GGACCCTGAAGCGGACCCCG	AATF	HGLibB_00087	3	1	0	0	10.1394	2.72243	0	0	0	0
AGTCACCAATCTTCACCGTC	AATK	HGLibB_00088	19	20	0	0	64.2164	54.4487	0	0	0	0
GCAGGCTAGTGCCAGCGTGC	AATK	HGLibB_00089	46	42	0	13	155.471	114.342	0	63.1779	0	0.552533
TGTAGGGCTGCACCTCCTCC	AATK	HGLibB_00090	95	77	3	0	321.082	209.627	9.74807	0	0.03036	0
CATCAACCAGGTAATTGCCT	ABAT	HGLibB_00091	51	94	6	4	172.37	255.909	19.4961	19.4393	0.113106	0.075962
GAAACAGCTGAATATAATTC	ABAT	HGLibB_00092	0	2	0	0	0	5.44487	0	0	#DIV/0!	0
GCTCTTACCTATGGGGACAG	ABAT	HGLibB_00093	0	0	0	0	0	0	0	0	#DIV/0!	#DIV/0!
AGCTCAGCCGAACAGAGATC	ABCA1	HGLibB_00094	1	30	0	7	3.37981	81.673	0	34.0188	0	0.416525
TTTGCGCATGTCCTTCATGC	ABCA1	HGLibB_00095	164	130	0	12	554.289	353.916	0	58.318	0	0.164779
TCCTGATCCTGATCTCTGTT	ABCA1	HGLibB_00096	67	75	5	0	226.447	204.182	16.2468	0	0.0717464	0
TTGCATCATTAAATGTTGCA	ABCA10	HGLibB_00097	127	49	1371	0	429.236	133.399	4454.87	0	10.3786	0
GATACCACCTTTCATTTCTA	ABCA10	HGLibB_00098	66	93	10	8	223.068	253.186	32.4936	38.8787	0.145667	0.153558
ACAAAAAATTTCACCATGCA	ABCA10	HGLibB_00099	28	46	8	6	94.6348	125.232	25.9948	29.159	0.274686	0.23284
ATAAACTGCTGTCCTTATCC	ABCA12	HGLibB_00100	113	59	5	0	381.919	160.624	16.2468	0	0.0425399	0
TCTGAGAAAGTCATCCAACC	ABCA12	HGLibB_00101	13	8	2	0	43.9376	21.7795	6.49871	0	0.147908	0
GGACACTTGTCTTGATCTTA	ABCA12	HGLibB_00102	56	45	15	0	189.27	122.509	48.7403	0	0.257518	0
TTTGGTCTCTGTAGAAGGTC	ABCA13	HGLibB_00103	116	195	2	0	392.058	530.874	6.49871	0	0.0165759	0
TCCCCTTTACTGCCTCATAT	ABCA13	HGLibB_00104	64	116	5	0	216.308	315.802	16.2468	0	0.0751095	0
GAACAAGGGGGCATGACATT	ABCA13	HGLibB_00105	0	22	0	0	0	59.8935	0	0	#DIV/0!	0
TGGGCCGCGCTGGGTCAAAC	ABCA2	HGLibB_00106	2	8	8	0	6.75963	21.7795	25.9948	0	3.8456	0
CAGGGGGATGAAGATCTCGA	ABCA2	HGLibB_00107	28	80	0	43	94.6348	217.795	0	208.973	0	0.959495
CTTCCTCCACCACGCGGTCC	ABCA2	HGLibB_00108	17	20	0	2	57.4568	54.4487	0	9.71967	0	0.178511
CAACTGCTCGTCCAGCGTGC	ABCA3	HGLibB_00109	10	52	7	2	33.7981	141.567	22.7455	9.71967	0.672981	0.068658
TCACCAGGTTCTCCGCCATC	ABCA3	HGLibB_00110	94	84	0	0	317.702	228.684	0	0	0	0
CCAGGAGTACATGCGCATGA	ABCA3	HGLibB_00111	36	6	0	30	121.673	16.3346	0	145.795	0	8.92554
TGCCGGCACCATTCACTCCC	ABCA4	HGLibB_00112	22	59	0	0	74.3559	160.624	0	0	0	0
CATTCATGATGGCTGTAGAG	ABCA4	HGLibB_00113	120	96	47	7	405.578	261.354	152.72	34.0188	0.376549	0.130164
GCATCGCCTTGTTGGGGAAA	ABCA4	HGLibB_00114	0	60	0	12	0	163.346	0	58.318	#DIV/0!	0.357021
CTGCTTGTAATATTAGTCAC	ABCA5	HGLibB_00115	52	92	4	1	175.75	250.464	12.9974	4.85984	0.0739539	0.0194033
GTCAACTAAAGCTGTTATTA	ABCA5	HGLibB_00116	102	23	0	2	344.741	62.616	0	9.71967	0	0.155227
ACCACACCTACAAAGTTGCT	ABCA5	HGLibB_00117	74	69	19	4	250.106	187.848	61.7378	19.4393	0.246846	0.103484
TTCACAGGAACAAGTGTCAT	ABCA6	HGLibB_00118	256	106	1214	3	865.232	288.578	3944.72	14.5795	4.55914	0.0505219
GATGAAAAGAGAGAGCTTAT	ABCA6	HGLibB_00119	0	5	0	0	0	13.6122	0	0	#DIV/0!	0
ATTCTTGCACAGAAGTGCTT	ABCA6	HGLibB_00120	78	182	0	24	263.625	495.483	0	116.636	0	0.235399
GGGAGTCGTTGAAGTTGCTC	ABCA7	HGLibB_00121	33	16	6	8	111.534	43.5589	19.4961	38.8787	0.1748	0.892554
GGAAGCTGATCGCCACGCTG	ABCA7	HGLibB_00122	19	3	0	0	64.2164	8.1673	0	0	0	0
AGCCGATGCCCGCACTGTGC	ABCA7	HGLibB_00123	8	49	0	1	27.0385	133.399	0	4.85984	0	0.0364308
ATATGAGTATGTATTAGTAA	ABCA8	HGLibB_00124	29	80	1	5	98.0146	217.795	3.24936	24.2992	0.0331518	0.111569
ACTGTGAAGTTTCAGTATTT	ABCA8	HGLibB_00125	43	55	10	2	145.332	149.734	32.4936	9.71967	0.223582	0.064913
TTCTATAATAGCAGCATTAA	ABCA8	HGLibB_00126	23	31	0	5	77.7357	84.3954	0	24.2992	0	0.287921
GTGGCCTGATGAAAAAAGCA	ABCA9	HGLibB_00127	1	0	0	0	3.37981	0	0	0	0	#DIV/0!
TTCTATGATAGCAGCATTAA	ABCA9	HGLibB_00128	26	59	0	0	87.8751	160.624	0	0	0	0
AATGAAAAAATGAAGTGTGA	ABCA9	HGLibB_00129	41	47	17	0	138.572	127.954	55.2391	0	0.39863	0
CTAGGTGATATCAATGATAC	ABCB1	HGLibB_00130	4	23	0	0	13.5193	62.616	0	0	0	0
TGGACTTCCTCTCATGATGC	ABCB1	HGLibB_00131	48	36	26	0	162.231	98.0076	84.4833	0	0.520759	0
ATCTGGAGGAAGACATGACC	ABCB1	HGLibB_00132	127	27	3	0	429.236	73.5057	9.74807	0	0.0227103	0
CAAGGAACTATTAGTCTTGA	ABCB10	HGLibB_00133	22	55	2	1	74.3559	149.734	6.49871	4.85984	0.0874001	0.0324565
TCCTTGCTAACTGCATTACA	ABCB10	HGLibB_00134	17	75	0	0	57.4568	204.182	0	0	0	0
GTCTACCTCATGCAAACTTC	ABCB10	HGLibB_00135	22	167	0	15	74.3559	454.646	0	72.8975	0	0.160339
CTTCGAAGTATAAAGAAATT	ABCB11	HGLibB_00136	7	54	0	1	23.6587	147.011	0	4.85984	0	0.0330575
ATAATAATGATAAGAAATCA	ABCB11	HGLibB_00137	32	55	5	6	108.154	149.734	16.2468	29.159	0.150219	0.194739
GTGTGAATAACACCATTGTA	ABCB11	HGLibB_00138	0	17	0	5	0	46.2814	0	24.2992	#DIV/0!	0.525032
CGGCAAAGAACGGAACAGCC	ABCB4	HGLibB_00139	3	37	0	0	10.1394	100.73	0	0	0	0
ACGAAGACAGTGAAAATGAT	ABCB4	HGLibB_00140	303	13	2	30	1024.08	35.3916	6.49871	145.795	0.00634588	4.11948
CGCGGAGGGCGACTTTGAAC	ABCB4	HGLibB_00141	37	10	0	5	125.053	27.2243	0	24.2992	0	0.892554
ATACTGGCATCACTGGTCAA	ABCB5	HGLibB_00142	50	120	2	0	168.991	326.692	6.49871	0	0.038456	0
ACTGCTTCCTTTCTCAGTTT	ABCB5	HGLibB_00143	2	21	0	6	6.75963	57.1711	0	29.159	0	0.510031
AGAACAGCCAAAACTGAGAA	ABCB5	HGLibB_00144	0	0	0	0	0	0	0	0	#DIV/0!	#DIV/0!
TGCACGAGCTCTCACTGCGC	ABCB6	HGLibB_00145	88	340	110	1	297.424	925.627	357.429	4.85984	1.20175	0.00525032
GGGTGCAGCAGTTCACGTCT	ABCB6	HGLibB_00146	28	49	0	3	94.6348	133.399	0	14.5795	0	0.109292
GTGCTGCGGTATGTGGTCTC	ABCB6	HGLibB_00147	42	19	0	7	141.952	51.7262	0	34.0188	0	0.657671
CACCTTGTTTACTCTACTCA	ABCB7	HGLibB_00148	38	78	2	12	128.433	212.35	6.49871	58.318	0.0506001	0.274632
AACAAAGCAGATAATGATGC	ABCB7	HGLibB_00149	17	35	0	0	57.4568	95.2852	0	0	0	0
GCTGAATTATGAAACTGTGA	ABCB7	HGLibB_00150	4	39	0	1	13.5193	106.175	0	4.85984	0	0.045772
CCTGCACGTCAGTTGTCAAG	ABCB8	HGLibB_00151	29	203	0	0	98.0146	552.654	0	0	0	0
GGGATGCTTACTCAGTACCA	ABCB8	HGLibB_00152	19	87	0	4	64.2164	236.852	0	19.4393	0	0.0820739
TGGCCACGACCTCTACCAGC	ABCB8	HGLibB_00153	21	84	0	32	70.9761	228.684	0	155.515	0	0.680041
TGTCGTCATCGTGTGCCTGC	ABCB9	HGLibB_00154	110	29	7	0	371.779	78.9506	22.7455	0	0.0611801	0
GTAGTACTTGCCGTAGATGT	ABCB9	HGLibB_00155	49	68	2	7	165.611	185.125	6.49871	34.0188	0.0392409	0.183761
TGACCTTGACTGTGTTCCGC	ABCB9	HGLibB_00156	69	42	0	4	233.207	114.342	0	19.4393	0	0.17001
GCGCCACCGGCATGGCGCTC	ABCC1	HGLibB_00157	2	12	0	0	6.75963	32.6692	0	0	0	0
CCAGCCGAAAGAGAGTTCCA	ABCC1	HGLibB_00158	24	16	0	3	81.1155	43.5589	0	14.5795	0	0.334708
TAGAAGTAGCCCTGCCAGTC	ABCC1	HGLibB_00159	68	71	11	0	229.827	193.293	35.7429	0	0.155521	0
ATTTGATGCACAGCTGTACA	ABCC10	HGLibB_00160	3	13	0	10	10.1394	35.3916	0	48.5984	0	1.37316
TTGGGGACAGCTTGTACCAG	ABCC10	HGLibB_00161	63	43	8	10	212.928	117.065	25.9948	48.5984	0.122083	0.415141
AATGGACAAGAGTCTGACTC	ABCC10	HGLibB_00162	61	105	3	2	206.169	285.855	9.74807	9.71967	0.047282	0.034002
CGCTCATGATCCAAAGCTTA	ABCC11	HGLibB_00163	50	20	0	0	168.991	54.4487	0	0	0	0
GGACTCACCTCGGCTTGGGA	ABCC11	HGLibB_00164	18	22	7	0	60.8366	59.8935	22.7455	0	0.373878	0
TTCCCTTCCGTCCCAAGCCG	ABCC11	HGLibB_00165	68	49	0	1	229.827	133.399	0	4.85984	0	0.0364308
CACCATCACCGGCGTGAGCC	ABCC12	HGLibB_00166	57	57	0	6	192.649	155.179	0	29.159	0	0.187906
GATGAGTCATATGTCGACAA	ABCC12	HGLibB_00167	60	78	8	3	202.789	212.35	25.9948	14.5795	0.128187	0.068658
CCAGAGGACACGCGTGTTGA	ABCC12	HGLibB_00168	17	26	0	5	57.4568	70.7833	0	24.2992	0	0.34329
GGATTCCCTTGGGCTACCTA	ABCC2	HGLibB_00169	75	100	0	1	253.486	272.243	0	4.85984	0	0.0178511
TAGGTCTTACCCATGTGCCT	ABCC2	HGLibB_00170	39	96	0	0	131.813	261.354	0	0	0	0
TTCTCCACGTGTATAAATCC	ABCC2	HGLibB_00171	65	91	21	6	219.688	247.741	68.2365	29.159	0.310607	0.117699
GGAGTAAAAAAGGTCCGCCC	ABCC3	HGLibB_00172	8	2	0	0	27.0385	5.44487	0	0	0	0
CCCTGCTGATACAGTATGAG	ABCC3	HGLibB_00173	46	110	1	2	155.471	299.468	3.24936	9.71967	0.0209	0.0324565
CCCGGCCATGGACCAGGCCA	ABCC3	HGLibB_00174	158	170	5	8	534.01	462.814	16.2468	38.8787	0.0304241	0.0840051
GAAGACCGCTCACAGCACCT	ABCC4	HGLibB_00175	101	46	4	0	341.361	125.232	12.9974	0	0.0380753	0
GAGCAATCATAAAGTGTTAC	ABCC4	HGLibB_00176	24	56	11	5	81.1155	152.456	35.7429	24.2992	0.440642	0.159385
ATGATTGCTCTTGTTAAAGA	ABCC4	HGLibB_00177	1	18	0	0	3.37981	49.0038	0	0	0	0
ATCAACATTTGCTCCAACGA	ABCC5	HGLibB_00178	94	43	5	4	317.702	117.065	16.2468	19.4393	0.0511384	0.166056
CCCAAGGGAAAGTACCATCA	ABCC5	HGLibB_00179	48	77	2	0	162.231	209.627	6.49871	0	0.0400584	0
CATCTTACTTGGAAGTAGTC	ABCC5	HGLibB_00180	68	69	0	1	229.827	187.848	0	4.85984	0	0.0258711
TTACCGCTCCGGAGGCCTGC	ABCC6	HGLibB_00181	14	17	0	5	47.3174	46.2814	0	24.2992	0	0.525032
CACCTACCTATGCCTGTCTC	ABCC6	HGLibB_00182	215	133	20	20	726.66	362.084	64.9871	97.1967	0.0894327	0.268437
TGGTGACTTACAGACTGCTG	ABCC6	HGLibB_00183	30	195	0	0	101.394	530.874	0	0	0	0
TCACCTACCAATTAGCAGCT	ABCC8	HGLibB_00184	54	47	14	0	182.51	127.954	45.491	0	0.249252	0
ATCCACCGCAGGTTGTGCCC	ABCC8	HGLibB_00185	63	53	4	5	212.928	144.289	12.9974	24.2992	0.0610413	0.168406
CTTCATGCTGCTCTTCGTCC	ABCC8	HGLibB_00186	82	64	26	0	277.145	174.236	84.4833	0	0.304835	0
TTCCGGGACATAACCTGAGA	ABCC9	HGLibB_00187	30	96	0	5	101.394	261.354	0	24.2992	0	0.0929743
CGAATGTAAGAATCCATCTC	ABCC9	HGLibB_00188	80	76	20	3	270.385	206.905	64.9871	14.5795	0.24035	0.0704648
TACTTACCAATAAACAATAT	ABCC9	HGLibB_00189	8	38	0	2	27.0385	103.452	0	9.71967	0	0.093953
GCGCTACATGCACTCGCGTG	ABCD1	HGLibB_00190	33	13	0	0	111.534	35.3916	0	0	0	0
AAGGATGAGGTTGATCTGCG	ABCD1	HGLibB_00191	26	24	1	0	87.8751	65.3384	3.24936	0	0.036977	0
CCTGGTAGGAGCGCTGTAGC	ABCD1	HGLibB_00192	8	5	5	3	27.0385	13.6122	16.2468	14.5795	0.600876	1.07106
CATGATGTACCACAAACGTT	ABCD2	HGLibB_00193	15	107	0	13	50.6972	291.3	0	63.1779	0	0.216882
TAAATTTCGAGCAGTGGTAA	ABCD2	HGLibB_00194	82	57	0	0	277.145	155.179	0	0	0	0
TACCACTGCTCGAAATTTAC	ABCD2	HGLibB_00195	33	47	104	1	111.534	127.954	337.933	4.85984	3.02987	0.037981
AAAATGGGACACTAATTGAA	ABCD3	HGLibB_00196	31	41	6	0	104.774	111.62	19.4961	0	0.186078	0
ACCTCTTTACAAAATGTTCT	ABCD3	HGLibB_00197	38	125	0	7	128.433	340.304	0	34.0188	0	0.099966
TTTACCTCATTGTTCTGTAA	ABCD3	HGLibB_00198	0	1	0	0	0	2.72243	0	0	#DIV/0!	0
TTGATCCCCAGTCAGTACTA	ABCD4	HGLibB_00199	157	65	3	14	530.631	176.958	9.74807	68.0377	0.0183707	0.384485
CTCACTCACCCAGTAGGGTC	ABCD4	HGLibB_00200	16	35	3	9	54.077	95.2852	9.74807	43.7385	0.180263	0.459028
AGAGCAATTTGTGATCTACC	ABCD4	HGLibB_00201	5	20	41	0	16.8991	54.4487	133.224	0	7.88349	0
ATGTGTATGTATAAATATCC	ABCE1	HGLibB_00202	11	42	1	0	37.1779	114.342	3.24936	0	0.0874001	0
TTTGAGCTAGCAATTGTAGC	ABCE1	HGLibB_00203	59	9	0	10	199.409	24.5019	0	48.5984	0	1.98345
TTATAACTGACATTTAGAAC	ABCE1	HGLibB_00204	53	51	9	3	179.13	138.844	29.2442	14.5795	0.163257	0.105006
TTTATAGTTCTTTGAAGAGC	ABCF1	HGLibB_00205	2	7	0	0	6.75963	19.057	0	0	0	0
CTAGACAAAGTGGTGAAGAA	ABCF1	HGLibB_00206	30	37	0	0	101.394	100.73	0	0	0	0
CAGTAGAAGATAAACAGGCT	ABCF1	HGLibB_00207	8	17	0	0	27.0385	46.2814	0	0	0	0
CAAGAAACTGAAGTATTATA	ABCF2	HGLibB_00208	53	26	3	0	179.13	70.7833	9.74807	0	0.0544189	0
GTTGTGCATGTGAATGATAT	ABCF2	HGLibB_00209	19	96	0	0	64.2164	261.354	0	0	0	0
GGTGGTTGGTAGGCTCATCC	ABCF2	HGLibB_00210	105	88	9	1	354.88	239.574	29.2442	4.85984	0.0824058	0.0202853
GTTCTCAATTCGCACATCAT	ABCF3	HGLibB_00211	172	197	65	45	581.328	536.319	211.208	218.693	0.36332	0.407766
TCTCCGTTATCTTTGACAAC	ABCF3	HGLibB_00212	153	39	54	0	517.111	106.175	175.465	0	0.339318	0
CCTTTAAAGAGTCTTAGAAG	ABCF3	HGLibB_00213	49	32	4	0	165.611	87.1179	12.9974	0	0.0784817	0
AGAAGCGCTGGGCTTCCGTG	ABCG1	HGLibB_00214	47	17	0	0	158.851	46.2814	0	0	0	0
GTTCTTGATGCTGGGAACGC	ABCG1	HGLibB_00215	12	90	0	21	40.5578	245.019	0	102.057	0	0.416525
TCTGACCACACCTGAGGGCA	ABCG1	HGLibB_00216	159	93	7	1	537.39	253.186	22.7455	4.85984	0.0423258	0.0191947
TATTAGATGTCTTAGCTGCA	ABCG2	HGLibB_00217	0	7	0	7	0	19.057	0	34.0188	#DIV/0!	1.78511
AGCTGTCGCGGGGAAGCCAT	ABCG2	HGLibB_00218	56	136	5	0	189.27	370.251	16.2468	0	0.0858394	0
TACAGTGGGATCATGAAACC	ABCG2	HGLibB_00219	6	3	26	0	20.2789	8.1673	84.4833	0	4.16607	0
CGGAAGGTCCTCAGCTCCCG	ABCG4	HGLibB_00220	5	12	0	0	16.8991	32.6692	0	0	0	0
CCTGCTTCTCACTCAGCTTC	ABCG4	HGLibB_00221	138	91	13	24	466.414	247.741	42.2416	116.636	0.0905668	0.470798
CCTGAAGCTGAGTGAGAAGC	ABCG4	HGLibB_00222	1	20	0	0	3.37981	54.4487	0	0	0	0
CTGCCCGCTCTCCACGTACA	ABCG5	HGLibB_00223	93	50	84	15	314.323	136.122	272.946	72.8975	0.868362	0.535532
CTCCGGGAAAACCACGCTGC	ABCG5	HGLibB_00224	47	56	0	9	158.851	152.456	0	43.7385	0	0.286892
TGAACGGCCGGGCGCTGCGC	ABCG5	HGLibB_00225	33	70	0	0	111.534	190.57	0	0	0	0
TGTGGGCCCCATGGCCGGGA	ABCG8	HGLibB_00226	16	34	0	14	54.077	92.5627	0	68.0377	0	0.735044
GGCCACTCCCCAGGATACCT	ABCG8	HGLibB_00227	63	109	0	3	212.928	296.745	0	14.5795	0	0.0491314
CTGCCAGAATTCTTGTGAGC	ABCG8	HGLibB_00228	67	87	0	0	226.447	236.852	0	0	0	0
AGACTTTCTACCCAACGCTG	ABHD1	HGLibB_00229	88	40	3	4	297.424	108.897	9.74807	19.4393	0.032775	0.178511
CCCAGTAGTAGCCCAAGTAG	ABHD1	HGLibB_00230	26	42	0	0	87.8751	114.342	0	0	0	0
CTTTGAGACCACTCGCTCCC	ABHD1	HGLibB_00231	65	6	0	1	219.688	16.3346	0	4.85984	0	0.297518
ATTCTTGTTGGATCTAGCCT	ABHD10	HGLibB_00232	15	14	0	0	50.6972	38.1141	0	0	0	0
AACACAGTGATCACCGAATG	ABHD10	HGLibB_00233	141	725	0	11	476.554	1973.76	0	53.4582	0	0.0270844
ACCTGCATTGATGTATGCCA	ABHD10	HGLibB_00234	62	112	1	1	209.548	304.912	3.24936	4.85984	0.0155065	0.0159385
AGCGCCCGTCTACCTCTACC	ABHD11	HGLibB_00235	9	37	0	2	30.4183	100.73	0	9.71967	0	0.0964923
CTGGTGCCCTGCGTCGTCGT	ABHD11	HGLibB_00236	80	49	1	5	270.385	133.399	3.24936	24.2992	0.0120175	0.182154
ATGATCTCGTAGCTCATGTC	ABHD11	HGLibB_00237	14	148	3	0	47.3174	402.92	9.74807	0	0.206015	0
CTTGCAGGCGAAAGGGCGTG	ABHD12	HGLibB_00238	3	73	2	0	10.1394	198.738	6.49871	0	0.640934	0
AAGACGTGACCATTGGAGTC	ABHD12	HGLibB_00239	30	124	7	179	101.394	337.582	22.7455	869.91	0.224327	2.57689
TTTCTCATCAAACTATGTCC	ABHD12	HGLibB_00240	30	71	1	6	101.394	193.293	3.24936	29.159	0.0320467	0.150854
CCAAGGGGAAGGACTGTTGC	ABHD12B	HGLibB_00241	0	6	4	0	0	16.3346	12.9974	0	#DIV/0!	0
AGCTTCGCACAGACTGAAGC	ABHD12B	HGLibB_00242	18	18	8	0	60.8366	49.0038	25.9948	0	0.427289	0
ACCAGGCGGCCACGCAGCTA	ABHD12B	HGLibB_00243	23	38	0	2	77.7357	103.452	0	9.71967	0	0.093953
CTCGATAATCAACCAGCAAA	ABHD13	HGLibB_00244	3	13	0	0	10.1394	35.3916	0	0	0	0
CTTTATGTTCCCATGCCCAC	ABHD13	HGLibB_00245	29	104	0	7	98.0146	283.133	0	34.0188	0	0.120151
CAAGTGCAGTGAAATAGCCT	ABHD13	HGLibB_00246	0	0	0	0	0	0	0	0	#DIV/0!	#DIV/0!
GGCATAGTGGCCACTCAGCG	ABHD14A	HGLibB_00247	10	30	7	0	33.7981	81.673	22.7455	0	0.672981	0
GCCGCAGTGACTCTCGAGCC	ABHD14A	HGLibB_00248	15	23	0	0	50.6972	62.616	0	0	0	0
AGGCCTTTAACTCTCACACG	ABHD14A	HGLibB_00249	60	70	0	0	202.789	190.57	0	0	0	0
TTAAGTACCTGGCAGGTCAA	ABHD14B	HGLibB_00250	88	117	1	5	297.424	318.525	3.24936	24.2992	0.010925	0.0762866
CTGTTACCTGGACAAACCAG	ABHD14B	HGLibB_00251	0	2	0	0	0	5.44487	0	0	#DIV/0!	0
TGAAGCAGCTGCCCAACCAC	ABHD14B	HGLibB_00252	86	20	0	0	290.664	54.4487	0	0	0	0
CCCCACGACGACGGCCCCCA	ABHD15	HGLibB_00253	38	175	0	1	128.433	476.426	0	4.85984	0	0.0102006
CCGCGGCGATGGAAGATGAC	ABHD15	HGLibB_00254	4	5	0	0	13.5193	13.6122	0	0	0	0
CCTTCGCTCACCGCGAACAG	ABHD15	HGLibB_00255	2	15	0	8	6.75963	40.8365	0	38.8787	0	0.952057
TCTCCACCTACCTCGGAGGC	ABHD16A	HGLibB_00256	128	48	0	0	432.616	130.677	0	0	0	0
TCGCCTTCTTCTACTTGTAC	ABHD16A	HGLibB_00257	4	35	0	2	13.5193	95.2852	0	9.71967	0	0.102006
ACATTGCTGCTACTTCTGGC	ABHD16A	HGLibB_00258	28	11	2	0	94.6348	29.9468	6.49871	0	0.0686715	0
TCAGCACGACGCCAACGCCA	ABHD16B	HGLibB_00259	28	119	0	0	94.6348	323.97	0	0	0	0
CTTCTATGCACGCTACCGCG	ABHD16B	HGLibB_00260	53	75	15	12	179.13	204.182	48.7403	58.318	0.272095	0.285617
CTACCGTGCACGCTGCGAAG	ABHD16B	HGLibB_00261	9	47	1	0	30.4183	127.954	3.24936	0	0.106822	0
GTCGCCCTCACCTGGTGCGC	ABHD17A	HGLibB_00262	102	139	10	1	344.741	378.418	32.4936	4.85984	0.094255	0.0128425
CGCCAGGTACGGCATCAGCC	ABHD17A	HGLibB_00263	70	40	3	0	236.587	108.897	9.74807	0	0.0412029	0
AGGGAAGGCGTCGAAGCAGT	ABHD17A	HGLibB_00264	11	44	23	0	37.1779	119.787	74.7352	0	2.0102	0
TATAGGGACAGTACCGTCTG	ABHD17B	HGLibB_00265	94	90	0	0	317.702	245.019	0	0	0	0
ACTCGCATTCCCGAAGTCAG	ABHD17B	HGLibB_00266	15	19	14	0	50.6972	51.7262	45.491	0	0.897308	0
GTCCCATGAATTATTAATAC	ABHD17B	HGLibB_00267	35	83	0	12	118.293	225.962	0	58.318	0	0.258088
GCGCGAGAAGAAGACCTCGA	ABHD17C	HGLibB_00268	41	33	9	0	138.572	89.8403	29.2442	0	0.211039	0
CTCGAGGTATGAATGCGCAG	ABHD17C	HGLibB_00269	43	89	0	7	145.332	242.297	0	34.0188	0	0.140402
GCCCAGCCCCTTCAACCCAA	ABHD17C	HGLibB_00270	23	29	0	0	77.7357	78.9506	0	0	0	0
ATTCGACCTCTTCGAGCCCT	ABHD2	HGLibB_00271	84	44	0	11	283.904	119.787	0	53.4582	0	0.446277
AGAAGATCATCCTCTCGCAC	ABHD2	HGLibB_00272	15	8	0	0	50.6972	21.7795	0	0	0	0
GTGCTGCGTCAGCGTGTGCC	ABHD2	HGLibB_00273	34	134	11	3	114.914	364.806	35.7429	14.5795	0.311042	0.0399651
ACTCCTTGCTTGTTCCCGTG	ABHD3	HGLibB_00274	54	92	3	0	182.51	250.464	9.74807	0	0.0534112	0
TCTCACCCCCGGTCACTAAC	ABHD3	HGLibB_00275	41	42	0	0	138.572	114.342	0	0	0	0
TGATAACAGTACGTGTTATA	ABHD3	HGLibB_00276	14	45	1	0	47.3174	122.509	3.24936	0	0.0686715	0
CTGCACACCTTCGATCTGCT	ABHD4	HGLibB_00277	24	28	0	0	81.1155	76.2281	0	0	0	0
TGGGATTCTGTGCGTTGCAG	ABHD4	HGLibB_00278	0	62	0	1	0	168.791	0	4.85984	#DIV/0!	0.0287921
ACGTCCTAGGACAGATGCCA	ABHD4	HGLibB_00279	49	68	5	4	165.611	185.125	16.2468	19.4393	0.0981022	0.105006
TATAGACGTAGGGCACCATG	ABHD5	HGLibB_00280	142	43	7	0	479.933	117.065	22.7455	0	0.047393	0
TCTAGGTCAGGATGGCTAAC	ABHD5	HGLibB_00281	5	6	0	0	16.8991	16.3346	0	0	0	0
ACTCCCTTTAACCCTTTAGC	ABHD5	HGLibB_00282	5	18	3	0	16.8991	49.0038	9.74807	0	0.576841	0
CCTCTTAACTTGCCCATCTA	ABHD6	HGLibB_00283	11	6	13	1	37.1779	16.3346	42.2416	4.85984	1.1362	0.297518
GAGCAGGATGGATCTTGATG	ABHD6	HGLibB_00284	8	6	8	0	27.0385	16.3346	25.9948	0	0.961401	0
CAGAGAATCCGTGGAGCATG	ABHD6	HGLibB_00285	0	0	0	0	0	0	0	0	#DIV/0!	#DIV/0!
ACCTTTGTAGAGGTCAAGCC	ABHD8	HGLibB_00286	8	85	3	9	27.0385	231.407	9.74807	43.7385	0.360525	0.189011
TCGGCGGTTCCCTGGCCATC	ABHD8	HGLibB_00287	17	52	4	0	57.4568	141.567	12.9974	0	0.226212	0
ATTCCTGAAGCTCATCGACG	ABHD8	HGLibB_00288	28	24	7	0	94.6348	65.3384	22.7455	0	0.24035	0
CTCCATTCTCCGAAGCTGAG	ABI1	HGLibB_00289	14	21	6	3	47.3174	57.1711	19.4961	14.5795	0.412029	0.255015
AGGAGATCCCGTCTGGCAAG	ABI1	HGLibB_00290	6	19	0	0	20.2789	51.7262	0	0	0	0
CAACAATGTACTCCAGTTGC	ABI1	HGLibB_00291	26	48	6	3	87.8751	130.677	19.4961	14.5795	0.221862	0.111569
AAGATTCCATCCTTCGTAGC	ABI2	HGLibB_00292	26	24	1	7	87.8751	65.3384	3.24936	34.0188	0.036977	0.520656
CCCCCTAGTCCCCCTATGTC	ABI2	HGLibB_00293	31	35	0	0	104.774	95.2852	0	0	0	0
AACACTTGCTAAGGATTGGG	ABI2	HGLibB_00294	0	14	0	0	0	38.1141	0	0	#DIV/0!	0
CTCCTGCAGTAGGGCGTGAG	ABI3	HGLibB_00295	15	41	0	0	50.6972	111.62	0	0	0	0
CTGCGAGGACAACTATGTGC	ABI3	HGLibB_00296	13	5	0	0	43.9376	13.6122	0	0	0	0
AGCACGCAGCTGTCAAGAAC	ABI3	HGLibB_00297	0	0	0	0	0	0	0	0	#DIV/0!	#DIV/0!
TGGAAGTATTACACTAGCCC	ABI3BP	HGLibB_00298	28	59	0	8	94.6348	160.624	0	38.8787	0	0.242048
AGTCAAAAGAAGTCATGTTC	ABI3BP	HGLibB_00299	21	154	0	5	70.9761	419.255	0	24.2992	0	0.057958
CGCACAACTATCAGATATTT	ABI3BP	HGLibB_00300	41	45	0	5	138.572	122.509	0	24.2992	0	0.198345
AGAGATCAAACACCCTAACC	ABL1	HGLibB_00301	2	41	1	6	6.75963	111.62	3.24936	29.159	0.480701	0.261235
TGCACTCCCTCAGGTAGTCC	ABL1	HGLibB_00302	317	130	1	0	1071.4	353.916	3.24936	0	0.00303281	0
ACTCACCAAGGAGCTGCACC	ABL1	HGLibB_00303	27	4	0	0	91.2549	10.8897	0	0	0	0
CACTGCTGCCCCGGATCCCG	ABL2	HGLibB_00304	21	17	1	6	70.9761	46.2814	3.24936	29.159	0.045781	0.630038
GGCTCCGAGCAAGTTCTCCT	ABL2	HGLibB_00305	22	18	1	0	74.3559	49.0038	3.24936	0	0.0437001	0
TGATAGCCTCATTTAGTGCC	ABL2	HGLibB_00306	98	110	7	19	331.222	299.468	22.7455	92.3369	0.0686715	0.308337
TTACTTGCTGATGTACTCCC	ABLIM1	HGLibB_00307	18	42	0	12	60.8366	114.342	0	58.318	0	0.510031
CTAACCTTTGTAGTCTCCCA	ABLIM1	HGLibB_00308	58	77	0	0	196.029	209.627	0	0	0	0
CGTGAGCTCAGTCATTTCCA	ABLIM1	HGLibB_00309	102	131	35	9	344.741	356.639	113.727	43.7385	0.329893	0.122641
GCTGACTATCACGCCAAGTT	ABLIM2	HGLibB_00310	45	58	92	0	152.092	157.901	298.941	0	1.96553	0
GAAGTGTTCCCTGCCCGTAT	ABLIM2	HGLibB_00311	0	0	1	2	0	0	3.24936	9.71967	#DIV/0!	#DIV/0!
CATGCATTCCTTCCCGTTGA	ABLIM2	HGLibB_00312	6	21	0	0	20.2789	57.1711	0	0	0	0
CATCACAGGCGAAGTCATCT	ABLIM3	HGLibB_00313	35	7	0	30	118.293	19.057	0	145.795	0	7.65046
GCGGACCACTTCCCCTTTGC	ABLIM3	HGLibB_00314	21	117	16	2	70.9761	318.525	51.9897	9.71967	0.732496	0.0305147
AGCGGGTGCCATAGAGTTGC	ABLIM3	HGLibB_00315	27	12	0	0	91.2549	32.6692	0	0	0	0
TGCAGCATGTCTCGTTGCCA	ABO	HGLibB_00316	132	75	27	2	446.135	204.182	87.7326	9.71967	0.19665	0.0476029
ACGGTGTCAGCACCTTTGAC	ABO	HGLibB_00317	5	5	0	0	16.8991	13.6122	0	0	0	0
GCAACGAGACATGCTGCAGA	ABO	HGLibB_00318	17	33	0	10	57.4568	89.8403	0	48.5984	0	0.540942
GCCCCAACTACGTCCAGCGC	ABP1/AOC1	HGLibB_00319+HGLibB_02264	184	71	0	0	621.886	193.293	0	0	0	0
GCAGGCGGTACGTGCGCTTG	ABP1/AOC1	HGLibB_00320+HGLibB_02265	98	53	72	29	331.222	144.289	233.954	140.935	0.706336	0.976757
TCTACCACCAGAACGACCCC	ABP1/AOC1	HGLibB_00321+HGLibB_02266	156	170	55	8	527.251	462.814	178.715	38.8787	0.338956	0.0840051
AGAGATCTACATTAACCAGC	ABR	HGLibB_00322	5	5	0	0	16.8991	13.6122	0	0	0	0
CGTCTCCCCGACTCCACCTG	ABR	HGLibB_00323	59	123	0	2	199.409	334.859	0	9.71967	0	0.0290261
CGTTTGTGCAGGTGGAAGCA	ABR	HGLibB_00324	0	0	9	0	0	0	29.2442	0	#DIV/0!	#DIV/0!
AGTCTTGCTGACCACCGTTT	ABRA	HGLibB_00325	85	149	0	2	287.284	405.643	0	9.71967	0	0.0239612
GGCTATGGCCGCCCCAAAGA	ABRA	HGLibB_00326	6	24	0	0	20.2789	65.3384	0	0	0	0
GGGCGAATGAGAACAGCATC	ABRA	HGLibB_00327	5	37	0	0	16.8991	100.73	0	0	0	0
GATGAATTTCCTCCACTAAG	ABRACL	HGLibB_00328	50	147	3	1	168.991	400.198	9.74807	4.85984	0.0576841	0.0121436
GGAAAGTTAAGCGTGAAATT	ABRACL	HGLibB_00329	26	29	0	0	87.8751	78.9506	0	0	0	0
CACATTTATCATCACGGAAG	ABRACL	HGLibB_00330	47	32	73	7	158.851	87.1179	237.203	34.0188	1.49324	0.390492
GGGACGTGAACGGGCTCGCC	ABT1	HGLibB_00331	7	5	0	0	23.6587	13.6122	0	0	0	0
GACGCGTCCGACCTCGCCAT	ABT1	HGLibB_00332	17	50	0	0	57.4568	136.122	0	0	0	0
CAAGCGCATAGCCAAGCGCG	ABT1	HGLibB_00333	45	78	2	6	152.092	212.35	6.49871	29.159	0.0427289	0.137316
CTGCCCACAGATCAACCCCG	ABTB1	HGLibB_00334	32	119	1	8	108.154	323.97	3.24936	38.8787	0.0300438	0.120007
AGGTGAATGTGCGGGACAAG	ABTB1	HGLibB_00335	141	82	20	16	476.554	223.24	64.9871	77.7574	0.136369	0.348314
CCTGCTGGAGCAGCGAGACG	ABTB1	HGLibB_00336	52	13	0	0	175.75	35.3916	0	0	0	0
TCCCTACCGTTCATTGTTCA	ABTB2	HGLibB_00337	100	138	27	4	337.981	375.696	87.7326	19.4393	0.259578	0.0517422
CTCCGAGATGCTGCCCACGC	ABTB2	HGLibB_00338	58	38	317	0	196.029	103.452	1030.05	0	5.25455	0
ACACGCTCTACTACTTTCTG	ABTB2	HGLibB_00339	106	127	3	77	358.26	345.749	9.74807	374.207	0.0272095	1.08231
TGGGGCGGATACCCTCATCC	ACAA1	HGLibB_00340	27	20	82	0	91.2549	54.4487	266.447	0	2.91981	0
TATCCGCCCCAGCACCACCA	ACAA1	HGLibB_00341	99	98	92	4	334.601	266.798	298.941	19.4393	0.893423	0.0728615
AGGGCTGACAGTGAGTGACG	ACAA1	HGLibB_00342	18	14	21	7	60.8366	38.1141	68.2365	34.0188	1.12163	0.892554
TGTGTCAGAAATGTGCGTTT	ACAA2	HGLibB_00343	85	93	5	3	287.284	253.186	16.2468	14.5795	0.056553	0.0575841
TACCTGACATCCATTCACAA	ACAA2	HGLibB_00344	90	92	4	6	304.183	250.464	12.9974	29.159	0.0427289	0.11642
TTCTTCAGATGCTATATATT	ACAA2	HGLibB_00345	176	39	615	1	594.847	106.175	1998.35	4.85984	3.35944	0.045772
GAAGACCTTAAAGCCAATGC	ACACA	HGLibB_00346	42	96	24	139	141.952	261.354	77.9845	675.517	0.549372	2.58469
GATCACTATGTGCCAGTGCC	ACACA	HGLibB_00347	66	33	0	0	223.068	89.8403	0	0	0	0
CAACAACAACTATGCAAATG	ACACA	HGLibB_00348	163	108	47	0	550.909	294.023	152.72	0	0.277214	0
TTGCGTGAAAGACGTAGATG	ACACB	HGLibB_00349	63	99	41	1	212.928	269.521	133.224	4.85984	0.625674	0.0180314
TACCTGCACGGGGATTCTCT	ACACB	HGLibB_00350	55	51	0	0	185.89	138.844	0	0	0	0
CCCTTGTCATAAACATCTTC	ACACB	HGLibB_00351	69	117	14	2	233.207	318.525	45.491	9.71967	0.195067	0.0305147
TCAGATTGTGGAGTCCTGCA	ACAD10	HGLibB_00352	36	54	0	0	121.673	147.011	0	0	0	0
TGCTCTCATAAATCTCATCC	ACAD10	HGLibB_00353	86	80	20	0	290.664	217.795	64.9871	0	0.223582	0
AAGCACAGCTTGTAGATCCT	ACAD10	HGLibB_00354	81	160	0	7	273.765	435.589	0	34.0188	0	0.0780984
TGCAGTGATACTTCTGTCAT	ACAD11	HGLibB_00355	221	296	6	14	746.939	805.84	19.4961	68.0377	0.0261014	0.0844308
AGAACGTTCAGCCATATATG	ACAD11	HGLibB_00356	34	127	0	0	114.914	345.749	0	0	0	0
TTACGTAATGGAACATGTGC	ACAD11	HGLibB_00357	52	55	0	0	175.75	149.734	0	0	0	0
TTGCCCACCGCTCTGTACCA	ACAD8	HGLibB_00358	8	35	0	0	27.0385	95.2852	0	0	0	0
GCCTTCCGCATCACATCCAC	ACAD8	HGLibB_00359	88	81	136	11	297.424	220.517	441.912	53.4582	1.4858	0.242422
TGACTTTGCTGCCCGAGAGA	ACAD8	HGLibB_00360	47	407	0	0	158.851	1108.03	0	0	0	0
AGCCAAATACTTGCCTAAAC	ACAD9	HGLibB_00361	28	93	2	11	94.6348	253.186	6.49871	53.4582	0.0686715	0.211142
ATCCTTGGAGAGGTCGGAGA	ACAD9	HGLibB_00362	30	74	0	3	101.394	201.46	0	14.5795	0	0.0723692
TGAAAACACCAAGATACCTG	ACAD9	HGLibB_00363	5	98	0	5	16.8991	266.798	0	24.2992	0	0.0910769
TTCTAGACGTTCTTCCCCTC	ACADL	HGLibB_00364	483	158	54	4	1632.45	430.144	175.465	19.4393	0.107486	0.0451926
GCTGGAAAACAAGGACTGCT	ACADL	HGLibB_00365	75	46	2	2	253.486	125.232	6.49871	9.71967	0.0256374	0.0776134
GCCACTTACTCTGAGTGATG	ACADL	HGLibB_00366	104	38	0	5	351.501	103.452	0	24.2992	0	0.234883
ACTGTAGGAGGTCTTGGACT	ACADM	HGLibB_00367	0	22	10	0	0	59.8935	32.4936	0	#DIV/0!	0
GAAAGCTTACCACAGTTCTC	ACADM	HGLibB_00368	22	22	1	10	74.3559	59.8935	3.24936	48.5984	0.0437001	0.811412
GGGGTTCAGACTGCTATTGA	ACADM	HGLibB_00369	4	17	0	0	13.5193	46.2814	0	0	0	0
TGCTTTGCCCTCAGCGAACC	ACADS	HGLibB_00370	95	42	1177	11	321.082	114.342	3824.49	53.4582	11.9113	0.467528
CCTGGCCTACGCCATCGCCA	ACADS	HGLibB_00371	66	27	0	0	223.068	73.5057	0	0	0	0
GGCGACTCATGGGTTCTGAA	ACADS	HGLibB_00372	51	56	0	24	172.37	152.456	0	116.636	0	0.765046
TCCACATCTTTGATCCATTG	ACADSB	HGLibB_00373	85	26	8	11	287.284	70.7833	25.9948	53.4582	0.0904848	0.755238
TGCACCTTTGGTTTCAACCA	ACADSB	HGLibB_00374	103	146	53	3	348.121	397.475	172.216	14.5795	0.494702	0.0366803
ATCTCCCTCTTTATCAGCTC	ACADSB	HGLibB_00375	22	57	0	0	74.3559	155.179	0	0	0	0
CACAGCAGAGGTTCGGATGG	ACADVL	HGLibB_00376	16	7	0	0	54.077	19.057	0	0	0	0
ACAGTCCATGTTGGGGGGCC	ACADVL	HGLibB_00377	0	0	0	0	0	0	0	0	#DIV/0!	#DIV/0!
GAGCCCCTTACCCGCCGCCG	ACADVL	HGLibB_00378	4	5	0	0	13.5193	13.6122	0	0	0	0
GCTGCGCCCTGTCAAAGTCG	ACAN	HGLibB_00379	5	7	354	1	16.8991	19.057	1150.27	4.85984	68.0672	0.255015
GAACTATGACCACTTTACTC	ACAN	HGLibB_00380	34	35	0	1	114.914	95.2852	0	4.85984	0	0.0510031
CACGAAAACCCAGAGTAAAG	ACAN	HGLibB_00381	1	9	0	0	3.37981	24.5019	0	0	0	0
TCCCAGAGCCTCTATTGAGC	ACAP1	HGLibB_00382	14	19	0	0	47.3174	51.7262	0	0	0	0
TCTGCTGCTGCAGTGTGTGT	ACAP1	HGLibB_00383	175	225	0	25	591.467	612.547	0	121.496	0	0.198345
CCCCATCTCACTCCTTGACC	ACAP1	HGLibB_00384	142	170	344	0	479.933	462.814	1117.78	0	2.32903	0
TCTTGTTGCTGTCAGAATGT	ACAP2	HGLibB_00385	89	209	0	24	300.803	568.988	0	116.636	0	0.204988
CCTTAATTGATCTCTGAGTT	ACAP2	HGLibB_00386	2	9	27	0	6.75963	24.5019	87.7326	0	12.9789	0
CCAAACTCAGAGATCAATTA	ACAP2	HGLibB_00387	8	4	0	0	27.0385	10.8897	0	0	0	0
CAAGAAGAAGTTTGAGATCC	ACAP3	HGLibB_00388	1	1	0	0	3.37981	2.72243	0	0	0	0
CGCTGACAGCCTACAGGAGG	ACAP3	HGLibB_00389	265	46	0	4	895.65	125.232	0	19.4393	0	0.155227
CTGGCAGATCAATGTTCTGC	ACAP3	HGLibB_00390	49	20	0	0	165.611	54.4487	0	0	0	0
CCCAATACTGCCTGCCTTGT	ACAT1	HGLibB_00391	233	216	0	12	787.496	588.046	0	58.318	0	0.0991726
AAGTGCCGCCAGCACAGCCA	ACAT1	HGLibB_00392	268	65	6	0	905.79	176.958	19.4961	0	0.0215239	0
TGTATCAAAACCCACTTTGA	ACAT1	HGLibB_00393	27	249	3	0	91.2549	677.886	9.74807	0	0.106822	0
AGTCTCCTATCCCTATTGAC	ACAT2	HGLibB_00394	4	8	0	0	13.5193	21.7795	0	0	0	0
CAGAGTATACTGTCAGTCAG	ACAT2	HGLibB_00395	32	43	3	18	108.154	117.065	9.74807	87.477	0.0901314	0.747254
TGCATTTCACAACTGTCATA	ACAT2	HGLibB_00396	67	110	0	2	226.447	299.468	0	9.71967	0	0.0324565
TGCGTCCCACAAAATAGAGA	ACBD3	HGLibB_00397	45	34	0	15	152.092	92.5627	0	72.8975	0	0.787547
CATGTCTAAAGAGGATGCCA	ACBD3	HGLibB_00398	49	31	0	0	165.611	84.3954	0	0	0	0
TAATCCAGACACTTGTCCTG	ACBD3	HGLibB_00399	15	104	0	5	50.6972	283.133	0	24.2992	0	0.0858225
CAGGGACGCCTGGAACAGTC	ACBD4	HGLibB_00400	10	39	0	0	33.7981	106.175	0	0	0	0
TGTTTCTGGCAGTCGGGCTC	ACBD4	HGLibB_00401	89	18	0	0	300.803	49.0038	0	0	0	0
CAGTTTCATTTCAGTGATGT	ACBD4	HGLibB_00402	56	28	0	0	189.27	76.2281	0	0	0	0
TTCTTCAACATATGCAATCA	ACBD5	HGLibB_00403	589	132	17	8	1990.71	359.361	55.2391	38.8787	0.0277484	0.108188
TGAAGTTTACTGTGATTCTA	ACBD5	HGLibB_00404	13	86	3	0	43.9376	234.129	9.74807	0	0.221862	0
GATCATGTTGAAGATGTTAC	ACBD5	HGLibB_00405	10	6	6	0	33.7981	16.3346	19.4961	0	0.576841	0
CGATATATTCCTGCATTGCT	ACBD6	HGLibB_00406	71	57	35	7	239.967	155.179	113.727	34.0188	0.47393	0.219224
CCTTCAAAATCAAAGAAGCT	ACBD6	HGLibB_00407	2	40	0	0	6.75963	108.897	0	0	0	0
CCCCCATAGCCCTGAGATCG	ACBD6	HGLibB_00408	0	8	0	2	0	21.7795	0	9.71967	#DIV/0!	0.446277
GAAGCATGGAACCTCAAAAA	ACBD7	HGLibB_00409	8	52	0	0	27.0385	141.567	0	0	0	0
CTGAAAGCAAGACCAGATGA	ACBD7	HGLibB_00410	47	29	0	0	158.851	78.9506	0	0	0	0
CCCGGGTACCTGCAGGGCCA	ACBD7	HGLibB_00411	0	0	0	1	0	0	0	4.85984	#DIV/0!	#DIV/0!
TCTCCAGGGCATCATTAACT	ACCS	HGLibB_00412	134	201	0	4	452.895	547.209	0	19.4393	0	0.0355245
GGCTCTTGCAGTAGAAAGAC	ACCS	HGLibB_00413	19	5	0	0	64.2164	13.6122	0	0	0	0
ACTTGGCCACTTCCTCCCGG	ACCS	HGLibB_00414	0	39	1	0	0	106.175	3.24936	0	#DIV/0!	0
CTCCAGGGTTTCATTAACCT	ACCSL	HGLibB_00415	84	170	38	10	283.904	462.814	123.476	48.5984	0.43492	0.105006
AATGGCTGCCCTCTCCAATC	ACCSL	HGLibB_00416	49	21	2	0	165.611	57.1711	6.49871	0	0.0392409	0
ATGGTTCTGTGTGATCCAGG	ACCSL	HGLibB_00417	28	16	0	4	94.6348	43.5589	0	19.4393	0	0.446277
CAGCCCCGGCTACGGGTGCC	ACD	HGLibB_00418	30	25	19	1	101.394	68.0608	61.7378	4.85984	0.608887	0.0714043
CCGCGCCGCCCTCAGCGACC	ACD	HGLibB_00419	86	61	2	6	290.664	166.068	6.49871	29.159	0.0223582	0.175584
GGTTCATGTCCAGGTCGCTG	ACD	HGLibB_00420	51	41	0	0	172.37	111.62	0	0	0	0
CCGATGATCCTGCGCAGCTG	ACE	HGLibB_00421	34	94	6	1	114.914	255.909	19.4961	4.85984	0.169659	0.0189905
CCCTGCTAAGCAACATGAGC	ACE	HGLibB_00422	19	3	0	4	64.2164	8.1673	0	19.4393	0	2.38014
AAGGGCCGTACCTGGGTCCA	ACE	HGLibB_00423	10	23	0	0	33.7981	62.616	0	0	0	0
TCAAGTAATAAGCATTCTTG	ACE2	HGLibB_00424	90	84	0	0	304.183	228.684	0	0	0	0
CACAGTCAAGCTTCAGCTGC	ACE2	HGLibB_00425	26	60	1	0	87.8751	163.346	3.24936	0	0.036977	0
TGTGGACTGTTCCTTTAAAA	ACE2	HGLibB_00426	17	28	0	13	57.4568	76.2281	0	63.1779	0	0.8288
GTGCCGAAGCTCCTTATTGC	ACER1	HGLibB_00427	2	30	0	0	6.75963	81.673	0	0	0	0
TGGACGAGATCGCCATCCTG	ACER1	HGLibB_00428	25	60	4	7	84.4953	163.346	12.9974	34.0188	0.153824	0.208263
CCCGCTACATTTACGTTGTC	ACER1	HGLibB_00429	55	98	1	3	185.89	266.798	3.24936	14.5795	0.01748	0.0546461
CCATGCAACCCTTAGTTTCT	ACER2	HGLibB_00430	191	187	36	10	645.544	509.095	116.977	48.5984	0.181207	0.0954603
GCATCTGACCCAAGAAACTA	ACER2	HGLibB_00431	20	23	0	0	67.5963	62.616	0	0	0	0
ACGAAACAAGCACATGCAGA	ACER2	HGLibB_00432	19	32	0	0	64.2164	87.1179	0	0	0	0
CCACCATGCATGAAATTGTG	ACER3	HGLibB_00433	29	49	21	0	98.0146	133.399	68.2365	0	0.696187	0
ATGCAACAGCTGTATATCAT	ACER3	HGLibB_00434	26	131	0	2	87.8751	356.639	0	9.71967	0	0.0272535
TTTCATATTTCAGAGTCATG	ACER3	HGLibB_00435	71	128	34	16	239.967	348.471	110.478	77.7574	0.460389	0.223138
CCCACAATGGCCCCCGTACA	ACHE	HGLibB_00436	34	59	97	20	114.914	160.624	315.188	97.1967	2.74282	0.605121
GGCCGCAGACACGCTCGACG	ACHE	HGLibB_00437	22	49	85	14	74.3559	133.399	276.195	68.0377	3.7145	0.510031
GTTCGACCACTACAGCAAGC	ACHE	HGLibB_00438	63	74	0	2	212.928	201.46	0	9.71967	0	0.0482461
CAGTTTCATAAAACAGTATC	ACIN1	HGLibB_00439	126	47	7	0	425.856	127.954	22.7455	0	0.0534112	0
AAAAGCAGCAGGAGCTACTT	ACIN1	HGLibB_00440	237	26	1	5	801.016	70.7833	3.24936	24.2992	0.00405655	0.34329
ACCTTTCTCTTCAGAAATTG	ACIN1	HGLibB_00441	10	7	0	3	33.7981	19.057	0	14.5795	0	0.765046
GCTGAGCATGAACGATCTCC	ACKR2	HGLibB_00442	43	58	1	0	145.332	157.901	3.24936	0	0.0223582	0
TGGTGGCCTTCTTCGTGCTA	ACKR2	HGLibB_00443	24	25	14	0	81.1155	68.0608	45.491	0	0.560817	0
ATCTCAACCATCCGCCTGCG	ACKR2	HGLibB_00444	57	108	4	5	192.649	294.023	12.9974	24.2992	0.0674668	0.0826439
ACGCAGACGTGACGGTCTTC	ACKR3	HGLibB_00445	25	24	0	0	84.4953	65.3384	0	0	0	0
CATGATTGCCAACTCCGTGG	ACKR3	HGLibB_00446	40	21	44	12	135.193	57.1711	142.972	58.318	1.05754	1.02006
CAACAGCAGCGACTGCATCG	ACKR3	HGLibB_00447	57	101	24	0	192.649	274.966	77.9845	0	0.404801	0
GTGCGATGCTTTCTGTGACT	ACKR4	HGLibB_00448	10	49	2	0	33.7981	133.399	6.49871	0	0.19228	0
TATCAGCATAGACAGATATG	ACKR4	HGLibB_00449	178	126	6	0	601.607	343.027	19.4961	0	0.0324068	0
CCTTTAAATGCTAAAAGTAC	ACKR4	HGLibB_00450	2	17	0	0	6.75963	46.2814	0	0	0	0
ACCTACCGATGTGCTCCCGC	ACLY	HGLibB_00451	79	46	1	19	267.005	125.232	3.24936	92.3369	0.0121696	0.737327
AACTTCCTCCTCAACGCCAG	ACLY	HGLibB_00452	0	36	0	10	0	98.0076	0	48.5984	#DIV/0!	0.495863
TTGTGACTTCGTGCTCCTTC	ACLY	HGLibB_00453	26	102	11	3	87.8751	277.688	35.7429	14.5795	0.406747	0.0525032
ATTTCTCTAATACGAACTTC	ACMSD	HGLibB_00454	19	54	5	32	64.2164	147.011	16.2468	155.515	0.253	1.05784
CCACTGCAGAGGTTTGGCTA	ACMSD	HGLibB_00455	70	163	0	0	236.587	443.757	0	0	0	0
TTCCTGTCATGTTTAGCTAC	ACMSD	HGLibB_00456	87	76	66	2	294.044	206.905	214.457	9.71967	0.729339	0.0469765
GACTTTCGTGATGAACAAAT	ACN9	HGLibB_00457	57	82	0	2	192.649	223.24	0	9.71967	0	0.0435392
CGTGGGGCGCTATGCCGGGG	ACN9	HGLibB_00458	268	275	5	40	905.79	748.669	16.2468	194.393	0.0179366	0.259652
AGTACGTGAAAGACGAATTT	ACN9	HGLibB_00459	14	28	7	9	47.3174	76.2281	22.7455	43.7385	0.480701	0.573784
AGAAGAACTCTGATCGAAAA	ACO1	HGLibB_00460	43	83	0	4	145.332	225.962	0	19.4393	0	0.0860293
TGATCTATTACAAGATCAGC	ACO1	HGLibB_00461	28	0	3	0	94.6348	0	9.74807	0	0.103007	#DIV/0!
ACCTTCTGTTGAAATCAACC	ACO1	HGLibB_00462	277	118	30	0	936.208	321.247	97.4807	0	0.104123	0
TGCCTTTGTCACGTCCCCAG	ACO2	HGLibB_00463	49	61	5	0	165.611	166.068	16.2468	0	0.0981022	0
CTGCTGCAGGAGTTTGACCC	ACO2	HGLibB_00464	26	59	0	0	87.8751	160.624	0	0	0	0
ATGCTGCCCGCTGCTGTCCT	ACO2	HGLibB_00465	41	30	7	2	138.572	81.673	22.7455	9.71967	0.164142	0.119007
GGTCTCGCCCTTGTAGCGTA	ACOT1	HGLibB_00466	10	30	104	3	33.7981	81.673	337.933	14.5795	9.99857	0.178511
CCGAACATGTCCACAATGCC	ACOT1	HGLibB_00467	36	46	13	10	121.673	125.232	42.2416	48.5984	0.347173	0.388067
CTACTTGCTCAGTCATCCTG	ACOT1	HGLibB_00468	55	76	3	262	185.89	206.905	9.74807	1273.28	0.0524401	6.15392
AGCTGAAGCAGATCACGCCG	ACOT11	HGLibB_00469	39	12	0	0	131.813	32.6692	0	0	0	0
CAAGGCCTTGGCCACCTTCG	ACOT11	HGLibB_00470	83	46	1	2	280.524	125.232	3.24936	9.71967	0.0115831	0.0776134
TCCTCTCCAGGTGGGCATCC	ACOT11	HGLibB_00471	35	130	0	37	118.293	353.916	0	179.814	0	0.508069
AAACTGTATGTCATCCACTG	ACOT12	HGLibB_00472	133	126	28	10	449.515	343.027	90.982	48.5984	0.2024	0.141675
TTTGAAGCTGAGAAACATGC	ACOT12	HGLibB_00473	188	30	0	53	635.405	81.673	0	257.571	0	3.15369
CGTGCGCCGGCTGGATGGCT	ACOT12	HGLibB_00474	27	75	1	0	91.2549	204.182	3.24936	0	0.0356075	0
GTGGAGAGTGCCTATTGCAT	ACOT13	HGLibB_00475	76	37	4	0	256.866	100.73	12.9974	0	0.0506001	0
CTTGTTGGTCAGATCCACAG	ACOT13	HGLibB_00476	32	55	8	2	108.154	149.734	25.9948	9.71967	0.24035	0.064913
AACACTTGCATTTACCTCTG	ACOT13	HGLibB_00477	57	63	16	22	192.649	171.513	51.9897	106.916	0.269867	0.623371
GGTCTCGCCCTTGTAGTGTA	ACOT2	HGLibB_00478	37	36	21	3	125.053	98.0076	68.2365	14.5795	0.54566	0.148759
CCGAACATGTCCACAATCCC	ACOT2	HGLibB_00479	16	20	33	0	54.077	54.4487	107.229	0	1.98289	0
CTACTTGCTCAGTCATCCCG	ACOT2	HGLibB_00480	71	54	7	4	239.967	147.011	22.7455	19.4393	0.094786	0.13223
TTATATCCACAATGTCCACG	ACOT4	HGLibB_00481	151	24	48	3	510.352	65.3384	155.969	14.5795	0.305611	0.223138
TGAAGATCTCCCCAATAACA	ACOT4	HGLibB_00482	215	43	3	21	726.66	117.065	9.74807	102.057	0.0134149	0.871797
GGATATGTTGTCCATGTTAT	ACOT4	HGLibB_00483	16	30	0	10	54.077	81.673	0	48.5984	0	0.595036
CCTAGATCATCGACAAGTTT	ACOT6	HGLibB_00484	130	13	0	0	439.376	35.3916	0	0	0	0
CCTAAACTTGTCGATGATCT	ACOT6	HGLibB_00485	103	88	0	2	348.121	239.574	0	9.71967	0	0.0405706
GCGTGCACAGAAGCTCTAGA	ACOT6	HGLibB_00486	9	12	0	1	30.4183	32.6692	0	4.85984	0	0.148759
TGTCCACATTCTTCAGCGAC	ACOT7	HGLibB_00487	67	118	3	1	226.447	321.247	9.74807	4.85984	0.0430478	0.015128
GTCTCCACAGGAGCGCTGTG	ACOT7	HGLibB_00488	35	27	41	11	118.293	73.5057	133.224	53.4582	1.12621	0.727266
CTCTTACCTGGGTTGAGGAC	ACOT7	HGLibB_00489	5	18	0	1	16.8991	49.0038	0	4.85984	0	0.0991726
GAACTAGATGTCGTCCCCGC	ACOT8	HGLibB_00490	91	95	7	5	307.563	258.631	22.7455	24.2992	0.0739539	0.093953
GCGCCAATGGGTACCTCTTT	ACOT8	HGLibB_00491	42	59	0	0	141.952	160.624	0	0	0	0
GCTCAACCGAATTGCTGCTC	ACOT8	HGLibB_00492	150	97	64	4	506.972	264.076	207.959	19.4393	0.410198	0.0736127
CAGATTTGGCAGGATTCTTG	ACOT9	HGLibB_00493	49	58	1	4	165.611	157.901	3.24936	19.4393	0.0196204	0.123111
GAATTCAAAACTGAAGAGTT	ACOT9	HGLibB_00494	61	91	65	0	206.169	247.741	211.208	0	1.02444	0
CACAGGATGGACTGCCTCCT	ACOT9	HGLibB_00495	10	109	0	8	33.7981	296.745	0	38.8787	0	0.131017
CACGTATGACCCTGAAACCC	ACOX1	HGLibB_00496	2	24	11	0	6.75963	65.3384	35.7429	0	5.28771	0
TCCTTAGGAACTCACCTTCG	ACOX1	HGLibB_00497	58	56	0	0	196.029	152.456	0	0	0	0
TGACAGCCACCTCATAACGC	ACOX1	HGLibB_00498	19	116	259	0	64.2164	315.802	841.583	0	13.1054	0
CTCCATGACGCCTTCCTGTC	ACOX2	HGLibB_00499	222	146	2	0	750.318	397.475	6.49871	0	0.00866127	0
CTGCCACTCACCGGATCAGG	ACOX2	HGLibB_00500	31	30	0	0	104.774	81.673	0	0	0	0
TCTGGTTCCAAGCCTCGTGC	ACOX2	HGLibB_00501	61	67	4	0	206.169	182.403	12.9974	0	0.0630427	0
GAAGAAGGGTCTTCGGGTCC	ACOX3	HGLibB_00502	41	11	0	0	138.572	29.9468	0	0	0	0
GCTGCATCCCTTTATCGTGC	ACOX3	HGLibB_00503	207	114	0	15	699.621	310.357	0	72.8975	0	0.234883
ATGTCGCCAACCATCACTCC	ACOX3	HGLibB_00504	66	32	8	7	223.068	87.1179	25.9948	34.0188	0.116533	0.390492
GCCCTGAACATGTTACTAAG	ACOXL	HGLibB_00505	44	34	3	0	148.712	92.5627	9.74807	0	0.0655501	0
TCCAGTGCGGAATAATTTAT	ACOXL	HGLibB_00506	98	212	0	9	331.222	577.156	0	43.7385	0	0.0757829
TCAGAGAGTGAAGTTTGCCA	ACOXL	HGLibB_00507	40	58	79	1	135.193	157.901	256.699	4.85984	1.89877	0.0307777
GTGAGCTGCCTAAGAAATCA	ACP1	HGLibB_00508	12	44	0	0	40.5578	119.787	0	0	0	0
CCTGAAAACTGCTTCTGCAA	ACP1	HGLibB_00509	2	62	0	0	6.75963	168.791	0	0	0	0
AAAGCTAAAATTGAACTACT	ACP1	HGLibB_00510	56	64	0	1	189.27	174.236	0	4.85984	0	0.0278923
TTCTCTCAGCTGTACCGCCA	ACP2	HGLibB_00511	1229	102	123	15	4153.79	277.688	399.671	72.8975	0.0962183	0.262516
GCTTCAACCCGAACATCTCG	ACP2	HGLibB_00512	62	149	0	6	209.548	405.643	0	29.159	0	0.0718835
CGTTCTGCAGCTGCTCATAA	ACP2	HGLibB_00513	185	22	0	1	625.265	59.8935	0	4.85984	0	0.0811412
GTGTGGTCCATAGCCGAGCA	ACP5	HGLibB_00514	6	53	27	0	20.2789	144.289	87.7326	0	4.32631	0
AGCCGTTGGGGACCTTGCGC	ACP5	HGLibB_00515	3	27	0	0	10.1394	73.5057	0	0	0	0
TGCCCTGCGCTTTGTAGCCG	ACP5	HGLibB_00516	254	41	11	4	858.472	111.62	35.7429	19.4393	0.0416355	0.174157
CTTCATCCTCCTGGACAACG	ACP6	HGLibB_00517	19	96	0	12	64.2164	261.354	0	58.318	0	0.223138
CATTTGCTGCATGCCCACCT	ACP6	HGLibB_00518	109	223	22	16	368.4	607.103	71.4858	77.7574	0.194044	0.128079
CAGACTGCCTCTTTACAGCC	ACP6	HGLibB_00519	50	100	0	0	168.991	272.243	0	0	0	0
ACCAGAAATTGACTGCACTC	ACPL2	HGLibB_00520	16	161	6	0	54.077	438.312	19.4961	0	0.360525	0
GCAGCAGCAAGAAGCGGTTG	ACPL2	HGLibB_00521	178	6	1	8	601.607	16.3346	3.24936	38.8787	0.00540113	2.38014
GTCACAGGGGGCTCCGTCAC	ACPL2	HGLibB_00522	0	5	0	0	0	13.6122	0	0	#DIV/0!	0
AGGGCAGCAAGCCTTAGCCT	ACPP	HGLibB_00523	347	56	11	0	1172.79	152.456	35.7429	0	0.0304767	0
ATGGAGCAGCATTATGAACT	ACPP	HGLibB_00524	7	28	0	3	23.6587	76.2281	0	14.5795	0	0.191261
TGAGTCCTATAAACATGAAC	ACPP	HGLibB_00525	18	71	0	0	60.8366	193.293	0	0	0	0
CTGGGTGGAAATGGCCGGCC	ACPT	HGLibB_00526	69	18	0	1	233.207	49.0038	0	4.85984	0	0.0991726
CGCTTCTCACCGTGGTCAGC	ACPT	HGLibB_00527	13	30	3	0	43.9376	81.673	9.74807	0	0.221862	0
CACCTCCTTGTGTGGGTCCA	ACPT	HGLibB_00528	27	63	0	0	91.2549	171.513	0	0	0	0
GAACGCGCCCATTGTACCAC	ACR	HGLibB_00529	32	21	0	0	108.154	57.1711	0	0	0	0
AAAATACAACTCTGCGACAG	ACR	HGLibB_00530	19	45	6	7	64.2164	122.509	19.4961	34.0188	0.3036	0.277683
AATGAAGCGCCCACACGAAA	ACR	HGLibB_00531	1	15	4	0	3.37981	40.8365	12.9974	0	3.8456	0
GTCTGATGAGAAACCGCAAT	ACRBP	HGLibB_00532	6	33	0	0	20.2789	89.8403	0	0	0	0
TGTGAAGATGTCCGAGTCTC	ACRBP	HGLibB_00533	119	91	4	0	402.198	247.741	12.9974	0	0.032316	0
CACAGCCTTTCGTGGCAAGC	ACRBP	HGLibB_00534	244	26	11	2	824.674	70.7833	35.7429	9.71967	0.0433419	0.137316
CAGAAGAGCTCCGAAGAGAC	ACRC	HGLibB_00535	1	20	0	0	3.37981	54.4487	0	0	0	0
ACTCTACTTACAAGACCCAC	ACRC	HGLibB_00536	113	65	0	1	381.919	176.958	0	4.85984	0	0.0274632
AGTCAGCCTAATGAGCTTTC	ACRV1	HGLibB_00537	90	106	0	1	304.183	288.578	0	4.85984	0	0.0168406
CACACCCTTGAACCATGAAT	ACRV1	HGLibB_00538	38	4	0	1	128.433	10.8897	0	4.85984	0	0.446277
ACTTCAGTTCAGCAACTTCC	ACRV1	HGLibB_00539	17	143	1	1	57.4568	389.308	3.24936	4.85984	0.056553	0.0124833
TTGACTCAGCATCACGCCCT	ACSBG1	HGLibB_00540	188	101	0	1	635.405	274.966	0	4.85984	0	0.0176743
ATCACGACTGCCTTTAGATG	ACSBG1	HGLibB_00541	33	102	86	32	111.534	277.688	279.445	155.515	2.50547	0.560034
AGAACCTCCTCCAAACAAGA	ACSBG1	HGLibB_00542	21	12	0	0	70.9761	32.6692	0	0	0	0
CTGGGTTTGGAGCGTTTCCA	ACSBG2	HGLibB_00543	0	0	0	0	0	0	0	0	#DIV/0!	#DIV/0!
GGAACCCCAAAGACTCAAGA	ACSBG2	HGLibB_00544	0	0	0	0	0	0	0	0	#DIV/0!	#DIV/0!
TTAGCTCCTTCTTGAGTCTT	ACSBG2	HGLibB_00545	50	46	13	5	168.991	125.232	42.2416	24.2992	0.249964	0.194033
ACGACCAAGGCCTCTCGTTC	ACSF2	HGLibB_00546	21	68	1	8	70.9761	185.125	3.24936	38.8787	0.045781	0.210013
CATCCCGACGTAGACAGCCA	ACSF2	HGLibB_00547	27	103	0	0	91.2549	280.411	0	0	0	0
CATCTACCCCGCAGAGCTCG	ACSF2	HGLibB_00548	9	16	0	0	30.4183	43.5589	0	0	0	0
AAACTGCACGCAAGAAATCC	ACSF3	HGLibB_00549	71	32	0	0	239.967	87.1179	0	0	0	0
CGGTATGGCATGACCGAGAT	ACSF3	HGLibB_00550	9	28	1	0	30.4183	76.2281	3.24936	0	0.106822	0
CTCCCGCTGCACCACGTCCA	ACSF3	HGLibB_00551	226	129	19	0	763.838	351.194	61.7378	0	0.0808258	0
GGGTCTCGTGGCGTACCAGA	ACSL1	HGLibB_00552	26	53	2	2	87.8751	144.289	6.49871	9.71967	0.0739539	0.0673625
GGTTTCCGAGAGCCTAAACA	ACSL1	HGLibB_00553	4	23	0	0	13.5193	62.616	0	0	0	0
AACCAGACCAACCCTATGAA	ACSL1	HGLibB_00554	79	48	9	3	267.005	130.677	29.2442	14.5795	0.109527	0.111569
TCACATAGTAACATTATTGC	ACSL3	HGLibB_00555	55	111	5	5	185.89	302.19	16.2468	24.2992	0.0874001	0.0804102
TAACATACCCATGCTGGCCT	ACSL3	HGLibB_00556	29	62	0	0	98.0146	168.791	0	0	0	0
GCAATGGTTTGCTATGAGGT	ACSL3	HGLibB_00557	371	55	0	0	1253.91	149.734	0	0	0	0
AGGAAAGTTGTACTTAAAGC	ACSL4	HGLibB_00558	0	14	63	0	0	38.1141	204.709	0	#DIV/0!	0
CTGTGAATCTCAAATCCTTC	ACSL4	HGLibB_00559	54	58	2	1506	182.51	157.901	6.49871	7318.91	0.0356075	46.3512
CATGCAATCAGTAGAAGAGT	ACSL4	HGLibB_00560	57	144	1	0	192.649	392.03	3.24936	0	0.0168667	0
CAAAGAGGACTCGCTGTGTC	ACSL5	HGLibB_00561	19	102	0	1	64.2164	277.688	0	4.85984	0	0.0175011
AGAAGAGGTAAGACGGGTTG	ACSL5	HGLibB_00562	72	9	0	0	243.347	24.5019	0	0	0	0
TTTGTAAGATAGCCATCTGT	ACSL5	HGLibB_00563	11	59	0	0	37.1779	160.624	0	0	0	0
GGCCTGCTACACATATTCCA	ACSL6	HGLibB_00564	12	16	9	0	40.5578	43.5589	29.2442	0	0.721051	0
AGCCTAAGCAGCCTTACCAG	ACSL6	HGLibB_00565	10	36	0	0	33.7981	98.0076	0	0	0	0
CCTCCTGGTAGGACAGCCAC	ACSL6	HGLibB_00566	0	10	0	0	0	27.2243	0	0	#DIV/0!	0
ACAGGTCTGTGTGAAGACGT	ACSM1	HGLibB_00567	208	112	7	50	703.001	304.912	22.7455	242.992	0.0323548	0.796923
AGGGTTGTAAGGCCAACCCA	ACSM1	HGLibB_00568	57	57	0	0	192.649	155.179	0	0	0	0
CAAGGTCTTTGACTTAACAC	ACSM1	HGLibB_00569	40	109	43	4	135.193	296.745	139.722	19.4393	1.03351	0.0655085
AACGTCCTCTCGGGAGCCTG	ACSM2A	HGLibB_00570	7	24	0	0	23.6587	65.3384	0	0	0	0
TGTCTGAGAAAAGCTGTGAT	ACSM2A	HGLibB_00571	25	46	1	2	84.4953	125.232	3.24936	9.71967	0.038456	0.0776134
AGTAGCTTAATTCTCAGAGA	ACSM2A	HGLibB_00572	226	39	6	0	763.838	106.175	19.4961	0	0.0255239	0
TTAGGTCTCATCTTTATGCC	ACSM2B	HGLibB_00573	85	134	19	2	287.284	364.806	61.7378	9.71967	0.214901	0.0266434
ATCCACCACTCATCACTGTG	ACSM2B	HGLibB_00574	78	212	119	9	263.625	577.156	386.673	43.7385	1.46675	0.0757829
AGCTTACCCAGCATCCATCT	ACSM2B	HGLibB_00575	68	79	4	4	229.827	215.072	12.9974	19.4393	0.056553	0.0903852
TTACTAACCTGTTCGCAGAC	ACSM3	HGLibB_00576	38	67	1	2	128.433	182.403	3.24936	9.71967	0.0253	0.0532868
GTTCTCTGATACAATCAGCT	ACSM3	HGLibB_00577	1	32	5	0	3.37981	87.1179	16.2468	0	4.80701	0
GGCATGACGTAGCATCTTCC	ACSM3	HGLibB_00578	45	7	0	0	152.092	19.057	0	0	0	0
TCAACCTACCTGGACATCAT	ACSM4	HGLibB_00579	43	175	0	29	145.332	476.426	0	140.935	0	0.295818
TGGGCAGAATCACGGCCAAA	ACSM4	HGLibB_00580	25	43	5	21	84.4953	117.065	16.2468	102.057	0.19228	0.871797
TGAAGTCCTCAGATATCATA	ACSM4	HGLibB_00581	9	43	4	0	30.4183	117.065	12.9974	0	0.427289	0
GAGAAGTGGAAACACCAGAC	ACSM5	HGLibB_00582	0	0	0	1	0	0	0	4.85984	#DIV/0!	#DIV/0!
GCTGTGTCCCAACCATCTTT	ACSM5	HGLibB_00583	320	518	2	8	1081.54	1410.22	6.49871	38.8787	0.00600876	0.0275692
CTGCACAAGCAGCCGAAAGA	ACSM5	HGLibB_00584	10	60	0	0	33.7981	163.346	0	0	0	0
TTCCTCCACTTCGCACCGCA	ACSS1	HGLibB_00585	115	136	10	15	388.678	370.251	32.4936	72.8975	0.0836001	0.196887
GCCGGCCATGCGGTGCGAAG	ACSS1	HGLibB_00586	43	46	0	0	145.332	125.232	0	0	0	0
TGGCGCGGGACACTCTCGTG	ACSS1	HGLibB_00587	43	78	0	0	145.332	212.35	0	0	0	0
GACTACATCCAGAATGCACC	ACSS2	HGLibB_00588	0	5	0	0	0	13.6122	0	0	#DIV/0!	0
GCTCAGAATGACCATGACCT	ACSS2	HGLibB_00589	17	46	7	0	57.4568	125.232	22.7455	0	0.395871	0
TACAACTTTGATGTGACTAA	ACSS2	HGLibB_00590	60	29	9	0	202.789	78.9506	29.2442	0	0.14421	0
GTTGCTTTAGTGTTTGTAAC	ACSS3	HGLibB_00591	52	34	0	5	175.75	92.5627	0	24.2992	0	0.262516
GTTGATCGTCATATTGAAAA	ACSS3	HGLibB_00592	0	2	0	0	0	5.44487	0	0	#DIV/0!	0
TGTGTAGGAGGCGGTTCCTT	ACSS3	HGLibB_00593	7	11	0	0	23.6587	29.9468	0	0	0	0
GTTGTGGGTGACGCCGTCGC	ACTA1	HGLibB_00594	6	4	0	0	20.2789	10.8897	0	0	0	0
CAACGTGCCCGCCATGTACG	ACTA1	HGLibB_00595	43	57	0	11	145.332	155.179	0	53.4582	0	0.344494
CAACGAGCGCTTCCGCTGCC	ACTA1	HGLibB_00596	35	17	47	0	118.293	46.2814	152.72	0	1.29102	0
CTGAAGTACCCGATAGAACA	ACTA2	HGLibB_00597	23	35	0	0	77.7357	95.2852	0	0	0	0
TCAGGGGTGCCTCCGTGAGC	ACTA2	HGLibB_00598	4	5	0	3	13.5193	13.6122	0	14.5795	0	1.07106
TTGTCTCCCAGGCATCGTGC	ACTA2	HGLibB_00599	41	63	2	0	138.572	171.513	6.49871	0	0.0468976	0
CGTACAGGGATAGCACAGCC	ACTB	HGLibB_00600	0	5	16	0	0	13.6122	51.9897	0	#DIV/0!	0
CACCTTGATCTTCATTGTGC	ACTB	HGLibB_00601	89	144	2	5	300.803	392.03	6.49871	24.2992	0.0216045	0.0619829
CTCTCAGGCATGGAGTCCTG	ACTB	HGLibB_00602	26	6	0	0	87.8751	16.3346	0	0	0	0
TCGAGGACGCCCTATCATGG	ACTBL2	HGLibB_00603	127	130	30	24	429.236	353.916	97.4807	116.636	0.227103	0.329558
GGAAGTTCATAGCTCCGTTC	ACTBL2	HGLibB_00604	45	36	0	8	152.092	98.0076	0	38.8787	0	0.396691
TCGGAAGCGTTCATTCCCAA	ACTBL2	HGLibB_00605	116	181	11	29	392.058	492.76	35.7429	140.935	0.0911674	0.286012
GTGTGACATTGATATCCGCA	ACTC1	HGLibB_00606	27	35	0	9	91.2549	95.2852	0	43.7385	0	0.459028
CTACAACTCACCAATGAAGG	ACTC1	HGLibB_00607	16	13	0	3	54.077	35.3916	0	14.5795	0	0.411948
GTGCTATCCCTGTATGCTTC	ACTC1	HGLibB_00608	51	40	2	14	172.37	108.897	6.49871	68.0377	0.037702	0.624788
CCCCTAGGTATGGAATCTTG	ACTG1	HGLibB_00609	21	16	5	0	70.9761	43.5589	16.2468	0	0.228905	0
CAACACCTACCCAGGAAGGA	ACTG1	HGLibB_00610	3	0	0	0	10.1394	0	0	0	0	#DIV/0!
AGCTGTAGCCTCGCTCAGTG	ACTG1	HGLibB_00611	75	227	0	12	253.486	617.992	0	58.318	0	0.0943669
TGAGCACGCACCTGGTGGCG	ACTG2	HGLibB_00612	0	0	0	0	0	0	0	0	#DIV/0!	#DIV/0!
TCTGTCCACAGGCATCGTCC	ACTG2	HGLibB_00613	30	8	94	9	101.394	21.7795	305.439	43.7385	3.01239	2.00825
GGTCACGGCCAGCCAAGTCC	ACTG2	HGLibB_00614	1	13	0	0	3.37981	35.3916	0	0	0	0
CCACGAGTGACCCGCGTAGA	ACTL10	HGLibB_00615	73	28	123	1	246.726	76.2281	399.671	4.85984	1.6199	0.0637538
ACATGGCCCGAGTTATCCAG	ACTL10	HGLibB_00616	39	9	0	0	131.813	24.5019	0	0	0	0
GGGCCGCGTAGCCGTGCCGC	ACTL10	HGLibB_00617	13	63	0	0	43.9376	171.513	0	0	0	0
GTACCGAAGCTTGAAAATCC	ACTL6A	HGLibB_00618	60	77	0	14	202.789	209.627	0	68.0377	0	0.324565
TCTCAGGAAGCTGTTCGTGA	ACTL6A	HGLibB_00619	36	59	7	0	121.673	160.624	22.7455	0	0.186939	0
TTACTCACAGTGTGTTATCC	ACTL6A	HGLibB_00620	171	167	12	1	577.948	454.646	38.9923	4.85984	0.0674668	0.0106893
GGCTCCTTCTCAGTCCGCGC	ACTL6B	HGLibB_00621	2	16	0	0	6.75963	43.5589	0	0	0	0
TCCCCGCACAGATGAGGTGG	ACTL6B	HGLibB_00622	56	42	0	0	189.27	114.342	0	0	0	0
GCAGGGCATTGGTGTCGATG	ACTL6B	HGLibB_00623	187	52	5	0	632.025	141.567	16.2468	0	0.0257059	0
CAAAGGATAACCCTCGTAGA	ACTL7A	HGLibB_00624	45	4	0	0	152.092	10.8897	0	0	0	0
CGTGTTCCTCGTACTCAAAG	ACTL7A	HGLibB_00625	40	73	3	3	135.193	198.738	9.74807	14.5795	0.0721051	0.0733606
GTGTCCCAATGACACCCCGC	ACTL7A	HGLibB_00626	6	49	43	6	20.2789	133.399	139.722	29.159	6.89004	0.218585
ATCCGAGGGCGACGTGCTGC	ACTL7B	HGLibB_00627	64	31	3	0	216.308	84.3954	9.74807	0	0.0450657	0
GCCCGGCAGCACGTCGCCCT	ACTL7B	HGLibB_00628	159	58	0	0	537.39	157.901	0	0	0	0
ATAGTGATGAGTTTGCCGTC	ACTL7B	HGLibB_00629	11	54	0	5	37.1779	147.011	0	24.2992	0	0.165288
CACACGCCTACGGGCATAGC	ACTL8	HGLibB_00630	2	8	6	0	6.75963	21.7795	19.4961	0	2.8842	0
ACGGATTCCACAATGGCCCG	ACTL8	HGLibB_00631	7	42	0	0	23.6587	114.342	0	0	0	0
CCGCTCGATGGGGTAGCTAA	ACTL8	HGLibB_00632	9	11	0	0	30.4183	29.9468	0	0	0	0
CCTGCGCAGCGGCATCGTCG	ACTL9	HGLibB_00633	20	40	0	7	67.5963	108.897	0	34.0188	0	0.312394
CCACGACGATGCCGCTGCGC	ACTL9	HGLibB_00634	35	234	0	0	118.293	637.049	0	0	0	0
GTCCGCTTGTACTCCTGCTC	ACTL9	HGLibB_00635	61	202	5	2	206.169	549.931	16.2468	9.71967	0.0788034	0.0176743
TGGCATACTCCAAGTACAGC	ACTN1	HGLibB_00636	132	420	37	24	446.135	1143.42	120.226	116.636	0.269484	0.102006
TAACTCCCACCTCCGGAAGG	ACTN1	HGLibB_00637	7	147	4	0	23.6587	400.198	12.9974	0	0.549372	0
GCTGGCCTCACCGTCAGTCC	ACTN1	HGLibB_00638	20	27	0	2	67.5963	73.5057	0	9.71967	0	0.13223
AAAGGCTGCCCAAACCTGAC	ACTN2	HGLibB_00639	17	97	60	13	57.4568	264.076	194.961	63.1779	3.39318	0.239241
TATCCTGAATAGCAAAGCGA	ACTN2	HGLibB_00640	67	7	23	0	226.447	19.057	74.7352	0	0.330033	0
CCTCTCACCTTCAGCGCCAA	ACTN2	HGLibB_00641	79	52	0	0	267.005	141.567	0	0	0	0
CAACAATGTGAACAAAGCGC	ACTN4	HGLibB_00642	3	31	0	0	10.1394	84.3954	0	0	0	0
ACTCTCATCTTCCCCCGCTC	ACTN4	HGLibB_00643	44	78	3	1	148.712	212.35	9.74807	4.85984	0.0655501	0.022886
CATCCTTAGGTTCGCCATCC	ACTN4	HGLibB_00644	240	94	9	0	811.155	255.909	29.2442	0	0.0360525	0
CCTAGTGTGATAAAAAGAGC	ACTR10	HGLibB_00645	3	9	11	0	10.1394	24.5019	35.7429	0	3.52514	0
AATGTTGACTATCCATTAGA	ACTR10	HGLibB_00646	26	37	29	0	87.8751	100.73	94.2313	0	1.07233	0
CTTACCTGAAATATAGTATG	ACTR10	HGLibB_00647	11	26	8	1	37.1779	70.7833	25.9948	4.85984	0.699201	0.068658
GCTTTCAATCCGCTATCCCA	ACTR1A	HGLibB_00648	250	139	0	24	844.953	378.418	0	116.636	0	0.30822
GGTTTAAAGGCGCCTCAGTC	ACTR1A	HGLibB_00649	28	25	0	1	94.6348	68.0608	0	4.85984	0	0.0714043
AGCATGGCATCGTCAAGGAT	ACTR1A	HGLibB_00650	5	74	0	0	16.8991	201.46	0	0	0	0
AGCACGGCGTGGTGCGAGAC	ACTR1B	HGLibB_00651	38	39	0	0	128.433	106.175	0	0	0	0
GAACAGGGCCGGCACGTTGA	ACTR1B	HGLibB_00652	17	5	0	1	57.4568	13.6122	0	4.85984	0	0.357021
GGTTCGGGGGTGATTAAAGC	ACTR1B	HGLibB_00653	7	10	0	0	23.6587	27.2243	0	0	0	0
GATTTCAATGTTTCCCACTT	ACTR2	HGLibB_00654	7	41	3	0	23.6587	111.62	9.74807	0	0.412029	0
CGTACAAAGTCAGAACTGCC	ACTR2	HGLibB_00655	9	10	0	0	30.4183	27.2243	0	0	0	0
CTACATATACACCGGAAAAC	ACTR2	HGLibB_00656	4	17	0	0	13.5193	46.2814	0	0	0	0
CATACCTTTGTTGCATATGT	ACTR3	HGLibB_00657	4	16	0	7	13.5193	43.5589	0	34.0188	0	0.780984
ACGTCCAAAGTCCCTGAACA	ACTR3	HGLibB_00658	40	40	40	3	135.193	108.897	129.974	14.5795	0.961401	0.133883
GCTATAAATACCTTGTAGAG	ACTR3	HGLibB_00659	39	16	26	4	131.813	43.5589	84.4833	19.4393	0.640934	0.446277
TACTCACCATTAAAAAATAA	ACTR3B	HGLibB_00660	17	104	10	0	57.4568	283.133	32.4936	0	0.56553	0
CTCCAGTGGCCGATACGACA	ACTR3B	HGLibB_00661	165	54	33	18	557.669	147.011	107.229	87.477	0.19228	0.595036
TGAACTGCAATGTAGAGTCC	ACTR3B	HGLibB_00662	6	12	2	0	20.2789	32.6692	6.49871	0	0.320467	0
TGCTTACCACTGGGATAACA	ACTR3C	HGLibB_00663	18	35	0	0	60.8366	95.2852	0	0	0	0
TAGGCAGAAGGTTATGTAAT	ACTR3C	HGLibB_00664	67	199	0	16	226.447	541.764	0	77.7574	0	0.143526
ATCAAACACATCCCGATTGC	ACTR3C	HGLibB_00665	44	8	6	0	148.712	21.7795	19.4961	0	0.1311	0
CCAAAGAACTCGATGTGCAG	ACTR5	HGLibB_00666	24	24	1	0	81.1155	65.3384	3.24936	0	0.0400584	0
TGTCTACCACATCCACCTCG	ACTR5	HGLibB_00667	103	112	49	24	348.121	304.912	159.218	116.636	0.457366	0.382523
CCACTGCACATCGAGTTCTT	ACTR5	HGLibB_00668	76	83	5	6	256.866	225.962	16.2468	29.159	0.0632501	0.129044
AGATGTATGCTATGTGTCTC	ACTR6	HGLibB_00669	72	42	30	12	243.347	114.342	97.4807	58.318	0.400584	0.510031
TCCCCTTGCAGGATAAATGT	ACTR6	HGLibB_00670	54	70	1	2757	182.51	190.57	3.24936	13398.6	0.0178037	70.3077
TGTTAGGCAGCTACATGTTA	ACTR6	HGLibB_00671	3	136	0	0	10.1394	370.251	0	0	0	0
TCTTCTCCTACTAAATACTC	ACTR8	HGLibB_00672	73	199	527	18	246.726	541.764	1712.41	87.477	6.94053	0.161467
AAATGGTGGATCAAGCAATA	ACTR8	HGLibB_00673	19	18	0	11	64.2164	49.0038	0	53.4582	0	1.0909
CGAACCTGTTCAGGGGACAC	ACTR8	HGLibB_00674	9	45	0	0	30.4183	122.509	0	0	0	0
CCATGTCATCAGCTCCGTCT	ACTRT1	HGLibB_00675	176	145	0	3	594.847	394.753	0	14.5795	0	0.0369333
TTGCACTACCCCATTGAGCG	ACTRT1	HGLibB_00676	128	283	190	2	432.616	770.449	617.378	9.71967	1.42708	0.0126156
TGTTACCAGTCCACGCTCAA	ACTRT1	HGLibB_00677	137	97	1	30	463.034	264.076	3.24936	145.795	0.00701753	0.552095
TGATGTCCCTGCCCGCCACG	ACTRT2	HGLibB_00678	92	204	0	11	310.943	555.376	0	53.4582	0	0.0962558
GGAGTTTGGACCCCGGCACA	ACTRT2	HGLibB_00679	0	73	0	0	0	198.738	0	0	#DIV/0!	0
GAGCCCCGGGCTCTCGAATA	ACTRT2	HGLibB_00680	92	0	0	0	310.943	0	0	0	0	#DIV/0!
TCCGTGTCATATGAACCTTG	ACTRT3	HGLibB_00681	95	222	47	17	321.082	604.38	152.72	82.6172	0.475641	0.136697
GGGCGGGCTAGAACTCTGCG	ACTRT3	HGLibB_00682	111	12	38	0	375.159	32.6692	123.476	0	0.329128	0
CGCAGAGTTCTAGCCCGCCC	ACTRT3	HGLibB_00683	79	77	0	4	267.005	209.627	0	19.4393	0	0.0927328
CAAGCCGTGGAGTGCTGCCA	ACVR1	HGLibB_00684	34	54	4	0	114.914	147.011	12.9974	0	0.113106	0
AGTCACTTACCTTCCATACT	ACVR1	HGLibB_00685	48	236	7	52	162.231	642.494	22.7455	252.711	0.140204	0.393329
TGCTCTCCCCTCCCCTAGTA	ACVR1	HGLibB_00686	105	135	34	16	354.88	367.528	110.478	77.7574	0.311311	0.211568
GCTACACTGACTACTGCAAC	ACVR1B	HGLibB_00687	79	71	7	0	267.005	193.293	22.7455	0	0.0851875	0
CCTCTTTGTCCAGCGCACAG	ACVR1B	HGLibB_00688	34	183	2	0	114.914	498.205	6.49871	0	0.056553	0
GAGCTGGTAGGCATCATCGC	ACVR1B	HGLibB_00689	33	27	0	0	111.534	73.5057	0	0	0	0
TGCAAGGACGATTGTGCTTC	ACVR1C	HGLibB_00690	114	148	15	6	385.299	402.92	48.7403	29.159	0.1265	0.0723692
AAGACTTGAGCATTCAGTTC	ACVR1C	HGLibB_00691	63	54	73	9	212.928	147.011	237.203	43.7385	1.114	0.297518
GCATCAGTCATGCTAACCAA	ACVR1C	HGLibB_00692	9	78	51	2	30.4183	212.35	165.717	9.71967	5.44794	0.045772
CCACATATTCGTTAAGCAAC	ACVR2A	HGLibB_00693	5	82	18	2	16.8991	223.24	58.4884	9.71967	3.46104	0.0435392
CGCTGTGTGACTTCCATCTC	ACVR2A	HGLibB_00694	107	214	22	11	361.64	582.601	71.4858	53.4582	0.197671	0.0917579
CAGCAACAAAAATATACTTC	ACVR2A	HGLibB_00695	3	47	1	14	10.1394	127.954	3.24936	68.0377	0.320467	0.531734
CGGCGCACAGCGATCCCCAG	ACVR2B	HGLibB_00696	14	62	0	1	47.3174	168.791	0	4.85984	0	0.0287921
CACAGCAGCAGAAGTACACC	ACVR2B	HGLibB_00697	205	62	0	0	692.862	168.791	0	0	0	0
ACGCTTCACTCATTTGCCAG	ACVR2B	HGLibB_00698	85	40	1	0	287.284	108.897	3.24936	0	0.0113106	0
CCCGCCACACTTCGCCATAG	ACVRL1	HGLibB_00699	30	80	126	1	101.394	217.795	409.419	4.85984	4.03789	0.0223138
TGGGCCCTCACCATTCACGA	ACVRL1	HGLibB_00700	38	51	0	19	128.433	138.844	0	92.3369	0	0.66504
CTTGAAGTCGCGGTGGGCAA	ACVRL1	HGLibB_00701	8	9	0	10	27.0385	24.5019	0	48.5984	0	1.98345
GGTCACCCTAGAGTTTGCTC	ACY1	HGLibB_00702	4	0	0	0	13.5193	0	0	0	0	#DIV/0!
CCTGGGCTGTCAGAAAGTAG	ACY1	HGLibB_00703	5	33	1	0	16.8991	89.8403	3.24936	0	0.19228	0
TGACCCCCTCGCCAGCTGCC	ACY1	HGLibB_00704	2	32	52	0	6.75963	87.1179	168.967	0	24.9964	0
TCTTCCTGTACCAGCGGTCT	ACY3	HGLibB_00705	30	105	20	0	101.394	285.855	64.9871	0	0.640934	0
GTCACCTCATATGGGTCGTC	ACY3	HGLibB_00706	59	20	1	3	199.409	54.4487	3.24936	14.5795	0.0162949	0.267766
GGTGCATGGCAAAGACTTCG	ACY3	HGLibB_00707	7	23	0	4	23.6587	62.616	0	19.4393	0	0.310453
AGCTTTGCTACCAGTTATGC	ACYP1	HGLibB_00708	7	1	0	0	23.6587	2.72243	0	0	0	0
AGGAAACACCCTGATATCAG	ACYP1	HGLibB_00709	24	116	1	11	81.1155	315.802	3.24936	53.4582	0.0400584	0.169277
GCTTCCAACCTTGCTCAGCC	ACYP2	HGLibB_00710	37	28	0	3	125.053	76.2281	0	14.5795	0	0.191261
TGGGTGAAGAATACCAGCAA	ACYP2	HGLibB_00711	29	81	0	0	98.0146	220.517	0	0	0	0
ATGGAATTGACTTTGTCTTC	ACYP2	HGLibB_00712	31	141	6	22	104.774	383.863	19.4961	106.916	0.186078	0.278527
AGGCATGTAGTAGTCAAACT	ADA	HGLibB_00713	5	26	2	1	16.8991	70.7833	6.49871	4.85984	0.38456	0.068658
AGCCCCTCTGCTGTGTTAGC	ADA	HGLibB_00714	9	17	0	0	30.4183	46.2814	0	0	0	0
TTACCTGCCATAGTATAAGA	ADA	HGLibB_00715	23	38	0	5	77.7357	103.452	0	24.2992	0	0.234883
CCTGAAATATAGCAGTTCAT	ADAD1	HGLibB_00716	154	142	0	0	520.491	386.585	0	0	0	0
CCAATGAACTGCTATATTTC	ADAD1	HGLibB_00717	44	77	0	5	148.712	209.627	0	24.2992	0	0.115916
TATGTTTCAAAAGTACATTA	ADAD1	HGLibB_00718	34	60	2	0	114.914	163.346	6.49871	0	0.056553	0
TTGCTATTCGCAGTGCCCGC	ADAD2	HGLibB_00719	10	41	0	14	33.7981	111.62	0	68.0377	0	0.609549
CGGTTTGCCCAACTTGAGTC	ADAD2	HGLibB_00720	4	11	0	0	13.5193	29.9468	0	0	0	0
ACGCTGCGCAGCGCTGCTCA	ADAD2	HGLibB_00721	66	42	15	0	223.068	114.342	48.7403	0	0.2185	0
CCCAGAAGAGAAAATGCTAC	ADAL	HGLibB_00722	38	35	0	0	128.433	95.2852	0	0	0	0
CTATTCTGAATTGCCAAAAG	ADAL	HGLibB_00723	0	9	0	0	0	24.5019	0	0	#DIV/0!	0
ATAAAAGAATTTGCAGATGA	ADAL	HGLibB_00724	0	0	0	1	0	0	0	4.85984	#DIV/0!	#DIV/0!
CGTCTAGATTTCCATGCCCA	ADAM10	HGLibB_00725	39	81	10	0	131.813	220.517	32.4936	0	0.246513	0
TGATCTGCACAGCCCCCCTG	ADAM10	HGLibB_00726	150	173	52	6	506.972	470.981	168.967	29.159	0.333286	0.0619112
TTAGACTATCCCCATAAATA	ADAM10	HGLibB_00727	26	66	0	12	87.8751	179.681	0	58.318	0	0.324565
CGGAGCTCTCCCTAACCAGA	ADAM11	HGLibB_00728	72	77	0	1	243.347	209.627	0	4.85984	0	0.0231832
CTGGGATGACGAAACTCACC	ADAM11	HGLibB_00729	42	64	314	0	141.952	174.236	1020.3	0	7.18762	0
CTTCAACTCAAACTTCACCC	ADAM11	HGLibB_00730	37	43	0	0	125.053	117.065	0	0	0	0
TGCTGAATATTCGACTACAA	ADAM12	HGLibB_00731	8	24	8	0	27.0385	65.3384	25.9948	0	0.961401	0
AGTGAAGAGCTTCGACTCCA	ADAM12	HGLibB_00732	171	169	8	9	577.948	460.091	25.9948	43.7385	0.0449778	0.0950649
AGTCGAATATTCAGCACTTC	ADAM12	HGLibB_00733	49	27	3	0	165.611	73.5057	9.74807	0	0.0588613	0
TGCCCATCGGGTGACCTGCC	ADAM15	HGLibB_00734	41	93	5	5	138.572	253.186	16.2468	24.2992	0.117244	0.0959735
GGACGGTGACAGTCATATCC	ADAM15	HGLibB_00735	30	149	104	1	101.394	405.643	337.933	4.85984	3.33286	0.0119806
GCAGGTCACCCGATGGGCAC	ADAM15	HGLibB_00736	54	9	0	6	182.51	24.5019	0	29.159	0	1.19007
ATCTAATATCCAGCAGCATT	ADAM17	HGLibB_00737	55	121	0	12	185.89	329.414	0	58.318	0	0.177035
TAACATCATCATCTCTTATG	ADAM17	HGLibB_00738	80	158	14031	4	270.385	430.144	45591.7	19.4393	168.618	0.0451926
AAAGCGAGTACACTGTAAAA	ADAM17	HGLibB_00739	34	16	7	0	114.914	43.5589	22.7455	0	0.197936	0
GCAGTCTTCCAAGCTCAGTG	ADAM18	HGLibB_00740	0	1	0	1	0	2.72243	0	4.85984	#DIV/0!	1.78511
TTCTGCATGTCACAGTTCCA	ADAM18	HGLibB_00741	41	35	0	0	138.572	95.2852	0	0	0	0
CTCGCCCTCCTCACTGAGCT	ADAM18	HGLibB_00742	496	112	19	0	1676.39	304.912	61.7378	0	0.0368279	0
ATCCACTCAAAGCTGAGCTC	ADAM19	HGLibB_00743	50	37	0	0	168.991	100.73	0	0	0	0
ATGAACTTATCATACCTCAG	ADAM19	HGLibB_00744	38	111	1	1	128.433	302.19	3.24936	4.85984	0.0253	0.016082
GATAAGTTCATGCTGCAGCT	ADAM19	HGLibB_00745	25	19	0	0	84.4953	51.7262	0	0	0	0
ACCTGTGCAAATTACAGTTC	ADAM2	HGLibB_00746	1	12	0	0	3.37981	32.6692	0	0	0	0
TGCATTAAATTCACAGTATA	ADAM2	HGLibB_00747	11	47	0	0	37.1779	127.954	0	0	0	0
GAAAATACGGTCAATAATAA	ADAM2	HGLibB_00748	2	0	0	0	6.75963	0	0	0	0	#DIV/0!
CCATCAGCGGTTTGTTGAGC	ADAM20	HGLibB_00749	0	11	0	0	0	29.9468	0	0	#DIV/0!	0
ACTGCAGTTATGCCCAATAT	ADAM20	HGLibB_00750	86	132	19	0	290.664	359.361	61.7378	0	0.212403	0
CCGTAAGAAGTGTGCCAGTA	ADAM20	HGLibB_00751	48	95	0	6	162.231	258.631	0	29.159	0	0.112744
TCCTGAACGATTTCTCTCAA	ADAM21	HGLibB_00752	74	105	580	0	250.106	285.855	1884.63	0	7.53531	0
CCCAATGACAAGCATAGAAC	ADAM21	HGLibB_00753	21	12	0	0	70.9761	32.6692	0	0	0	0
GAGTGACTCTGATGTACACG	ADAM21	HGLibB_00754	59	28	0	0	199.409	76.2281	0	0	0	0
TGTTGACCAAGCAAGCTTCC	ADAM22	HGLibB_00755	3	30	0	0	10.1394	81.673	0	0	0	0
ATAGAGAGACACATTGAACA	ADAM22	HGLibB_00756	59	52	50	13	199.409	141.567	162.468	63.1779	0.814747	0.446277
GTGTCTCTCTATGTATTCAG	ADAM22	HGLibB_00757	57	85	0	1	192.649	231.407	0	4.85984	0	0.0210013
TGGGAAACCACAGTACTCTA	ADAM23	HGLibB_00758	77	145	67	2	260.246	394.753	217.707	9.71967	0.836544	0.0246222
TCATCATGAACCAGCTCTAG	ADAM23	HGLibB_00759	26	48	1	3	87.8751	130.677	3.24936	14.5795	0.036977	0.111569
CAGAGGCGTCAAAGACTCCA	ADAM23	HGLibB_00760	14	14	0	0	47.3174	38.1141	0	0	0	0
AGTCTCCTCCTCTCTGTTGC	ADAM28	HGLibB_00761	1	17	0	1	3.37981	46.2814	0	4.85984	0	0.105006
AAGTATAAAATGACAATTAA	ADAM28	HGLibB_00762	4	13	1	0	13.5193	35.3916	3.24936	0	0.24035	0
ACTTCATACTTCTTCACCCC	ADAM28	HGLibB_00763	141	230	17	22	476.554	626.16	55.2391	106.916	0.115914	0.170749
CCGACTTCCACTTGCAATAC	ADAM29	HGLibB_00764	10	1	0	0	33.7981	2.72243	0	0	0	0
ATGACCGCAATGAACAGTGT	ADAM29	HGLibB_00765	17	194	6	0	57.4568	528.152	19.4961	0	0.339318	0
ATCTTTAATGTGAAGCGCTG	ADAM29	HGLibB_00766	1	18	0	0	3.37981	49.0038	0	0	0	0
GACCTTGCAGAGTACTGCGA	ADAM30	HGLibB_00767	14	35	0	0	47.3174	95.2852	0	0	0	0
ACTTTCAAGATGTTCGTATG	ADAM30	HGLibB_00768	36	137	8	0	121.673	372.973	25.9948	0	0.213645	0
ATCGCCCCTCTGAGCAGTCC	ADAM30	HGLibB_00769	34	200	5	0	114.914	544.487	16.2468	0	0.141383	0
AACTGTCATTTGTATTTGTT	ADAM32	HGLibB_00770	36	111	10	3	121.673	302.19	32.4936	14.5795	0.267056	0.0482461
ACACTGTGCACCTTAAACAA	ADAM32	HGLibB_00771	58	129	9	30	196.029	351.194	29.2442	145.795	0.149183	0.415141
GCCCGGCCAGCAGCAACCAG	ADAM32	HGLibB_00772	4	31	0	0	13.5193	84.3954	0	0	0	0
AAGCATCTCACCGTGTGGTT	ADAM33	HGLibB_00773	21	24	2	14	70.9761	65.3384	6.49871	68.0377	0.091562	1.04131
GCAGTCTCGCCTGACCCCCA	ADAM33	HGLibB_00774	46	31	3	0	155.471	84.3954	9.74807	0	0.0627001	0
CCAGGTCTCGAAGCCAGACA	ADAM33	HGLibB_00775	33	145	284	2	111.534	394.753	922.817	9.71967	8.27388	0.0246222
ACCTGGATCTTAGAAGATGA	ADAM7	HGLibB_00776	15	14	6	0	50.6972	38.1141	19.4961	0	0.38456	0
AATCACTCAGAATGCTTCCC	ADAM7	HGLibB_00777	62	36	0	4	209.548	98.0076	0	19.4393	0	0.198345
TCCTTCATCTTCTAAGATCC	ADAM7	HGLibB_00778	27	36	0	0	91.2549	98.0076	0	0	0	0
AGGACGTAGCTCACCCTCTC	ADAM8	HGLibB_00779	17	56	7	3	57.4568	152.456	22.7455	14.5795	0.395871	0.0956307
CCACTCACCTGTTCTTCCGC	ADAM8	HGLibB_00780	123	169	0	5	415.717	460.091	0	24.2992	0	0.0528138
GACCCGGCCATGCGCGGCCT	ADAM8	HGLibB_00781	128	16	6	0	432.616	43.5589	19.4961	0	0.0450657	0
AAATACATTACCTGTATATT	ADAM9	HGLibB_00782	47	47	1	0	158.851	127.954	3.24936	0	0.0204553	0
CTTTCTCTAGTTAATCTCCA	ADAM9	HGLibB_00783	16	25	0	0	54.077	68.0608	0	0	0	0
AAAAGAGCATATTATTCACT	ADAM9	HGLibB_00784	0	93	0	0	0	253.186	0	0	#DIV/0!	0
TGAACAATGAGCCAAAGTAC	ADAMDEC1	HGLibB_00785	80	33	0	1	270.385	89.8403	0	4.85984	0	0.0540942
CAATATCAGATGATCTTAAA	ADAMDEC1	HGLibB_00786	3	37	2	0	10.1394	100.73	6.49871	0	0.640934	0
TACAATGTTTCAGTGTAGTC	ADAMDEC1	HGLibB_00787	9	36	0	14	30.4183	98.0076	0	68.0377	0	0.694208
TGTGTCCAGTCACCGCTATG	ADAMTS1	HGLibB_00788	77	28	2	0	260.246	76.2281	6.49871	0	0.0249715	0
AATCCTGGTTCACACCATTA	ADAMTS1	HGLibB_00789	69	103	10	11	233.207	280.411	32.4936	53.4582	0.139334	0.190643
AAAGCATTGACGCCATCATG	ADAMTS1	HGLibB_00790	51	55	0	1	172.37	149.734	0	4.85984	0	0.0324565
CAGACAGTACTTGCCCCCGA	ADAMTS10	HGLibB_00791	6	204	9	20	20.2789	555.376	29.2442	97.1967	1.4421	0.175011
GGAACTCACATCCGTGTTGC	ADAMTS10	HGLibB_00792	24	22	0	0	81.1155	59.8935	0	0	0	0
GGCGCTCACCCCCTTGTCGA	ADAMTS10	HGLibB_00793	3	23	0	0	10.1394	62.616	0	0	0	0
TGCCTCCTGTAAACGATGTG	ADAMTS12	HGLibB_00794	5	10	0	0	16.8991	27.2243	0	0	0	0
CCCGCCATAGCTCTTGCTTC	ADAMTS12	HGLibB_00795	21	72	0	2	70.9761	196.015	0	9.71967	0	0.0495863
CATTCTACTCGAAGAAGAAG	ADAMTS12	HGLibB_00796	15	13	2	0	50.6972	35.3916	6.49871	0	0.128187	0
TCAGAATGACCATCTTCACC	ADAMTS13	HGLibB_00797	48	67	9	9	162.231	182.403	29.2442	43.7385	0.180263	0.239791
GTGTCTTCTTACTTGAGCCC	ADAMTS13	HGLibB_00798	21	38	0	0	70.9761	103.452	0	0	0	0
GGTCATTCTGACAGAGCCTG	ADAMTS13	HGLibB_00799	10	28	0	0	33.7981	76.2281	0	0	0	0
CCAGCACTCACCAATGCGGT	ADAMTS14	HGLibB_00800	20	29	1	14	67.5963	78.9506	3.24936	68.0377	0.0480701	0.861776
ACCTCCTTGTCACAGCCGAC	ADAMTS14	HGLibB_00801	106	297	8	6	358.26	808.563	25.9948	29.159	0.0725586	0.0360628
ACTTCTCCAGTGCCTCAATC	ADAMTS14	HGLibB_00802	13	152	0	1	43.9376	413.81	0	4.85984	0	0.0117441
GCTTACCGTGCCCGCTGTCC	ADAMTS15	HGLibB_00803	28	67	10	1	94.6348	182.403	32.4936	4.85984	0.343358	0.0266434
ACACTTGTCGAATCTCTTCT	ADAMTS15	HGLibB_00804	44	11	0	0	148.712	29.9468	0	0	0	0
AAGAAGAGATTCGACAAGTG	ADAMTS15	HGLibB_00805	8	3	0	0	27.0385	8.1673	0	0	0	0
AGCCCCGCCATCCGCGCGCG	ADAMTS16	HGLibB_00806	56	41	47	33	189.27	111.62	152.72	160.375	0.80689	1.43679
GCAGGCACCTGCGTGCGCCA	ADAMTS16	HGLibB_00807	39	37	0	0	131.813	100.73	0	0	0	0
GCGGCCGGGCTGGATGGAAA	ADAMTS16	HGLibB_00808	19	39	2	0	64.2164	106.175	6.49871	0	0.1012	0
TTACGGGACGTTGTCGTAGC	ADAMTS17	HGLibB_00809	2	6	1	17	6.75963	16.3346	3.24936	82.6172	0.480701	5.0578
AGATGTTCTCGTCCACTGAA	ADAMTS17	HGLibB_00810	3	0	28	0	10.1394	0	90.982	0	8.97308	#DIV/0!
TATGTTTCAGCACCAGAGCC	ADAMTS17	HGLibB_00811	73	126	113	4	246.726	343.027	367.177	19.4393	1.4882	0.0566701
GGCGGGCCCGAACCCGCAGC	ADAMTS18	HGLibB_00812	9	8	0	0	30.4183	21.7795	0	0	0	0
GAAGGCACACGCGAGCAGGA	ADAMTS18	HGLibB_00813	68	6	0	9	229.827	16.3346	0	43.7385	0	2.67766
ATATTCATCAAACCTTAGAT	ADAMTS18	HGLibB_00814	184	257	10	3	621.886	699.665	32.4936	14.5795	0.0522501	0.0208378
TAGAGTTACCTTGTTTGACA	ADAMTS19	HGLibB_00815	30	60	0	1	101.394	163.346	0	4.85984	0	0.0297518
TTCCAGTGTTCAGTCAAGTG	ADAMTS19	HGLibB_00816	15	28	0	6	50.6972	76.2281	0	29.159	0	0.382523
GAGAGGACACACTTCTTTCT	ADAMTS19	HGLibB_00817	34	137	2	0	114.914	372.973	6.49871	0	0.056553	0
ACGTAGCTGCCGACACCACG	ADAMTS2	HGLibB_00818	72	35	3	1	243.347	95.2852	9.74807	4.85984	0.0400584	0.0510031
CTACAACATCGAGGTCCTGC	ADAMTS2	HGLibB_00819	41	222	8	9	138.572	604.38	25.9948	43.7385	0.18759	0.0723692
GGCGATACACCACATGCACA	ADAMTS2	HGLibB_00820	47	50	10	1	158.851	136.122	32.4936	4.85984	0.204553	0.0357021
GCTAAAGTGGTTTCTGCTCA	ADAMTS20	HGLibB_00821	14	76	1	0	47.3174	206.905	3.24936	0	0.0686715	0
CTGAAGTATTGCAGTGTGTC	ADAMTS20	HGLibB_00822	55	32	1	2	185.89	87.1179	3.24936	9.71967	0.01748	0.111569
TTTCTTAGAACCTATAATGA	ADAMTS20	HGLibB_00823	28	63	5	5	94.6348	171.513	16.2468	24.2992	0.171679	0.141675
TCCAAAGACTTCCACTACAG	ADAMTS3	HGLibB_00824	161	110	4	16	544.15	299.468	12.9974	77.7574	0.0238857	0.259652
CCAGGCTGGTAATGAAGAAA	ADAMTS3	HGLibB_00825	10	3	0	0	33.7981	8.1673	0	0	0	0
AGAAAACGATTACAATATCG	ADAMTS3	HGLibB_00826	8	80	0	0	27.0385	217.795	0	0	0	0
GGTGACTCGGCTAGTGATCC	ADAMTS4	HGLibB_00827	198	38	5	0	669.203	103.452	16.2468	0	0.0242778	0
GCTTACCATAGCCATTGTCC	ADAMTS4	HGLibB_00828	8	49	0	0	27.0385	133.399	0	0	0	0
GACTGGGTTCCTCGCTACAC	ADAMTS4	HGLibB_00829	36	30	0	2	121.673	81.673	0	9.71967	0	0.119007
CATTAAGCGCTTATCTTCTG	ADAMTS5	HGLibB_00830	25	51	84	0	84.4953	138.844	272.946	0	3.23031	0
CTCCTGGGCAGGATTTATGT	ADAMTS5	HGLibB_00831	76	56	0	1	256.866	152.456	0	4.85984	0	0.0318769
TCCCAACGTCTGCCATTCCC	ADAMTS5	HGLibB_00832	72	95	4	1	243.347	258.631	12.9974	4.85984	0.0534112	0.0187906
CTTTACCGTGATTCCAGCCT	ADAMTS6	HGLibB_00833	51	50	0	2	172.37	136.122	0	9.71967	0	0.0714043
TAATATTCACAACGTTTCCT	ADAMTS6	HGLibB_00834	8	22	8	0	27.0385	59.8935	25.9948	0	0.961401	0
CTGTATGATCACTCTCATTG	ADAMTS6	HGLibB_00835	137	88	13	12	463.034	239.574	42.2416	58.318	0.0912279	0.243424
CTCAATGAAGTAGTCCTCGT	ADAMTS7	HGLibB_00836	0	0	0	4	0	0	0	19.4393	#DIV/0!	#DIV/0!
GAGCATACCTTGCACTCCAC	ADAMTS7	HGLibB_00837	30	79	0	14	101.394	215.072	0	68.0377	0	0.316348
CGCCGGGAGCCAGAGCGCAG	ADAMTS7	HGLibB_00838	11	17	0	0	37.1779	46.2814	0	0	0	0
GAGCCCCTCATCCTCGATCA	ADAMTS8	HGLibB_00839	76	56	5	2	256.866	152.456	16.2468	9.71967	0.0632501	0.0637538
GGGGGACACCCCAGCATACT	ADAMTS8	HGLibB_00840	86	37	1	0	290.664	100.73	3.24936	0	0.0111791	0
GCAAGTTGTTCTGCCGAGCC	ADAMTS8	HGLibB_00841	39	45	98	0	131.813	122.509	318.437	0	2.41583	0
TCTAATAGGCCTGGCTGAAC	ADAMTS9	HGLibB_00842	18	53	0	0	60.8366	144.289	0	0	0	0
TGTTCATCCATAGACTGTAG	ADAMTS9	HGLibB_00843	104	115	0	0	351.501	313.08	0	0	0	0
TGTTCTATTAGTGAAGATAG	ADAMTS9	HGLibB_00844	175	30	9	0	591.467	81.673	29.2442	0	0.0494435	0
TTGCAACTTAGGAGCTGTGA	ADAMTSL1	HGLibB_00845	10	34	6	0	33.7981	92.5627	19.4961	0	0.576841	0
CATTACTGCATGTTCTGTAT	ADAMTSL1	HGLibB_00846	89	185	3	0	300.803	503.65	9.74807	0	0.0324068	0
GTGTGCCAGGAGTTGCCCGA	ADAMTSL1	HGLibB_00847	54	26	0	0	182.51	70.7833	0	0	0	0
TGCCACGATGTACTCGATTC	ADAMTSL2	HGLibB_00848	16	97	18	23	54.077	264.076	58.4884	111.776	1.08158	0.423273
GGCCGAACAGCCGGTTGTCC	ADAMTSL2	HGLibB_00849	44	47	1	0	148.712	127.954	3.24936	0	0.02185	0
AAGCACCCCGTCACAGCCGA	ADAMTSL2	HGLibB_00850	62	7	0	0	209.548	19.057	0	0	0	0
GAGGAGCATCATATTCTCTG	ADAMTSL3	HGLibB_00851	56	163	0	0	189.27	443.757	0	0	0	0
TATGACCTTACCTGCGGGAG	ADAMTSL3	HGLibB_00852	13	3	3	0	43.9376	8.1673	9.74807	0	0.221862	0
CATCCCTATCAGCACCCACC	ADAMTSL3	HGLibB_00853	280	273	620	30	946.348	743.224	2014.6	145.795	2.12882	0.196166
CAGAAACCCTCCCCTTGTAC	ADAMTSL4	HGLibB_00854	38	78	4	2	128.433	212.35	12.9974	9.71967	0.1012	0.045772
TCCTGATCCAAGCAGAGCTG	ADAMTSL4	HGLibB_00855	29	0	0	0	98.0146	0	0	0	0	#DIV/0!
AAGCAGCAGCAGATACAGCC	ADAMTSL4	HGLibB_00856	12	55	0	0	40.5578	149.734	0	0	0	0
CACGCCTTCTACCACAGCTT	ADAMTSL5	HGLibB_00857	82	76	13	5	277.145	206.905	42.2416	24.2992	0.152417	0.117441
TTCCTGGGGAAGAACCGTGC	ADAMTSL5	HGLibB_00858	36	45	16	14	121.673	122.509	51.9897	68.0377	0.427289	0.555367
GGCTTACTGGCAACTGGCAG	ADAMTSL5	HGLibB_00859	4	21	0	0	13.5193	57.1711	0	0	0	0
AATCCACCGGAATATCCCCC	ADAP1	HGLibB_00860	17	12	0	0	57.4568	32.6692	0	0	0	0
TTCCCCCACAGGGTACCGTG	ADAP1	HGLibB_00861	72	70	0	1	243.347	190.57	0	4.85984	0	0.0255015
TCAAAAACTGCCCGTTGTCC	ADAP1	HGLibB_00862	33	78	0	9	111.534	212.35	0	43.7385	0	0.205974
AATCTGTGCGACTTGACTTC	ADAP2	HGLibB_00863	56	150	31	0	189.27	408.365	100.73	0	0.532204	0
ATCCCCTGCAGATCCCGACT	ADAP2	HGLibB_00864	45	65	2	2	152.092	176.958	6.49871	9.71967	0.0427289	0.0549264
ATTCCTGTGGAAGCGAGGAA	ADAP2	HGLibB_00865	0	11	0	0	0	29.9468	0	0	#DIV/0!	0
AGCCATGACAATTCTGCTAG	ADAR	HGLibB_00866	52	89	31	1	175.75	242.297	100.73	4.85984	0.573143	0.0200574
GTGCATACACTCAAGCAGTG	ADAR	HGLibB_00867	35	78	0	7	118.293	212.35	0	34.0188	0	0.160202
CATGGGTGTCGTCGTCAGCT	ADAR	HGLibB_00868	24	35	20	13	81.1155	95.2852	64.9871	63.1779	0.801168	0.66304
CTCACCACATGAGCCAATCC	ADARB1	HGLibB_00869	86	171	160	1	290.664	465.536	519.897	4.85984	1.78865	0.0104392
TTCTTCATCTTCTATATCCA	ADARB1	HGLibB_00870	218	376	57	18	736.799	1023.63	185.213	87.477	0.251376	0.0854573
TCAGGTCACCAAACTTACCC	ADARB1	HGLibB_00871	14	57	0	0	47.3174	155.179	0	0	0	0
GCACGCCCGCCATAAAGCGC	ADARB2	HGLibB_00872	35	40	0	18	118.293	108.897	0	87.477	0	0.803298
CGATTCCTGCCAGCGCTTTA	ADARB2	HGLibB_00873	11	39	3	0	37.1779	106.175	9.74807	0	0.2622	0
CTCGGCCATGGCCTCGGTCC	ADARB2	HGLibB_00874	32	48	94	0	108.154	130.677	305.439	0	2.82412	0
CCTCAATGATAGCCATGCTG	ADAT1	HGLibB_00875	23	44	0	1	77.7357	119.787	0	4.85984	0	0.0405706
GCATAGGACAGTCCAAAATG	ADAT1	HGLibB_00876	46	57	2	3	155.471	155.179	6.49871	14.5795	0.0418001	0.093953
CTTACCGTTCTTCCTCATTT	ADAT1	HGLibB_00877	197	200	179	8	665.823	544.487	581.635	38.8787	0.873557	0.0714043
CCATCGATCAGGTCCTCGAT	ADAT2	HGLibB_00878	19	50	12	0	64.2164	136.122	38.9923	0	0.607201	0
GGCTGTCAGAATGAACGATT	ADAT2	HGLibB_00879	23	8	0	4	77.7357	21.7795	0	19.4393	0	0.892554
GTCTACAACAATGAAGTTGT	ADAT2	HGLibB_00880	2	0	0	0	6.75963	0	0	0	0	#DIV/0!
GTCTGCGTCCAGTTTACGCA	ADAT3	HGLibB_00881	58	83	61	0	196.029	225.962	198.211	0	1.01113	0
CGCATCCTGCGCGTCTTCTA	ADAT3	HGLibB_00882	0	25	0	0	0	68.0608	0	0	#DIV/0!	0
TGCGTGGACCTCGTGGCGCG	ADAT3	HGLibB_00883	49	26	4	20	165.611	70.7833	12.9974	97.1967	0.0784817	1.37316
CATCGTGTACCACCTTGATG	ADC	HGLibB_00884	84	100	0	0	283.904	272.243	0	0	0	0
TGAAGTGCCTGCCACGAGTC	ADC	HGLibB_00885	17	34	0	0	57.4568	92.5627	0	0	0	0
GATCTGTGCAATTTGCTTAC	ADC	HGLibB_00886	5	21	0	0	16.8991	57.1711	0	0	0	0
GCTTGCTTCGTGGACCAGCA	ADCK1	HGLibB_00887	23	22	0	2	77.7357	59.8935	0	9.71967	0	0.162282
GTACTTGCAGCTGAGATCTA	ADCK1	HGLibB_00888	48	23	0	1	162.231	62.616	0	4.85984	0	0.0776134
AAGTACTCCTCTGAGCCATA	ADCK1	HGLibB_00889	100	43	2	0	337.981	117.065	6.49871	0	0.019228	0
GAATTCCCGTGGACTTGAAA	ADCK2	HGLibB_00890	2	3	0	0	6.75963	8.1673	0	0	0	0
AATTCCTGCCTGCTGGTAAC	ADCK2	HGLibB_00891	8	21	0	6	27.0385	57.1711	0	29.159	0	0.510031
ATCCTGGTTCAGGGTGCCAA	ADCK2	HGLibB_00892	124	59	1	0	419.097	160.624	3.24936	0	0.00775324	0
AGCCGGCCAATCCTCGTCAC	ADCK3	HGLibB_00893	14	70	0	0	47.3174	190.57	0	0	0	0
CAAGAAGAGCCTGCGCTCCG	ADCK3	HGLibB_00894	34	27	13	0	114.914	73.5057	42.2416	0	0.367595	0
GGGGAACCCGGCTTCTCTAA	ADCK3	HGLibB_00895	0	5	0	0	0	13.6122	0	0	#DIV/0!	0
CATGGACTTCTTAGCCATCT	ADCK4	HGLibB_00896	18	47	6	3	60.8366	127.954	19.4961	14.5795	0.320467	0.113943
GGACATTCGCAGGGCACGGG	ADCK4	HGLibB_00897	42	40	1	0	141.952	108.897	3.24936	0	0.0228905	0
TGCCTCCCGCATCAGCCGCT	ADCK4	HGLibB_00898	49	137	0	29	165.611	372.973	0	140.935	0	0.377869
CCTCGGAGCCCGCTATGTCA	ADCK5	HGLibB_00899	11	21	0	1	37.1779	57.1711	0	4.85984	0	0.0850051
AAACCTCTTCCACCCCTCGA	ADCK5	HGLibB_00900	81	116	4	0	273.765	315.802	12.9974	0	0.0474766	0
CGTCCCCTGCTGTGTTCTTC	ADCK5	HGLibB_00901	176	176	3	11	594.847	479.148	9.74807	53.4582	0.0163875	0.111569
CAAGTTCGATGAATTAGCCA	ADCY1	HGLibB_00902	15	131	9	8	50.6972	356.639	29.2442	38.8787	0.576841	0.109014
TTCTGACTGAGCGTTCACAG	ADCY1	HGLibB_00903	82	156	4	34	277.145	424.7	12.9974	165.234	0.0468976	0.389062
ACTTGCCGAAGAGCTCATTG	ADCY1	HGLibB_00904	105	55	5	29	354.88	149.734	16.2468	140.935	0.045781	0.941238
TTCATGCATTATTATCCTTC	ADCY10	HGLibB_00905	28	203	0	8	94.6348	552.654	0	38.8787	0	0.0703491
GGAGACATCCTGAAATTTGC	ADCY10	HGLibB_00906	21	92	0	0	70.9761	250.464	0	0	0	0
AAATTCATCAAAATTAAAAT	ADCY10	HGLibB_00907	4	9	0	1	13.5193	24.5019	0	4.85984	0	0.198345
TTGTATGCCGCTTCACATAC	ADCY2	HGLibB_00908	184	231	3	0	621.886	628.882	9.74807	0	0.015675	0
ACACAGACTCGATGCAGACC	ADCY2	HGLibB_00909	49	80	12	9	165.611	217.795	38.9923	43.7385	0.235445	0.200825
TCCACAACCTGTATGTGAAG	ADCY2	HGLibB_00910	5	29	0	2	16.8991	78.9506	0	9.71967	0	0.123111
AGCCCACGATGTCGGCAAAG	ADCY3	HGLibB_00911	0	14	0	0	0	38.1141	0	0	#DIV/0!	0
CATCCTCTTTGCCGACATCG	ADCY3	HGLibB_00912	14	21	3	0	47.3174	57.1711	9.74807	0	0.206015	0
CGCCGTCTGCTCCATCCTCA	ADCY3	HGLibB_00913	42	194	0	1	141.952	528.152	0	4.85984	0	0.00920158
GGCGGCGTCCCGCATGCCCA	ADCY4	HGLibB_00914	1	16	0	1	3.37981	43.5589	0	4.85984	0	0.111569
GATCGTGCTCTGTGCGCTCG	ADCY4	HGLibB_00915	20	20	0	0	67.5963	54.4487	0	0	0	0
GCTGTATCTTGGGCCACAGC	ADCY4	HGLibB_00916	16	58	0	0	54.077	157.901	0	0	0	0
ACCTCACGTTGTCATGTTTC	ADCY5	HGLibB_00917	24	214	52	3	81.1155	582.601	168.967	14.5795	2.08304	0.0250249
GCGCCCCTTCTACAACCACC	ADCY5	HGLibB_00918	22	2	0	1	74.3559	5.44487	0	4.85984	0	0.892554
AGCAGACATCAACGCCAAGC	ADCY5	HGLibB_00919	39	30	8	0	131.813	81.673	25.9948	0	0.197211	0
CCTGACTTACTTGTCTTTGC	ADCY6	HGLibB_00920	39	167	25	3	131.813	454.646	81.2339	14.5795	0.616283	0.0320678
CCCTGAATGAGCTCTTTGCC	ADCY6	HGLibB_00921	62	28	1	0	209.548	76.2281	3.24936	0	0.0155065	0
GCAACACTGCAGTACCTGAA	ADCY6	HGLibB_00922	0	52	11	3	0	141.567	35.7429	14.5795	#DIV/0!	0.102987
GTTCGACGCATGGACAAAGG	ADCY7	HGLibB_00923	18	101	2	0	60.8366	274.966	6.49871	0	0.106822	0
GACAGCGCCCCGCATGCTGA	ADCY7	HGLibB_00924	15	24	21	0	50.6972	65.3384	68.2365	0	1.34596	0
GCTTCACGACACCCAGTGTC	ADCY7	HGLibB_00925	13	57	1	4	43.9376	155.179	3.24936	19.4393	0.0739539	0.125271
TCCATCGCTATGAGAACGTC	ADCY8	HGLibB_00926	68	49	5	4	229.827	133.399	16.2468	19.4393	0.0706913	0.145723
GATCAACGACATGACCAATG	ADCY8	HGLibB_00927	298	19	24	0	1007.18	51.7262	77.9845	0	0.0774283	0
CTTTGCCAGATTTGATCGAC	ADCY8	HGLibB_00928	16	60	25	0	54.077	163.346	81.2339	0	1.50219	0
GAAGTTACAGTAGTGCACGA	ADCY9	HGLibB_00929	17	76	0	25	57.4568	206.905	0	121.496	0	0.587206
GGACAGGGGACAGCGTCATC	ADCY9	HGLibB_00930	18	28	15	0	60.8366	76.2281	48.7403	0	0.801168	0
ACAGCTGCAGCGAGACTCCT	ADCY9	HGLibB_00931	63	202	17	0	212.928	549.931	55.2391	0	0.259426	0
CCCGTTAGAGATGTCGCCCA	ADCYAP1	HGLibB_00932	123	45	0	13	415.717	122.509	0	63.1779	0	0.515698
GAAGCACCTGCAGTCGCTCG	ADCYAP1	HGLibB_00933	14	18	0	0	47.3174	49.0038	0	0	0	0
CAGCCTCGCTCCGCTACACA	ADCYAP1	HGLibB_00934	36	56	0	2	121.673	152.456	0	9.71967	0	0.0637538
CGAATCTTCAACCCAGACCA	ADCYAP1R1	HGLibB_00935	20	19	10	0	67.5963	51.7262	32.4936	0	0.480701	0
ATTGAAGCCCATCAGCTCAT	ADCYAP1R1	HGLibB_00936	94	45	184	3	317.702	122.509	597.881	14.5795	1.88189	0.119007
GTTCCTCTTACCAATGGTTT	ADCYAP1R1	HGLibB_00937	142	37	0	0	479.933	100.73	0	0	0	0
CCTCTTGCCAATCTCCCCGG	ADD1	HGLibB_00938	24	18	65	22	81.1155	49.0038	211.208	106.916	2.60379	2.1818
GAAAGCGCCTCCGGGGAGAT	ADD1	HGLibB_00939	0	18	0	0	0	49.0038	0	0	#DIV/0!	0
TGAAGTGACTGCATCCAGTT	ADD1	HGLibB_00940	124	235	1	2	419.097	639.772	3.24936	9.71967	0.00775324	0.0151924
CAGCAGTGTCTACCGACTCC	ADD2	HGLibB_00941	78	47	0	8	263.625	127.954	0	38.8787	0	0.303848
TTGCGAAGGCGCATGTACTC	ADD2	HGLibB_00942	7	21	0	7	23.6587	57.1711	0	34.0188	0	0.595036
GCGACAGATCGCGGACTTCA	ADD2	HGLibB_00943	6	55	0	5	20.2789	149.734	0	24.2992	0	0.162282
TGAAGCTACAGCCTCCAATT	ADD3	HGLibB_00944	170	193	10	0	574.568	525.43	32.4936	0	0.056553	0
TGTAATGCTAGTAATCCAGT	ADD3	HGLibB_00945	30	26	0	0	101.394	70.7833	0	0	0	0
GTGTTGAATAGATTGCAGCA	ADD3	HGLibB_00946	46	43	5	0	155.471	117.065	16.2468	0	0.1045	0
AGAATCAACATGAGCACAGC	ADH1A	HGLibB_00947	3	0	0	0	10.1394	0	0	0	0	#DIV/0!
GGTGGAGGTTGCACCTCCTA	ADH1A	HGLibB_00948	16	47	2	0	54.077	127.954	6.49871	0	0.120175	0
ACTCTGTAGATGGTGGCTGT	ADH1A	HGLibB_00949	13	27	0	6	43.9376	73.5057	0	29.159	0	0.396691
CTGTCACACAGATGACCACG	ADH1B	HGLibB_00950	46	29	0	20	155.471	78.9506	0	97.1967	0	1.23111
ATGCGAACTTCATAAGCCTT	ADH1B	HGLibB_00951	4	7	0	1	13.5193	19.057	0	4.85984	0	0.255015
TGTGGAGGTTGCACCTCCTA	ADH1B	HGLibB_00952	172	154	25	4	581.328	419.255	81.2339	19.4393	0.139739	0.0463664
AAGACAGCACAAGTCGAACC	ADH4	HGLibB_00953	2	27	0	3	6.75963	73.5057	0	14.5795	0	0.198345
CTTCAACCTCTTCAATGCAA	ADH4	HGLibB_00954	15	101	0	0	50.6972	274.966	0	0	0	0
TTCCCACACAAATTTGTGAG	ADH4	HGLibB_00955	13	15	0	0	43.9376	40.8365	0	0	0	0
AAGATACTAACCTTATCTTC	ADH5	HGLibB_00956	29	76	9	0	98.0146	206.905	29.2442	0	0.298366	0
AGTCGGATTGGCAGTTATCA	ADH5	HGLibB_00957	4	24	0	0	13.5193	65.3384	0	0	0	0
ATCGGTGTGGCAAACCGCAG	ADH5	HGLibB_00958	0	3	0	0	0	8.1673	0	0	#DIV/0!	0
TGCACCAGGCTTCCAGAGTA	ADH6	HGLibB_00959	13	20	0	4	43.9376	54.4487	0	19.4393	0	0.357021
GAGGTACATTCTCCACACTG	ADH6	HGLibB_00960	22	27	0	0	74.3559	73.5057	0	0	0	0
ACACTCTTTCTGCCACAGTG	ADH6	HGLibB_00961	4	33	0	0	13.5193	89.8403	0	0	0	0
ACTGGGATTGTAGAGAGCAT	ADH7	HGLibB_00962	12	104	36	1	40.5578	283.133	116.977	4.85984	2.8842	0.0171645
ATCTGTGCGACAGATTCCTG	ADH7	HGLibB_00963	71	17	0	2	239.967	46.2814	0	9.71967	0	0.210013
ATGCGAACTTCTTTAGTCTT	ADH7	HGLibB_00964	19	70	1	2	64.2164	190.57	3.24936	9.71967	0.0506001	0.0510031
GGAATGTCTTACCCAATTTC	ADHFE1	HGLibB_00965	32	17	0	0	108.154	46.2814	0	0	0	0
GCTGTTTCAAATATTAGATA	ADHFE1	HGLibB_00966	1	1	0	0	3.37981	2.72243	0	0	0	0
GCAGCAGTTACAAAGGAAGT	ADHFE1	HGLibB_00967	2	12	7	9	6.75963	32.6692	22.7455	43.7385	3.3649	1.33883
TGGGGTTGCCGCGGGTCGCC	ADI1	HGLibB_00968	20	103	2	0	67.5963	280.411	6.49871	0	0.0961401	0
ACGACGCCCCGGGCGACCCG	ADI1	HGLibB_00969	0	0	0	0	0	0	0	0	#DIV/0!	#DIV/0!
CTTCAAAATGGTCAGCGGGC	ADI1	HGLibB_00970	11	19	0	2	37.1779	51.7262	0	9.71967	0	0.187906
GACACTCCACGGCCAAGAGA	ADIG	HGLibB_00971	25	61	0	0	84.4953	166.068	0	0	0	0
TCGTTCACCAGCGGCATCAA	ADIG	HGLibB_00972	28	155	10	14	94.6348	421.977	32.4936	68.0377	0.343358	0.161236
CCCTTCCAGCAAAACTCAGC	ADIG	HGLibB_00973	18	32	0	0	60.8366	87.1179	0	0	0	0
GCCCGCCATCCAACCTGTGC	ADIPOQ	HGLibB_00974	19	56	0	0	64.2164	152.456	0	0	0	0
GGGCGACCAAGTCTGGCTCC	ADIPOQ	HGLibB_00975	0	0	0	0	0	0	0	0	#DIV/0!	#DIV/0!
ATACCGCTCAGCATTCAGTG	ADIPOQ	HGLibB_00976	33	55	4	0	111.534	149.734	12.9974	0	0.116533	0
GCTCTTGAAGCAAGCCCGAA	ADIPOR1	HGLibB_00977	3	12	0	0	10.1394	32.6692	0	0	0	0
AAAACCACCTTCTCCTGTAG	ADIPOR1	HGLibB_00978	5	8	0	1	16.8991	21.7795	0	4.85984	0	0.223138
CCTGCAAGCCCACCACGCCA	ADIPOR1	HGLibB_00979	67	122	0	0	226.447	332.137	0	0	0	0
ATACAGTGATGAAGCTCCTC	ADIPOR2	HGLibB_00980	35	21	0	0	118.293	57.1711	0	0	0	0
GAGTCCTGCTGCACCCCAAT	ADIPOR2	HGLibB_00981	118	137	0	2	398.818	372.973	0	9.71967	0	0.02606
TCGCCCAAATATCTCCTTTG	ADIPOR2	HGLibB_00982	6	5	0	0	20.2789	13.6122	0	0	0	0
CTGCAAGCCCTTGCTTGCCA	ADIRF	HGLibB_00983	50	46	0	550	168.991	125.232	0	2672.91	0	21.3437
TCTGTTCCAGTGTCAGCGGC	ADIRF	HGLibB_00984	10	61	3	0	33.7981	166.068	9.74807	0	0.28842	0
GCTATCCTCACCGGCTTCCT	ADIRF	HGLibB_00985	12	38	2	6	40.5578	103.452	6.49871	29.159	0.160234	0.281859
GCTTGACATCTCTGCTGTAG	ADK	HGLibB_00986	10	45	120	1	33.7981	122.509	389.923	4.85984	11.5368	0.0396691
GAGCCACTTTAATTGAATTC	ADK	HGLibB_00987	9	21	3	3	30.4183	57.1711	9.74807	14.5795	0.320467	0.255015
ACAGCAGAGATGTCAAGCAG	ADK	HGLibB_00988	1	35	1	0	3.37981	95.2852	3.24936	0	0.961401	0
TCTGGCGGTAGCGCTTGACT	ADM	HGLibB_00989	14	52	9	0	47.3174	141.567	29.2442	0	0.618044	0
GGCGTAGTTACCTGTCTTCG	ADM	HGLibB_00990	45	81	0	1	152.092	220.517	0	4.85984	0	0.0220384
GGCCGAATAAGGGTCTGGGC	ADM	HGLibB_00991	16	21	1	4	54.077	57.1711	3.24936	19.4393	0.0600876	0.34002
CGCCATGGCCCGGATCCCGA	ADM2	HGLibB_00992	22	34	8	0	74.3559	92.5627	25.9948	0	0.3496	0
CCGGTCCCATGAGTTGCCAC	ADM2	HGLibB_00993	135	114	511	19	456.275	310.357	1660.42	92.3369	3.63908	0.297518
GGCCGTCGGGATCCGGGCCA	ADM2	HGLibB_00994	3	1	0	0	10.1394	2.72243	0	0	0	0
CTCCTCGCCTTCTCCGCCCA	ADM5	HGLibB_00995	117	188	14	0	395.438	511.817	45.491	0	0.115039	0
GGTGGGTCCGGCATACGCCC	ADM5	HGLibB_00996	2	69	0	0	6.75963	187.848	0	0	0	0
CTTCCGCCTCGCGCCACCGG	ADM5	HGLibB_00997	0	0	0	0	0	0	0	0	#DIV/0!	#DIV/0!
AAACTGCCAAGATTGTTGAC	ADNP	HGLibB_00998	146	27	0	3	493.453	73.5057	0	14.5795	0	0.198345
CAACTTCCTGTCAACAATCT	ADNP	HGLibB_00999	177	238	18	8	598.227	647.939	58.4884	38.8787	0.0977696	0.0600036
TTTATTTGAAAAACACTACA	ADNP	HGLibB_01000	35	22	0	1	118.293	59.8935	0	4.85984	0	0.0811412
TATTGGGCTTGACAGCTGCA	ADNP2	HGLibB_01001	7	44	0	13	23.6587	119.787	0	63.1779	0	0.527418
GTTTCTCTCTGGGAACCTTC	ADNP2	HGLibB_01002	0	0	0	0	0	0	0	0	#DIV/0!	#DIV/0!
AAAGGTGAAAGGTATTCTTG	ADNP2	HGLibB_01003	13	132	30	0	43.9376	359.361	97.4807	0	2.21862	0
GCCCTTCCACGGCGTCGATC	ADO	HGLibB_01004	2	17	0	0	6.75963	46.2814	0	0	0	0
CCTGCACCAGATCGACGCCG	ADO	HGLibB_01005	115	120	1	0	388.678	326.692	3.24936	0	0.00836001	0
CGGCGCTTCCGATCGCGACG	ADO	HGLibB_01006	31	22	7	0	104.774	59.8935	22.7455	0	0.217091	0
GGACCGGACAGGCAACCATG	ADORA1	HGLibB_01007	67	143	2	9	226.447	389.308	6.49871	43.7385	0.0286985	0.112349
GAAGGCGGGGTCTAGTCATC	ADORA1	HGLibB_01008	6	0	0	1	20.2789	0	0	4.85984	0	#DIV/0!
TGGCCGAGTTGCCGTGCGTG	ADORA1	HGLibB_01009	156	55	0	0	527.251	149.734	0	0	0	0
CTCCACCGTGATGTACACCG	ADORA2A	HGLibB_01010	53	88	4	0	179.13	239.574	12.9974	0	0.0725586	0
TAGCCATTGGGCCTCCGCTC	ADORA2A	HGLibB_01011	55	71	13	7	185.89	193.293	42.2416	34.0188	0.22724	0.175996
GAAGGGATTCACAACCGAAT	ADORA2A	HGLibB_01012	38	87	17	0	128.433	236.852	55.2391	0	0.430101	0
CATAGGCCCACACCGAGAGC	ADORA2B	HGLibB_01013	16	2	1	29	54.077	5.44487	3.24936	140.935	0.0600876	25.8841
CAGGTATCTGTCGACTGCCA	ADORA2B	HGLibB_01014	57	109	2	1	192.649	296.745	6.49871	4.85984	0.0337334	0.0163771
GACGCCCACCAACTACTTCC	ADORA2B	HGLibB_01015	59	127	8	2	199.409	345.749	25.9948	9.71967	0.130359	0.0281119
ATAGACGATAGGGTTCATCA	ADORA3	HGLibB_01016	100	143	11	0	337.981	389.308	35.7429	0	0.105754	0
ACCTGGAGCGGTCAGCCTTG	ADORA3	HGLibB_01017	13	0	0	0	43.9376	0	0	0	0	#DIV/0!
GTGGGATTGACCCCCATGTT	ADORA3	HGLibB_01018	96	437	2	0	324.462	1189.7	6.49871	0	0.0200292	0
CTGCTTGATACTCTAAAATG	ADPGK	HGLibB_01019	0	26	0	0	0	70.7833	0	0	#DIV/0!	0
GGTCGTGAGAGAAGATGAAT	ADPGK	HGLibB_01020	9	54	0	0	30.4183	147.011	0	0	0	0
CTCTTACAGCACTATGTAGG	ADPGK	HGLibB_01021	42	50	0	2	141.952	136.122	0	9.71967	0	0.0714043
GACCACTCTCGATGCTCACT	ADPRH	HGLibB_01022	47	25	6	0	158.851	68.0608	19.4961	0	0.122732	0
TGCTGGTGGGGAGTTATGTA	ADPRH	HGLibB_01023	57	59	0	0	192.649	160.624	0	0	0	0
GGTCCTACTTCCAAACCAAA	ADPRH	HGLibB_01024	11	3	21	8	37.1779	8.1673	68.2365	38.8787	1.8354	4.76029
GCTGGGTCTGGCCGGCGTTC	ADPRHL1	HGLibB_01025	0	0	0	0	0	0	0	0	#DIV/0!	#DIV/0!
GTTTAGAATACCAGGAGCAC	ADPRHL1	HGLibB_01026	2	37	6	0	6.75963	100.73	19.4961	0	2.8842	0
CTCTTCTGCATCATAATTGT	ADPRHL1	HGLibB_01027	91	150	157	15	307.563	408.365	510.149	72.8975	1.65868	0.178511
GGGTGATGCCCAGTCCGTCT	ADPRHL2	HGLibB_01028	18	57	5	13	60.8366	155.179	16.2468	63.1779	0.267056	0.40713
TCCAGCCGCCTGAAGAAGAT	ADPRHL2	HGLibB_01029	1	9	0	0	3.37981	24.5019	0	0	0	0
GGTGCAGTCCCTGCTAGCCA	ADPRHL2	HGLibB_01030	3	64	0	0	10.1394	174.236	0	0	0	0
TTGACGTGGTATACACCAAA	ADPRM	HGLibB_01031	29	110	11	5	98.0146	299.468	35.7429	24.2992	0.364669	0.0811412
CCCCAGTTTGTCCAGTTTAA	ADPRM	HGLibB_01032	25	60	0	0	84.4953	163.346	0	0	0	0
TCAGCCAAGAACAGCTAAAC	ADPRM	HGLibB_01033	12	72	0	37	40.5578	196.015	0	179.814	0	0.917347
GATATGCTCTCTGCAATTCT	ADRA1A	HGLibB_01034	13	25	1	1	43.9376	68.0608	3.24936	4.85984	0.0739539	0.0714043
CATTCTGAACCCTTTCTCCA	ADRA1A	HGLibB_01035	9	79	0	12	30.4183	215.072	0	58.318	0	0.271156
CGAAGTCTCGCTCTGTCACC	ADRA1A	HGLibB_01036	24	68	0	6	81.1155	185.125	0	29.159	0	0.157509
TTCTTCATCGCTCTACCGCT	ADRA1B	HGLibB_01037	160	152	143	7	540.77	413.81	464.658	34.0188	0.859252	0.0822089
CCCGCACTCCTTGTCATCGT	ADRA1B	HGLibB_01038	184	103	0	0	621.886	280.411	0	0	0	0
AGGCCCGATGGAGATGACGG	ADRA1B	HGLibB_01039	0	19	0	0	0	51.7262	0	0	#DIV/0!	0
ACCTTGAAGACGCCCTCCGA	ADRA1D	HGLibB_01040	20	108	16	0	67.5963	294.023	51.9897	0	0.769121	0
CCCCCTGACGAGCGCTTCTG	ADRA1D	HGLibB_01041	2	56	0	9	6.75963	152.456	0	43.7385	0	0.286892
GCCGCGCCTTCTGCGACGTA	ADRA1D	HGLibB_01042	266	116	1	3	899.03	315.802	3.24936	14.5795	0.00361429	0.0461666
CGGACGCGGGCAACGCGAGC	ADRA2A	HGLibB_01043	0	1	0	0	0	2.72243	0	0	#DIV/0!	0
TGGCACGCGGGTGCGACGCT	ADRA2A	HGLibB_01044	107	99	46	0	361.64	269.521	149.47	0	0.413313	0
TGAAGGCGCGGCGGAAATCG	ADRA2A	HGLibB_01045	22	31	0	0	74.3559	84.3954	0	0	0	0
TGGCGATCAGGTAGATGCGC	ADRA2B	HGLibB_01046	6	1	8	0	20.2789	2.72243	25.9948	0	1.28187	0
CGAGTGTCCGTTGACCTCTC	ADRA2B	HGLibB_01047	210	366	340	0	709.761	996.41	1104.78	0	1.55655	0
CTTCCGGCGCACGTGGTGCG	ADRA2B	HGLibB_01048	19	126	0	0	64.2164	343.027	0	0	0	0
TAGTCGGGGACGCACCGTCG	ADRA2C	HGLibB_01049	94	207	21	18	317.702	563.544	68.2365	87.477	0.214781	0.155227
TCGTCGTTGAGGCCGCACTG	ADRA2C	HGLibB_01050	71	112	0	0	239.967	304.912	0	0	0	0
GGATGTGCTTAAAGGATCGC	ADRA2C	HGLibB_01051	118	2	1	0	398.818	5.44487	3.24936	0	0.00814747	0
CGACGACAGGTTACCGGGCT	ADRB1	HGLibB_01052	229	83	29	7	773.977	225.962	94.2313	34.0188	0.12175	0.150551
GCCGTTCGGGGCCACCATCG	ADRB1	HGLibB_01053	18	16	4	0	60.8366	43.5589	12.9974	0	0.213645	0
AGAGCCTGCTGACGCGCGCG	ADRB1	HGLibB_01054	46	6	0	0	155.471	16.3346	0	0	0	0
TGTGAATCAATGTTATCGCT	ADRB2	HGLibB_01055	137	102	3	0	463.034	277.688	9.74807	0	0.0210526	0
GCAACTTCTGGTGCGAGTTT	ADRB2	HGLibB_01056	315	461	182	30	1064.64	1255.04	591.383	145.795	0.555476	0.116168
ACCACGACGTCACGCAGGAA	ADRB2	HGLibB_01057	0	5	1	0	0	13.6122	3.24936	0	#DIV/0!	0
CGGCCCCTACGCGCCACCAC	ADRB3	HGLibB_01058	90	182	531	56	304.183	495.483	1725.41	272.151	5.67227	0.549264
TGATGCTCTTCGTCTACGCG	ADRB3	HGLibB_01059	14	32	2	0	47.3174	87.1179	6.49871	0	0.137343	0
CAGCGAAGTCACGAACACGT	ADRB3	HGLibB_01060	44	112	2	2	148.712	304.912	6.49871	9.71967	0.0437001	0.0318769
CTCAGTGGCACTCTTCGAGA	ADRBK1	HGLibB_01061	40	107	4	6	135.193	291.3	12.9974	29.159	0.0961401	0.100099
CGCCGCCAAGATGGCGGACC	ADRBK1	HGLibB_01062	7	1	0	0	23.6587	2.72243	0	0	0	0
GCACACACCTGGAAGAGATC	ADRBK1	HGLibB_01063	42	32	0	0	141.952	87.1179	0	0	0	0
GCTCGCCAACATGGCGGACC	ADRBK2	HGLibB_01064	4	5	0	0	13.5193	13.6122	0	0	0	0
AAATTTGTCGACTTCTGCAA	ADRBK2	HGLibB_01065	55	49	0	1	185.89	133.399	0	4.85984	0	0.0364308
TTATTTCATTTCTCTCTGCA	ADRBK2	HGLibB_01066	24	82	15	0	81.1155	223.24	48.7403	0	0.600876	0
ACCAGCCCTTTCCGCTTATC	ADRM1	HGLibB_01067	42	18	1	0	141.952	49.0038	3.24936	0	0.0228905	0
CCACCGTGACTCCGGATAAG	ADRM1	HGLibB_01068	3	40	0	0	10.1394	108.897	0	0	0	0
CACGAACTCTCTGCGCTAGG	ADRM1	HGLibB_01069	182	288	21	19	615.126	784.061	68.2365	92.3369	0.110931	0.117767
GGCTCGTTCCTTAGCAAAGT	ADSL	HGLibB_01070	73	133	38	1	246.726	362.084	123.476	4.85984	0.500455	0.0134219
GGTGCTACTTCTTGCTATGT	ADSL	HGLibB_01071	63	24	5	0	212.928	65.3384	16.2468	0	0.0763017	0
TCTTGAAGTCGATGTTCTCC	ADSL	HGLibB_01072	96	133	22	2	324.462	362.084	71.4858	9.71967	0.220321	0.0268437
TACAGTTGTTGTGGATTCTG	ADSS	HGLibB_01073	123	76	1	10	415.717	206.905	3.24936	48.5984	0.00781627	0.234883
TCTGCTTCTTCAAACAATCC	ADSS	HGLibB_01074	27	63	0	0	91.2549	171.513	0	0	0	0
GCAGAGAAAAATGTTCAAAA	ADSS	HGLibB_01075	12	103	13	4	40.5578	280.411	42.2416	19.4393	1.04152	0.0693246
CGCAGATGCGGAGGCCTGTC	ADSSL1	HGLibB_01076	38	35	0	2	128.433	95.2852	0	9.71967	0	0.102006
CAGTATAGGCACCACCAAGA	ADSSL1	HGLibB_01077	33	4	0	14	111.534	10.8897	0	68.0377	0	6.24788
CCACTTGCCAGGCTTGTTTG	ADSSL1	HGLibB_01078	55	48	0	0	185.89	130.677	0	0	0	0
CCGTCTCAAAGTAGAGCCAT	ADTRP	HGLibB_01079	64	31	0	3	216.308	84.3954	0	14.5795	0	0.172752
GGCAAACACAGGATACACCC	ADTRP	HGLibB_01080	18	14	30	0	60.8366	38.1141	97.4807	0	1.60234	0
GGGTTTGACATCTACCAGCC	ADTRP	HGLibB_01081	14	18	0	0	47.3174	49.0038	0	0	0	0
CCACCAAGAAGCCCCCGTCA	AEBP1	HGLibB_01082	0	73	0	0	0	198.738	0	0	#DIV/0!	0
GTTTCTGAGGGAGCCAGAAT	AEBP1	HGLibB_01083	29	32	3	0	98.0146	87.1179	9.74807	0	0.0994553	0
GGTGCTCCCGTGCCTCCACA	AEBP1	HGLibB_01084	25	30	0	0	84.4953	81.673	0	0	0	0
GAAGAATCTCCTTCTAAAGC	AEBP2	HGLibB_01085	25	48	2	0	84.4953	130.677	6.49871	0	0.0769121	0
GCTAAGAGAAAAGAAGATTC	AEBP2	HGLibB_01086	0	0	0	0	0	0	0	0	#DIV/0!	#DIV/0!
AACTTTCTATATGAGCTGAG	AEBP2	HGLibB_01087	55	55	57	1	185.89	149.734	185.213	4.85984	0.996361	0.0324565
GGTGGACATACTTGAGCGCC	AEN	HGLibB_01088	0	26	0	0	0	70.7833	0	0	#DIV/0!	0
CCGAGGGCGGGTAAGCGAGC	AEN	HGLibB_01089	0	15	0	0	0	40.8365	0	0	#DIV/0!	0
AGTACATGGAGGACCAGTAC	AEN	HGLibB_01090	33	109	37	12	111.534	296.745	120.226	58.318	1.07793	0.196526
ACATGATGTTTCCACAAAGC	AES	HGLibB_01091	7	41	0	0	23.6587	111.62	0	0	0	0
GCTGAAATTCGTCTTTGATG	AES	HGLibB_01092	9	14	0	0	30.4183	38.1141	0	0	0	0
CTTACCGAATGCCTGCTTTG	AES	HGLibB_01093	2	26	0	0	6.75963	70.7833	0	0	0	0
GCTTCCTCATAATAACCTTC	AFAP1	HGLibB_01094	21	167	18	0	70.9761	454.646	58.4884	0	0.824058	0
GAAGCTGTGCCGCTGAGCCC	AFAP1	HGLibB_01095	9	6	5	0	30.4183	16.3346	16.2468	0	0.534112	0
AGGGGCTGGCAGGCTGTTAG	AFAP1	HGLibB_01096	4	0	0	0	13.5193	0	0	0	0	#DIV/0!
TGGTATCGCTGAGGTACTCG	AFAP1L1	HGLibB_01097	33	11	0	0	111.534	29.9468	0	0	0	0
CCACGAAGCTGGGCCCCGAG	AFAP1L1	HGLibB_01098	48	39	0	0	162.231	106.175	0	0	0	0
GGTCTGCTGTGTTCACATAC	AFAP1L1	HGLibB_01099	83	85	4	13	280.524	231.407	12.9974	63.1779	0.0463326	0.273016
TGCATTCTGTTGCTTGTTGA	AFAP1L2	HGLibB_01100	39	133	0	0	131.813	362.084	0	0	0	0
CAACAGAATGCAGAGTCTCA	AFAP1L2	HGLibB_01101	48	37	13	0	162.231	100.73	42.2416	0	0.260379	0
TCTCCTGGTCAAGAATCTTG	AFAP1L2	HGLibB_01102	72	53	1	3	243.347	144.289	3.24936	14.5795	0.0133528	0.101044
CCTCACTGTCACTGAGCTGA	AFF1	HGLibB_01103	63	92	0	11	212.928	250.464	0	53.4582	0	0.213437
ACAGAAAGAGTCAACAGCAG	AFF1	HGLibB_01104	75	38	0	20	253.486	103.452	0	97.1967	0	0.93953
CCAGTGCCTTCTTTGCCAAA	AFF1	HGLibB_01105	53	272	12	7	179.13	740.502	38.9923	34.0188	0.217676	0.0459403
GCTGTGTTGAAGAAATCTTG	AFF2	HGLibB_01106	197	72	8	0	665.823	196.015	25.9948	0	0.0390417	0
AACCGAGTCCAGAACACGCT	AFF2	HGLibB_01107	29	64	1	6	98.0146	174.236	3.24936	29.159	0.0331518	0.167354
ACTCTTCAACTTCTCCAATC	AFF2	HGLibB_01108	16	9	0	0	54.077	24.5019	0	0	0	0
AACCGGATCCAGAACACTTT	AFF3	HGLibB_01109	24	77	6	12	81.1155	209.627	19.4961	58.318	0.24035	0.278199
TCTCTTCAGTGAGCCCTACA	AFF3	HGLibB_01110	74	287	10	13	250.106	781.338	32.4936	63.1779	0.129919	0.0808585
CTCCGTAATGCATTTCTATC	AFF3	HGLibB_01111	44	30	0	0	148.712	81.673	0	0	0	0
TTGTTCTCCAGTGCCAAAAT	AFF4	HGLibB_01112	81	105	8	2	273.765	285.855	25.9948	9.71967	0.0949532	0.034002
TCTTTCAAGGCATCAGCTTC	AFF4	HGLibB_01113	82	10	0	0	277.145	27.2243	0	0	0	0
CTTTCATACGCAGCACATTC	AFF4	HGLibB_01114	35	27	9	0	118.293	73.5057	29.2442	0	0.247217	0
GTCTACATTGCTGAAAGTGA	AFG3L2	HGLibB_01115	120	91	6	20	405.578	247.741	19.4961	97.1967	0.0480701	0.392331
TTCTCTCCCATAACTTCTTT	AFG3L2	HGLibB_01116	133	254	24	11	449.515	691.498	77.9845	53.4582	0.173486	0.0773078
TAGTGAACCTAAAGAAGTTA	AFG3L2	HGLibB_01117	35	62	5	2	118.293	168.791	16.2468	9.71967	0.137343	0.0575841
ATACTGAGCAAATGCAATGA	AFM	HGLibB_01118	48	39	3	0	162.231	106.175	9.74807	0	0.0600876	0
ATGAAACTACTAAAACTTAC	AFM	HGLibB_01119	4	62	0	0	13.5193	168.791	0	0	0	0
AGAATACAAAGACAGATGTA	AFM	HGLibB_01120	15	85	5	1	50.6972	231.407	16.2468	4.85984	0.320467	0.0210013
ATCAGTACTGTCCCAGCCGA	AFMID	HGLibB_01121	109	24	214	0	368.4	65.3384	695.362	0	1.88752	0
GCCGTAAGCCACTATTACCA	AFMID	HGLibB_01122	39	138	551	1	131.813	375.696	1790.4	4.85984	13.5829	0.0129356
AGTATCCTCCGTGAAAGAAC	AFMID	HGLibB_01123	13	26	8	7	43.9376	70.7833	25.9948	34.0188	0.591632	0.480606
ACTAGCAACCATGAAGTGGG	AFP	HGLibB_01124	15	5	0	6	50.6972	13.6122	0	29.159	0	2.14213
AATTGATTCCACCCACTTCA	AFP	HGLibB_01125	10	0	0	0	33.7981	0	0	0	0	#DIV/0!
TTGCTTTCCAGCTTCCATAT	AFP	HGLibB_01126	49	87	39	9	165.611	236.852	126.725	43.7385	0.765197	0.184666
GTTTCGGGTGTCTATTCCCA	AFTPH	HGLibB_01127	82	57	1	1	277.145	155.179	3.24936	4.85984	0.0117244	0.0313177
CATGGTGGCTGTCTGACCGA	AFTPH	HGLibB_01128	3	21	0	0	10.1394	57.1711	0	0	0	0
ATAGTGCCCATGTATGCAGC	AFTPH	HGLibB_01129	25	29	0	0	84.4953	78.9506	0	0	0	0
ATATCCTGCTTTAAGATACC	AGA	HGLibB_01130	14	194	0	0	47.3174	528.152	0	0	0	0
CACCACATTTGCTCAAAGTA	AGA	HGLibB_01131	134	62	8	1	452.895	168.791	25.9948	4.85984	0.0573971	0.0287921
CACACTAGATGCCATGATCA	AGA	HGLibB_01132	77	107	64	0	260.246	291.3	207.959	0	0.799087	0
AGATGCCTTCGTGAACAGCC	AGAP1	HGLibB_01133	22	58	0	2	74.3559	157.901	0	9.71967	0	0.0615554
CTACTCCATCTACGAGCTGC	AGAP1	HGLibB_01134	62	69	4	0	209.548	187.848	12.9974	0	0.0620259	0
CCACTCACCACTTTGAGCTC	AGAP1	HGLibB_01135	83	80	0	0	280.524	217.795	0	0	0	0
GCCGCCACCAATAGTGATAG	AGAP11	HGLibB_01136	46	158	0	9	155.471	430.144	0	43.7385	0	0.101683
AGCATTGCTCAAATAACCTG	AGAP11	HGLibB_01137	79	28	0	1	267.005	76.2281	0	4.85984	0	0.0637538
TAGGGGATGAAGAAGATGTC	AGAP11	HGLibB_01138	86	46	0	10	290.664	125.232	0	48.5984	0	0.388067
ACATCTGGTGCTAATCCGAG	AGAP2	HGLibB_01139	0	1	0	0	0	2.72243	0	0	#DIV/0!	0
AGAGGCTGTGATCAATAGCC	AGAP2	HGLibB_01140	8	28	1	1	27.0385	76.2281	3.24936	4.85984	0.120175	0.0637538
TCCACCCTCACCTTGGCATC	AGAP2	HGLibB_01141	58	283	6	10	196.029	770.449	19.4961	48.5984	0.0994553	0.063078
CCTAGGGGGGCGGTTTAAGA	AGAP3	HGLibB_01142	0	0	0	0	0	0	0	0	#DIV/0!	#DIV/0!
CTTCATCTCGGATCAGCAGC	AGAP3	HGLibB_01143	38	6	1	0	128.433	16.3346	3.24936	0	0.0253	0
CATGGTGCTTGTGGGCACGC	AGAP3	HGLibB_01144	24	45	0	0	81.1155	122.509	0	0	0	0
TACCTCATCATATCACACAA	AGAP4+AGAP7+AGAP8	HGLibB_01145+HGLibB_01154+HGLibB_01157	195	85	265	17	659.063	231.407	861.079	82.6172	1.30652	0.357021
CACCTTTGTGTGATATGATG	AGAP4+AGAP7+AGAP8	HGLibB_01146+HGLibB_01155+HGLibB_01158	116	290	20	3	392.058	789.506	64.9871	14.5795	0.165759	0.0184666
CAGAGGAACTCTCAAACAGA	AGAP4+AGAP5+AGAP7+AGAP8+AGAP9	HGLibB_01147+HGLibB_01148+HGLibB_01156+HGLibB_01159+HGLibB_01162	75	65	17	1	253.486	176.958	55.2391	4.85984	0.217918	0.0274632
TTGTCATTGTAAGATAATGC	AGAP5+AGAP9	HGLibB_01149+HGLibB_01161	129	92	19	1	435.996	250.464	61.7378	4.85984	0.141602	0.0194033
TATTGTGCTTGCCTCTGGAT	AGAP5+AGAP6+AGAP9	HGLibB_01150+HGLibB_01153+HGLibB_01160	52	91	4	19	175.75	247.741	12.9974	92.3369	0.0739539	0.372715
TAACCCTTCTGCCAATCCAG	AGAP6	HGLibB_01151	3	9	0	3	10.1394	24.5019	0	14.5795	0	0.595036
CTTCTGTTTGAGAGTTCCTC	AGAP6	HGLibB_01152	156	5	1	0	527.251	13.6122	3.24936	0	0.00616283	0
ACTTGATGTGACATTGATTC	AGBL1	HGLibB_01163	130	55	30	0	439.376	149.734	97.4807	0	0.221862	0
GCACTCTGTACCTGATTGCT	AGBL1	HGLibB_01164	24	72	0	1	81.1155	196.015	0	4.85984	0	0.0247932
CTGCGTGTGTTTGCCTCCAG	AGBL1	HGLibB_01165	53	54	0	0	179.13	147.011	0	0	0	0
TTTAGGTGCGTTTCCAAAGC	AGBL2	HGLibB_01166	0	20	0	0	0	54.4487	0	0	#DIV/0!	0
CGGTACATAAAGTCTTCATA	AGBL2	HGLibB_01167	22	61	4	7	74.3559	166.068	12.9974	34.0188	0.1748	0.204848
AAGTAACATGTTCCCAGCTT	AGBL2	HGLibB_01168	80	97	4	0	270.385	264.076	12.9974	0	0.0480701	0
CTAATAGTATCTGTGTAGTC	AGBL3	HGLibB_01169	16	11	0	0	54.077	29.9468	0	0	0	0
TTGTAAGTGAAGATCTTCAT	AGBL3	HGLibB_01170	33	107	36	0	111.534	291.3	116.977	0	1.0488	0
TACACTGGCTCAGGACAAGA	AGBL3	HGLibB_01171	77	166	50	26	260.246	451.924	162.468	126.356	0.624287	0.279595
CCCATCTCTATAGAGACTCT	AGBL4	HGLibB_01172	22	80	4	0	74.3559	217.795	12.9974	0	0.1748	0
ACCAAGAGTCTCTATAGAGA	AGBL4	HGLibB_01173	10	22	24	0	33.7981	59.8935	77.9845	0	2.30736	0
TATTACCAGGTAACCTGGGC	AGBL4	HGLibB_01174	17	10	0	0	57.4568	27.2243	0	0	0	0
CTCCACGAAACGATGAACAA	AGBL5	HGLibB_01175	106	30	0	12	358.26	81.673	0	58.318	0	0.714043
TCACCCTCTTGCCTGCGAAA	AGBL5	HGLibB_01176	120	158	24	8	405.578	430.144	77.9845	38.8787	0.19228	0.0903852
ATCCTTTGTTCATCGTTTCG	AGBL5	HGLibB_01177	74	32	8	1	250.106	87.1179	25.9948	4.85984	0.103935	0.0557846
ATGGCTGCCGGAACAGCAGT	AGER	HGLibB_01178	56	31	0	0	189.27	84.3954	0	0	0	0
TATCTCCCAGGGGCAGTAGT	AGER	HGLibB_01179	2	32	0	1	6.75963	87.1179	0	4.85984	0	0.0557846
GTGGCTCACCCCACAGACTG	AGER	HGLibB_01180	82	53	10	0	277.145	144.289	32.4936	0	0.117244	0
CATGACAACATTCACACAAC	AGFG1	HGLibB_01181	23	95	0	0	77.7357	258.631	0	0	0	0
CAAAGGTCTGTAAACAGATT	AGFG1	HGLibB_01182	50	39	1	11	168.991	106.175	3.24936	53.4582	0.019228	0.503492
CTTCAGCAATTCCAGACTTC	AGFG1	HGLibB_01183	50	56	7	0	168.991	152.456	22.7455	0	0.134596	0
TGGAACGAGGCTTGACCAGC	AGFG2	HGLibB_01184	28	12	0	0	94.6348	32.6692	0	0	0	0
ACAGACCCAACCAAATCTTC	AGFG2	HGLibB_01185	5	20	0	0	16.8991	54.4487	0	0	0	0
GTAGTATTCCTGCAATCCCG	AGFG2	HGLibB_01186	186	90	66	1	628.645	245.019	214.457	4.85984	0.341142	0.0198345
CTCTATTATGATCCTTCCAC	AGGF1	HGLibB_01187	55	52	17	2	185.89	141.567	55.2391	9.71967	0.29716	0.068658
ACAGAAGATACCTCCTTAGA	AGGF1	HGLibB_01188	31	54	7	0	104.774	147.011	22.7455	0	0.217091	0
AGATTCTTCTGCAACAAATG	AGGF1	HGLibB_01189	4	13	0	0	13.5193	35.3916	0	0	0	0
GGCCTTCTTCACTTGTGCAT	AGK	HGLibB_01190	319	178	16	22	1078.16	484.593	51.9897	106.916	0.0482208	0.220631
GGTATTTCAGACAGATTATG	AGK	HGLibB_01191	1	7	0	1	3.37981	19.057	0	4.85984	0	0.255015
CAAGAAACTCCTGGAACTGA	AGK	HGLibB_01192	4	39	0	0	13.5193	106.175	0	0	0	0
TAGAGAAAAATTCCGTTCTC	AGL	HGLibB_01193	2	19	15	0	6.75963	51.7262	48.7403	0	7.21051	0
AAGTGCTCTGTCTAAGACCC	AGL	HGLibB_01194	95	111	10	0	321.082	302.19	32.4936	0	0.1012	0
CTTCAGCTGCTAATAGTAAA	AGL	HGLibB_01195	11	243	2	10	37.1779	661.551	6.49871	48.5984	0.1748	0.0734612
CTGGCTCCGGTTGTATCTGT	AGMAT	HGLibB_01196	39	71	0	6	131.813	193.293	0	29.159	0	0.150854
CTGCACCGGCAGGCGCATCA	AGMAT	HGLibB_01197	29	151	27	0	98.0146	411.087	87.7326	0	0.895098	0
CTACAGATACAACCGGAGCC	AGMAT	HGLibB_01198	58	49	8	4	196.029	133.399	25.9948	19.4393	0.132607	0.145723
CTTCAGAACTATGATGTGTT	AGMO	HGLibB_01199	80	59	0	7	270.385	160.624	0	34.0188	0	0.211792
TTACCCAGGAAGTATATATC	AGMO	HGLibB_01200	13	71	1	8	43.9376	193.293	3.24936	38.8787	0.0739539	0.201139
TGTTTGGAATGAAGTTTCAC	AGMO	HGLibB_01201	2	3	0	0	6.75963	8.1673	0	0	0	0
TACTACCACCCGCTGGGGGG	AGO1	HGLibB_01202	10	15	0	2	33.7981	40.8365	0	9.71967	0	0.238014
CAGCATTCGCCAGCTCACAA	AGO1	HGLibB_01203	0	18	0	0	0	49.0038	0	0	#DIV/0!	0
GTTGAGCATCATCTTCCACA	AGO1	HGLibB_01204	24	116	18	3	81.1155	315.802	58.4884	14.5795	0.721051	0.0461666
TCACAAACAAACTCGATTAC	AGO2	HGLibB_01205	48	35	2	28	162.231	95.2852	6.49871	136.075	0.0400584	1.42809
ACCCTTTGGGAATCTGTCAG	AGO2	HGLibB_01206	9	25	0	0	30.4183	68.0608	0	0	0	0
GGGGCCGGCTCCCGAGTACA	AGO2	HGLibB_01207	0	0	1	0	0	0	3.24936	0	#DIV/0!	#DIV/0!
GATTGATGTCTACCTCTATG	AGO3	HGLibB_01208	61	90	11	7	206.169	245.019	35.7429	34.0188	0.173367	0.138842
CTACTGTTCTCTCCACAGTT	AGO3	HGLibB_01209	16	27	54	0	54.077	73.5057	175.465	0	3.24473	0
TGCTGTTGCCTTGATCATAG	AGO3	HGLibB_01210	13	106	11	1	43.9376	288.578	35.7429	4.85984	0.813493	0.0168406
TTAGGTGAAGAGCAACAGTA	AGO4	HGLibB_01211	21	128	6	0	70.9761	348.471	19.4961	0	0.274686	0
ACCGGGTCCCAGCGCCTCCA	AGO4	HGLibB_01212	166	46	0	13	561.049	125.232	0	63.1779	0	0.504487
CGCCGCCGCCATGGAGGCGC	AGO4	HGLibB_01213	11	9	0	0	37.1779	24.5019	0	0	0	0
CAGGAGTCATCTTCATCGAC	AGPAT1	HGLibB_01214	29	53	0	0	98.0146	144.289	0	0	0	0
ATCCCTGTGTGTGCCGTGCG	AGPAT1	HGLibB_01215	46	12	0	0	155.471	32.6692	0	0	0	0
CGCCTTCCATCTTGCAGTGC	AGPAT1	HGLibB_01216	55	68	4	16	185.89	185.125	12.9974	77.7574	0.0699201	0.420025
GAGGGTACTCGCAACGACAA	AGPAT2	HGLibB_01217	7	26	0	0	23.6587	70.7833	0	0	0	0
TCCCCTGCAGCATCATCGGC	AGPAT2	HGLibB_01218	45	13	0	1	152.092	35.3916	0	4.85984	0	0.137316
GCTGCGTGCAGATCGCCAAG	AGPAT2	HGLibB_01219	28	43	0	0	94.6348	117.065	0	0	0	0
AGCGCGTCCCCTCGCAGTAC	AGPAT3	HGLibB_01220	216	99	15	2	730.04	269.521	48.7403	9.71967	0.066764	0.0360628
CTTCCCAAAGCGCTCTACCG	AGPAT3	HGLibB_01221	112	97	0	6	378.539	264.076	0	29.159	0	0.110419
CTCCAAGGTCCTCGCTAAGA	AGPAT3	HGLibB_01222	22	57	1	0	74.3559	155.179	3.24936	0	0.0437001	0
GAAAGGGTAGAGCACCAGCG	AGPAT4	HGLibB_01223	3	220	0	2	10.1394	598.935	0	9.71967	0	0.0162282
TGGAGCCTGTCCGAACGCTT	AGPAT4	HGLibB_01224	83	244	20	0	280.524	664.274	64.9871	0	0.231663	0
ATGGCGAAGCCCTTGGTTCG	AGPAT4	HGLibB_01225	5	48	0	0	16.8991	130.677	0	0	0	0
GCAAAGTAACACCCATACAA	AGPAT5	HGLibB_01226	27	100	2	0	91.2549	272.243	6.49871	0	0.0712149	0
CAAATGCCTGACTAGCTGAA	AGPAT5	HGLibB_01227	88	3	5	0	297.424	8.1673	16.2468	0	0.0546251	0
AAAAGTCCTTTCAGCTAGTC	AGPAT5	HGLibB_01228	2	34	0	1	6.75963	92.5627	0	4.85984	0	0.0525032
ATGTCAGAGAGCTCGAACTC	AGPAT6	HGLibB_01229	44	25	2	0	148.712	68.0608	6.49871	0	0.0437001	0
GCGCTCTCACCTGTCATGGT	AGPAT6	HGLibB_01230	3	6	0	0	10.1394	16.3346	0	0	0	0
TGGGATACTTGCCAAATGGG	AGPAT6	HGLibB_01231	10	14	5	7	33.7981	38.1141	16.2468	34.0188	0.480701	0.892554
ACCTTCAGGAAAAATTAGTA	AGPAT9	HGLibB_01232	79	78	4	0	267.005	212.35	12.9974	0	0.0486785	0
CAGGCAGTACAGACCCCAGA	AGPAT9	HGLibB_01233	0	56	0	0	0	152.456	0	0	#DIV/0!	0
AGGGTTACCTTGGCTTTCAT	AGPAT9	HGLibB_01234	75	61	0	4	253.486	166.068	0	19.4393	0	0.117056
CCCCAGCTATTGTATGAAAT	AGPHD1	HGLibB_01235	116	35	8	0	392.058	95.2852	25.9948	0	0.0663035	0
AGCAAGAGTCCTATACAAGT	AGPHD1	HGLibB_01236	4	96	0	15	13.5193	261.354	0	72.8975	0	0.278923
CACTGACTCCACTAACGCAG	AGPHD1/HYKK	HGLibB_01237+HGLibB_22423	139	83	13	29	469.794	225.962	42.2416	140.935	0.0899152	0.623712
AGGTGTATCACTAGGATTTA	AGPS	HGLibB_01238	78	73	2	5	263.625	198.738	6.49871	24.2992	0.0246513	0.122268
AAATACCCTTGGAGTAAATG	AGPS	HGLibB_01239	63	22	254	1	212.928	59.8935	825.336	4.85984	3.87613	0.0811412
CTAGGCAAGAAGTTATGAAA	AGPS	HGLibB_01240	17	52	5	0	57.4568	141.567	16.2468	0	0.282765	0
CTCTATATAAATCCAAGACA	AGR2	HGLibB_01241	43	17	3	0	145.332	46.2814	9.74807	0	0.0670745	0
ATGTCTGAGTCCAGATGAGT	AGR2	HGLibB_01242	74	37	40	0	250.106	100.73	129.974	0	0.519676	0
CAAGTGATGAATAATCATCA	AGR2	HGLibB_01243	5	32	0	0	16.8991	87.1179	0	0	0	0
GTTCATCATGCTAAACCTTA	AGR3	HGLibB_01244	63	56	7	0	212.928	152.456	22.7455	0	0.106822	0
GTGCCTAGAATCATGTTTGT	AGR3	HGLibB_01245	12	86	0	5	40.5578	234.129	0	24.2992	0	0.103785
GATGGGGAGATGACATCACT	AGR3	HGLibB_01246	32	69	17	0	108.154	187.848	55.2391	0	0.510744	0
TCCGCAGGGTGATCCGCATG	AGRN	HGLibB_01247	73	124	28	9	246.726	337.582	90.982	43.7385	0.368757	0.129564
TCGCCTGCGCCATGGCCGGC	AGRN	HGLibB_01248	8	7	4	0	27.0385	19.057	12.9974	0	0.480701	0
GCAACGAATGCGAGCTGCAG	AGRN	HGLibB_01249	42	16	2	3	141.952	43.5589	6.49871	14.5795	0.045781	0.334708
TGCCACGCGAGGAGCCCAGA	AGRP	HGLibB_01250	126	127	1	2	425.856	345.749	3.24936	9.71967	0.00763017	0.0281119
AGAAGAGGATCTGTTGCAGG	AGRP	HGLibB_01251	187	54	36	0	632.025	147.011	116.977	0	0.185083	0
GAAGAAGACAACTGCAGAAC	AGRP	HGLibB_01252	55	21	2	0	185.89	57.1711	6.49871	0	0.03496	0
AATTGAGCAATGACCGCATC	AGT	HGLibB_01253	70	123	1	14	236.587	334.859	3.24936	68.0377	0.0137343	0.203183
GCCTCACTATGCCTCTGACC	AGT	HGLibB_01254	3	32	0	11	10.1394	87.1179	0	53.4582	0	0.613631
AAGATCCTTGCAGCACCAGT	AGT	HGLibB_01255	45	89	4	2	152.092	242.297	12.9974	9.71967	0.0854579	0.0401148
TGTACCATTAAGTCCTCATG	AGTPBP1	HGLibB_01256	184	208	38	6	621.886	566.266	123.476	29.159	0.19855	0.0514935
TGATCTTCTCCAGTTGAGCC	AGTPBP1	HGLibB_01257	32	5	12	0	108.154	13.6122	38.9923	0	0.360525	0
ATTTACTCACTTTATAAGAC	AGTPBP1	HGLibB_01258	45	36	0	1	152.092	98.0076	0	4.85984	0	0.0495863
GTAGAAACACACTAGCGTAC	AGTR1	HGLibB_01259	5	37	23	0	16.8991	100.73	74.7352	0	4.42245	0
ACACAGCTATGGAATACCGC	AGTR1	HGLibB_01260	13	28	13	5	43.9376	76.2281	42.2416	24.2992	0.961401	0.318769
TCATTGGGTGAACAATAGCC	AGTR1	HGLibB_01261	8	5	1	0	27.0385	13.6122	3.24936	0	0.120175	0
AGCTGTTGGTGAATCCCAAG	AGTR2	HGLibB_01262	11	23	2	0	37.1779	62.616	6.49871	0	0.1748	0
GCTATTAATGACACCCATCC	AGTR2	HGLibB_01263	50	100	14	12	168.991	272.243	45.491	58.318	0.269192	0.214213
ATTTCTGGTCAATATTGTCG	AGTR2	HGLibB_01264	24	64	0	0	81.1155	174.236	0	0	0	0
CTCACGGACACGGGCCGCTT	AGTRAP	HGLibB_01265	24	25	0	3	81.1155	68.0608	0	14.5795	0	0.214213
TGCTGATGTGCACGATGTCC	AGTRAP	HGLibB_01266	2	49	0	0	6.75963	133.399	0	0	0	0
AGCTCAATGGTTTCCAGTCT	AGTRAP	HGLibB_01267	82	213	0	0	277.145	579.878	0	0	0	0
CAACCTGCCTCCTCGCATCA	AGXT	HGLibB_01268	134	121	0	3	452.895	329.414	0	14.5795	0	0.0442589
CATGAGCAAGGATATGTACC	AGXT	HGLibB_01269	18	11	0	0	60.8366	29.9468	0	0	0	0
TGGAGGCCACTACACACTGC	AGXT	HGLibB_01270	30	165	1	0	101.394	449.201	3.24936	0	0.0320467	0
CCTTGGCTACAACCGTGTCC	AGXT2	HGLibB_01271	177	65	1	11	598.227	176.958	3.24936	53.4582	0.00543165	0.302095
AAAAGCAGCTCGGCCGCCTG	AGXT2	HGLibB_01272	25	17	0	0	84.4953	46.2814	0	0	0	0
TGGCTCAGAAGCCAATGAGC	AGXT2	HGLibB_01273	104	94	15	0	351.501	255.909	48.7403	0	0.138664	0
CATCAAACATGTACTGCCTC	AGXT2L1	HGLibB_01274	32	85	10	5	108.154	231.407	32.4936	24.2992	0.300438	0.105006
CAGAGTTGCTGAAAGGCGTT	AGXT2L1	HGLibB_01275	0	0	0	0	0	0	0	0	#DIV/0!	#DIV/0!
TAATCTCAATTAAGGATGAT	AGXT2L1	HGLibB_01276	118	125	98	31	398.818	340.304	318.437	150.655	0.798452	0.442707
GATCTAATACCACCACGTCC	AGXT2L2/PHYKPL	HGLibB_01277+HGLibB_36432	33	88	6	0	111.534	239.574	19.4961	0	0.1748	0
GTACCTGCATGACAACATCG	AGXT2L2/PHYKPL	HGLibB_01278+HGLibB_36433	63	199	1	16	212.928	541.764	3.24936	77.7574	0.0152603	0.143526
ATCCAGGTTGCGGAACTTGT	AGXT2L2	HGLibB_01279	4	30	0	0	13.5193	81.673	0	0	0	0
ATGTTATTTCGTCTTCTCCA	AHCTF1	HGLibB_01280	118	39	0	0	398.818	106.175	0	0	0	0
GAAAAATGGACTTGCTTGCT	AHCTF1	HGLibB_01281	21	29	0	7	70.9761	78.9506	0	34.0188	0	0.430888
GAGGTAGTAAACTCTATAAC	AHCTF1	HGLibB_01282	0	1	0	0	0	2.72243	0	0	#DIV/0!	0
ACGTGGAGATCGATGTCAAG	AHCY	HGLibB_01283	16	148	0	0	54.077	402.92	0	0	0	0
TGTCAATGACTCCGTCACCA	AHCY	HGLibB_01284	70	66	23	20	236.587	179.681	74.7352	97.1967	0.315889	0.540942
CCATCATCTTGTAGAGGTTG	AHCY	HGLibB_01285	10	37	0	0	33.7981	100.73	0	0	0	0
ACCAAATTCCCCACCAAAAC	AHCYL1	HGLibB_01286	25	49	2	0	84.4953	133.399	6.49871	0	0.0769121	0
ATCATCAGAGCTATCTGTGT	AHCYL1	HGLibB_01287	17	40	0	6	57.4568	108.897	0	29.159	0	0.267766
CACAGATAGCTCTGATGATG	AHCYL1	HGLibB_01288	48	24	420	0	162.231	65.3384	1364.73	0	8.41226	0
AGATGTTGCAGGCAGCCCAT	AHCYL2	HGLibB_01289	2	40	47	1	6.75963	108.897	152.72	4.85984	22.5929	0.0446277
CTCTGGGGGCCCAGTGCCGA	AHCYL2	HGLibB_01290	8	33	0	0	27.0385	89.8403	0	0	0	0
AGCTCAAGGAGAAAAGCCTT	AHCYL2	HGLibB_01291	31	33	1	0	104.774	89.8403	3.24936	0	0.0310129	0
GCGGGTGAACCTGCGACCAG	AHDC1	HGLibB_01292	3	22	0	0	10.1394	59.8935	0	0	0	0
CTTTCGCTCGCTGCTCGATT	AHDC1	HGLibB_01293	20	26	17	0	67.5963	70.7833	55.2391	0	0.817191	0
GTTCCGCCGCCCCAGCGATA	AHDC1	HGLibB_01294	27	152	3	0	91.2549	413.81	9.74807	0	0.106822	0
GACTACACAAGACCTGAAAC	AHI1	HGLibB_01295	16	31	0	0	54.077	84.3954	0	0	0	0
TGTAGTACATTGACCATCTC	AHI1	HGLibB_01296	45	119	5	2	152.092	323.97	16.2468	9.71967	0.106822	0.0300018
TTCAACTGTGTCACCAGAGA	AHI1	HGLibB_01297	0	1	4	0	0	2.72243	12.9974	0	#DIV/0!	0
AGACTGAAACTGCCCCGGCT	AHNAK	HGLibB_01298	0	7	0	0	0	19.057	0	0	#DIV/0!	0
GCCCCATGGTGTTCAGCAGC	AHNAK	HGLibB_01299	10	17	0	0	33.7981	46.2814	0	0	0	0
TCTTTGCATTCCAGTGCTGA	AHNAK	HGLibB_01300	64	171	6	6	216.308	465.536	19.4961	29.159	0.0901314	0.0626353
GATGTGCGACTGCTTCCACA	AHNAK2	HGLibB_01301	44	22	6	10	148.712	59.8935	19.4961	48.5984	0.1311	0.811412
TCCTGGTGGAAGCGAGATTC	AHNAK2	HGLibB_01302	39	77	0	1	131.813	209.627	0	4.85984	0	0.0231832
GAGGGGCGCACCGCTGCCGG	AHNAK2	HGLibB_01303	194	49	0	3	655.684	133.399	0	14.5795	0	0.109292
AGACCGACTTAATACAGAGT	AHR	HGLibB_01304	144	326	768	10	486.693	887.513	2495.51	48.5984	5.12747	0.0547579
TCCGTTTCTTTCAGTAGGGG	AHR	HGLibB_01305	18	11	2	0	60.8366	29.9468	6.49871	0	0.106822	0
AGTTGTCACTACAGATGCTT	AHR	HGLibB_01306	73	45	110	2	246.726	122.509	357.429	9.71967	1.44869	0.0793381
GTCTCTTAATGGCTTTGCTC	AHRR	HGLibB_01307	3	59	0	8	10.1394	160.624	0	38.8787	0	0.242048
GCCGAGGACGATGATCCCGC	AHRR	HGLibB_01308	0	0	0	0	0	0	0	0	#DIV/0!	#DIV/0!
GGATACTTTACTGTTTCTGC	AHRR	HGLibB_01309	21	16	0	3	70.9761	43.5589	0	14.5795	0	0.334708
ACGGAAGTGAGTAAGCTTGA	AHSA1	HGLibB_01310	69	35	1	2	233.207	95.2852	3.24936	9.71967	0.0139334	0.102006
TACATCAGCACCCTCAAAAC	AHSA1	HGLibB_01311	143	53	63	6	483.313	144.289	204.709	29.159	0.423554	0.202088
TTGACAGGTACTTCTAAGTC	AHSA1	HGLibB_01312	1	20	1	0	3.37981	54.4487	3.24936	0	0.961401	0
GGTTCAGGCCTCATCTCCAG	AHSA2	HGLibB_01313	0	5	0	0	0	13.6122	0	0	#DIV/0!	0
ATAAGAAGATCATCATGAAA	AHSA2	HGLibB_01314	1	0	0	0	3.37981	0	0	0	0	#DIV/0!
AGATGTGGGAACTGGCCAGA	AHSA2	HGLibB_01315	23	45	156	0	77.7357	122.509	506.9	0	6.52081	0
TGAGATTGAAATAGACACCC	AHSG	HGLibB_01316	14	37	6	3	47.3174	100.73	19.4961	14.5795	0.412029	0.144738
GCAAAATGTGATTCCAGTCC	AHSG	HGLibB_01317	30	59	0	5	101.394	160.624	0	24.2992	0	0.15128
TTCCAGCTGTTGAAACTAGA	AHSG	HGLibB_01318	41	41	3	0	138.572	111.62	9.74807	0	0.0703464	0
CAGGCAGATGGCTCTTCTTA	AHSP	HGLibB_01319	29	78	4	3	98.0146	212.35	12.9974	14.5795	0.132607	0.068658
GGAGCCCCAAGAGCGAGACA	AHSP	HGLibB_01320	9	7	0	0	30.4183	19.057	0	0	0	0
TCGGGAGCTCATGAGACTTC	AHSP	HGLibB_01321	0	15	0	0	0	40.8365	0	0	#DIV/0!	0
GCCTCTTCACTACGTAGCAC	AICDA	HGLibB_01322	14	93	0	0	47.3174	253.186	0	0	0	0
CTTTGGTTATCTTCGCAATA	AICDA	HGLibB_01323	22	6	0	0	74.3559	16.3346	0	0	0	0
GTAAGTCATCAACCTCATAC	AICDA	HGLibB_01324	7	26	0	0	23.6587	70.7833	0	0	0	0
ATTAGCAAGACATCTACAAA	AIDA	HGLibB_01325	16	68	0	0	54.077	185.125	0	0	0	0
GTCTCAAGAAGAATTTAAAC	AIDA	HGLibB_01326	5	23	0	8	16.8991	62.616	0	38.8787	0	0.620907
TATATGTAAGAATATTCTTT	AIDA	HGLibB_01327	8	67	0	11	27.0385	182.403	0	53.4582	0	0.293077
ATCCTCATCACTGCTATATT	AIF1	HGLibB_01328	75	32	0	0	253.486	87.1179	0	0	0	0
TCCAAACTGGAAGGCTTCAA	AIF1	HGLibB_01329	45	32	0	9	152.092	87.1179	0	43.7385	0	0.502061
CAATATCGCCATTTCCATTA	AIF1	HGLibB_01330	41	203	12	17	138.572	552.654	38.9923	82.6172	0.281386	0.149492
CCTCCAGGAGGGAAGGCGTT	AIF1L	HGLibB_01331	0	21	0	0	0	57.1711	0	0	#DIV/0!	0
TTCCTCCTCAGTACTGTGCA	AIF1L	HGLibB_01332	46	105	1549	0	155.471	285.855	5033.25	0	32.3741	0
CATGAAATCCTCTGTAGCTG	AIF1L	HGLibB_01333	117	5	3	4	395.438	13.6122	9.74807	19.4393	0.0246513	1.42809
AATAGCTTCATAGCCAACAT	AIFM1	HGLibB_01334	29	125	0	0	98.0146	340.304	0	0	0	0
TGCCTTTACAGAGGGGGTTA	AIFM1	HGLibB_01335	11	13	0	1	37.1779	35.3916	0	4.85984	0	0.137316
TCTCTTCTTAGGAGTGATTT	AIFM1	HGLibB_01336	17	54	0	0	57.4568	147.011	0	0	0	0
TTCTCCAGGTCCAGCGCTCA	AIFM2	HGLibB_01337	6	31	0	0	20.2789	84.3954	0	0	0	0
AAGTGAAGGAGATCCTCCTC	AIFM2	HGLibB_01338	7	34	1	6	23.6587	92.5627	3.24936	29.159	0.137343	0.315019
AGGAGCTCCTGCCCTCCGTC	AIFM2	HGLibB_01339	33	12	1	2	111.534	32.6692	3.24936	9.71967	0.0291334	0.297518
GGCGCTCCTCCGTGTGGAAG	AIFM3	HGLibB_01340	26	5	0	0	87.8751	13.6122	0	0	0	0
GGTGAGCACCTCGATGCCAT	AIFM3	HGLibB_01341	57	69	8	0	192.649	187.848	25.9948	0	0.134934	0
CGAGGTGCTCACCGAGGCTC	AIFM3	HGLibB_01342	423	2	5	4	1429.66	5.44487	16.2468	19.4393	0.0113641	3.57021
CGCACCATCAGTATCCCAGC	AIG1	HGLibB_01343	59	96	2	0	199.409	261.354	6.49871	0	0.0325899	0
CTTTCCAGTCTTCTGACTCG	AIG1	HGLibB_01344	63	35	1	14	212.928	95.2852	3.24936	68.0377	0.0152603	0.714043
CCTCATCTCGATTAATATAA	AIG1	HGLibB_01345	88	139	4	0	297.424	378.418	12.9974	0	0.0437001	0
GCCTCTAGTAAAACGTTTGT	AIM1	HGLibB_01346	57	32	19	0	192.649	87.1179	61.7378	0	0.320467	0
CTGTTCAGCAGATGCACGTT	AIM1	HGLibB_01347	45	70	0	12	152.092	190.57	0	58.318	0	0.306018
ATAATCTTACCTTTCCAGGT	AIM1	HGLibB_01348	54	14	0	2	182.51	38.1141	0	9.71967	0	0.255015
CCTTATCCTACCTTAACATG	AIM2	HGLibB_01349	12	32	2	0	40.5578	87.1179	6.49871	0	0.160234	0
AAAAGTCTCTCCTCATGTTA	AIM2	HGLibB_01350	14	33	6	9	47.3174	89.8403	19.4961	43.7385	0.412029	0.486847
TTTGACCTAAGTGACAACAC	AIM2	HGLibB_01351	37	91	1412	8	125.053	247.741	4588.09	38.8787	36.6891	0.156933
GAATCATGTTCCTCTTGAAC	AIMP1	HGLibB_01352	76	107	9	10	256.866	291.3	29.2442	48.5984	0.11385	0.166832
GCAGCAAGTTTCTCTACTTA	AIMP1	HGLibB_01353	62	258	7	0	209.548	702.388	22.7455	0	0.108545	0
ACTGAAACAAGAGCTAATTC	AIMP1	HGLibB_01354	12	3	0	1	40.5578	8.1673	0	4.85984	0	0.595036
TGAACTCACCGTAGCAGACG	AIMP2	HGLibB_01355	163	64	4	0	550.909	174.236	12.9974	0	0.0235927	0
GACTTTAACCACCAATGCGC	AIMP2	HGLibB_01356	28	16	9	0	94.6348	43.5589	29.2442	0	0.309022	0
TTCAGGCACGCTCTTGACCG	AIMP2	HGLibB_01357	70	73	8	3	236.587	198.738	25.9948	14.5795	0.109874	0.0733606
ATCGTGTGCACCATGCGAGA	AIP	HGLibB_01358	12	35	0	0	40.5578	95.2852	0	0	0	0
GGCAATGGCATCGTAGTACT	AIP	HGLibB_01359	237	80	0	0	801.016	217.795	0	0	0	0
CCTTGCCCACCGCGATGTTG	AIP	HGLibB_01360	97	51	0	1	327.842	138.844	0	4.85984	0	0.0350021
AGAGCCGATTTCCCTCTCCG	AIPL1	HGLibB_01361	22	77	2	10	74.3559	209.627	6.49871	48.5984	0.0874001	0.231832
CATGTTCGCCTACCACACGC	AIPL1	HGLibB_01362	34	38	2	3	114.914	103.452	6.49871	14.5795	0.056553	0.14093
AGCTCGATCACAAAGACCAG	AIPL1	HGLibB_01363	56	72	0	0	189.27	196.015	0	0	0	0
ACAACCTGGAGCGCTATGGC	AIRE	HGLibB_01364	23	13	1	5	77.7357	35.3916	3.24936	24.2992	0.0418001	0.68658
CGGGACGTCCCCGGAGGACA	AIRE	HGLibB_01365	7	15	0	0	23.6587	40.8365	0	0	0	0
GAAGCCCCCGGCCGTCCCCA	AIRE	HGLibB_01366	33	8	1	0	111.534	21.7795	3.24936	0	0.0291334	0
CATCACCGTCTCCCTCATCA	AJAP1	HGLibB_01367	207	161	0	18	699.621	438.312	0	87.477	0	0.199577
TAAAAGCTGTTGAATCCACA	AJAP1	HGLibB_01368	15	112	52	0	50.6972	304.912	168.967	0	3.33286	0
AGTGTTCTCACGAGTGCGTC	AJAP1	HGLibB_01369	9	9	0	0	30.4183	24.5019	0	0	0	0
ACCTGTATCAAGTGCAACAA	AJUBA	HGLibB_01370	15	85	9	0	50.6972	231.407	29.2442	0	0.576841	0
GCTGAGAAATGCTGTGTCTG	AJUBA	HGLibB_01371	46	28	0	0	155.471	76.2281	0	0	0	0
ACCCGACGGCTCAATCCCCG	AJUBA	HGLibB_01372	40	12	2	0	135.193	32.6692	6.49871	0	0.0480701	0
TACCCGCGGGAGGTGCAGCA	AK1	HGLibB_01373	81	16	0	0	273.765	43.5589	0	0	0	0
ACCCACCACAAAGATGATCT	AK1	HGLibB_01374	137	78	576	0	463.034	212.35	1871.63	0	4.0421	0
GAAAACCAAGATCATCTTTG	AK1	HGLibB_01375	38	92	0	16	128.433	250.464	0	77.7574	0	0.310453
AATACCTTCCTGTGATTCTT	AK2	HGLibB_01376	168	70	34	2	567.809	190.57	110.478	9.71967	0.194569	0.0510031
CTTCCAGGTGAGTGATGAAA	AK2	HGLibB_01377	83	119	7	0	280.524	323.97	22.7455	0	0.081082	0
CCGGATGCCTTTAGGATACT	AK2	HGLibB_01378	151	52	0	8	510.352	141.567	0	38.8787	0	0.274632
TAGGGCATTGATGACCTGAC	AK3	HGLibB_01379	16	82	1	0	54.077	223.24	3.24936	0	0.0600876	0
AAACTCACTGGTAATATTCC	AK3	HGLibB_01380	19	18	0	0	64.2164	49.0038	0	0	0	0
TGAATTCAATGTTATAGACT	AK3	HGLibB_01381	56	87	6	0	189.27	236.852	19.4961	0	0.103007	0
TTTAATAGAAGTTGGTGAGA	AK4	HGLibB_01382	0	9	0	5	0	24.5019	0	24.2992	#DIV/0!	0.991726
CACCATCAAGGAGCCAGTGC	AK4	HGLibB_01383	188	135	5	14	635.405	367.528	16.2468	68.0377	0.0255692	0.185122
AGGTTATATACCCTTCCGCT	AK4	HGLibB_01384	27	39	5	1	91.2549	106.175	16.2468	4.85984	0.178037	0.045772
ATACTAGGTGGTCCAGGAAG	AK5	HGLibB_01385	0	15	0	0	0	40.8365	0	0	#DIV/0!	0
TTGAAAATTGCAGAACGATA	AK5	HGLibB_01386	1	5	0	0	3.37981	13.6122	0	0	0	0
GATGCAAATACCTGATGAAG	AK5	HGLibB_01387	17	14	1	0	57.4568	38.1141	3.24936	0	0.056553	0
ACTATATGAAACCAGCGTTC	AK6	HGLibB_01388	1	8	0	0	3.37981	21.7795	0	0	0	0
AAGTCTTTCGTACAATACAT	AK6	HGLibB_01389	0	30	0	0	0	81.673	0	0	#DIV/0!	0
CTTCCGAACATCCTGCTCAC	AK6	HGLibB_01390	22	76	0	2	74.3559	206.905	0	9.71967	0	0.0469765
CGATAATCTTCTTCAGTGAA	AK7	HGLibB_01391	16	20	0	0	54.077	54.4487	0	0	0	0
ACTTACGGGGTCCAGGGCTT	AK7	HGLibB_01392	2	1	6	0	6.75963	2.72243	19.4961	0	2.8842	0
CTTATAATAGGAGGATTCTG	AK7	HGLibB_01393	29	9	1	0	98.0146	24.5019	3.24936	0	0.0331518	0
GTGCCCAGGATTGTAATATT	AK8	HGLibB_01394	106	38	0	0	358.26	103.452	0	0	0	0
GAACAGCAGTCTCCTCACCC	AK8	HGLibB_01395	53	62	0	0	179.13	168.791	0	0	0	0
CCAGAAGGCTTTATCTGCAA	AK8	HGLibB_01396	54	22	9	0	182.51	59.8935	29.2442	0	0.160234	0
TCCCCAGAAGTCTGTCACTT	AK9	HGLibB_01397	202	220	12	14	682.722	598.935	38.9923	68.0377	0.0571129	0.113598
ACTTGTCATAAAGCTAATGT	AK9	HGLibB_01398	23	29	0	0	77.7357	78.9506	0	0	0	0
GTTTACCATAACTCCTGATT	AK9	HGLibB_01399	83	36	0	0	280.524	98.0076	0	0	0	0
GTGTGTGCTGCTGCACGAAC	AKAP1	HGLibB_01400	79	66	10	5	267.005	179.681	32.4936	24.2992	0.121696	0.135235
CATCACCGTGGAGGTCATTG	AKAP1	HGLibB_01401	168	44	96	8	567.809	119.787	311.938	38.8787	0.549372	0.324565
CCTCGATCTCCCAGATGATG	AKAP1	HGLibB_01402	76	27	6	9	256.866	73.5057	19.4961	43.7385	0.0759001	0.595036
CAGATTGAAGTGCTGACCAG	AKAP10	HGLibB_01403	62	35	30	9	209.548	95.2852	97.4807	43.7385	0.465194	0.459028
ACCCAGGTCACCAAAATGAG	AKAP10	HGLibB_01404	83	88	30	4	280.524	239.574	97.4807	19.4393	0.347494	0.0811412
GCATTGATTGCAACATGACT	AKAP10	HGLibB_01405	54	106	1	0	182.51	288.578	3.24936	0	0.0178037	0
ACAAAAGTTACCTGATTTAG	AKAP11	HGLibB_01406	18	40	4293	1	60.8366	108.897	13949.5	4.85984	229.294	0.0446277
CTCCTAAGTAAATATGCTAC	AKAP11	HGLibB_01407	21	38	6	0	70.9761	103.452	19.4961	0	0.274686	0
AGTGACAAAGTCATCCTCTA	AKAP11	HGLibB_01408	87	309	1	0	294.044	841.232	3.24936	0	0.0110506	0
TTGCTCAGCTACGCCATTGA	AKAP12	HGLibB_01409	12	110	2	0	40.5578	299.468	6.49871	0	0.160234	0
CACGCCCGTACCTTGGTGGC	AKAP12	HGLibB_01410	32	80	4	1	108.154	217.795	12.9974	4.85984	0.120175	0.0223138
TGCCTCGGACCCCGCCACCA	AKAP12	HGLibB_01411	42	99	20	0	141.952	269.521	64.9871	0	0.45781	0
TCCGTCACTGTACAAGTACT	AKAP13	HGLibB_01412	166	218	11	0	561.049	593.49	35.7429	0	0.0637073	0
ACATATAAGGGAGCTTGCTG	AKAP13	HGLibB_01413	8	63	14	0	27.0385	171.513	45.491	0	1.68245	0
CAATTCCTAGCAACCAGTGC	AKAP13	HGLibB_01414	51	75	3	12	172.37	204.182	9.74807	58.318	0.056553	0.285617
TACACAAGACAAGAACTACG	AKAP14	HGLibB_01415	0	8	7	0	0	21.7795	22.7455	0	#DIV/0!	0
ATTACCTGTGAACTAATGCT	AKAP14	HGLibB_01416	161	63	22	15	544.15	171.513	71.4858	72.8975	0.131372	0.425026
GACTCACGGTGAATTCACTG	AKAP14	HGLibB_01417	60	75	0	1	202.789	204.182	0	4.85984	0	0.0238014
GTGATGCCTCAATTAAGAAG	AKAP17A_X+AKAP17A_Y	HGLibB_01418+HGLibB_01421	30	106	1	13	101.394	288.578	3.24936	63.1779	0.0320467	0.218928
CTTGGCTCTGCTGAGCAGCT	AKAP17A_X+AKAP17A_Y	HGLibB_01419+HGLibB_01422	54	59	41	13	182.51	160.624	133.224	63.1779	0.729953	0.393329
ACACAGGAAACAAAAGGAGC	AKAP17A_X+AKAP17A_Y	HGLibB_01420+HGLibB_01423	442	38	0	3	1493.88	103.452	0	14.5795	0	0.14093
TAATCGAAGAAAGAGCGCAC	AKAP2	HGLibB_01424	62	28	0	0	209.548	76.2281	0	0	0	0
GCCTCTTCAGGGGCTAAGTC	AKAP2	HGLibB_01425	11	11	0	0	37.1779	29.9468	0	0	0	0
TTCTAAGTTACTGTCTTGCA	AKAP2	HGLibB_01426	71	124	6	10	239.967	337.582	19.4961	48.5984	0.0812452	0.14396
GACTGGTTACAAAGCCAAAA	AKAP3	HGLibB_01427	76	53	146	6	256.866	144.289	474.406	29.159	1.8469	0.202088
CAACTTTGCATACTCCATTT	AKAP3	HGLibB_01428	76	124	106	14	256.866	337.582	344.432	68.0377	1.3409	0.201544
TCCCCACCGCCTCATTCAGC	AKAP3	HGLibB_01429	10	33	0	5	33.7981	89.8403	0	24.2992	0	0.270471
AATCTTTATCTTCTACATTC	AKAP4	HGLibB_01430	65	68	1	2	219.688	185.125	3.24936	9.71967	0.0147908	0.0525032
TGTAGAAGATAAAGATTACA	AKAP4	HGLibB_01431	0	7	0	0	0	19.057	0	0	#DIV/0!	0
CCCAGAAGGACAGCAAGATC	AKAP4	HGLibB_01432	73	78	21	13	246.726	212.35	68.2365	63.1779	0.276567	0.297518
AGATGCCTTCACTTAGATCC	AKAP5	HGLibB_01433	40	109	6	0	135.193	296.745	19.4961	0	0.14421	0
ACAGACCCCATTGAATGATC	AKAP5	HGLibB_01434	0	33	0	0	0	89.8403	0	0	#DIV/0!	0
AACAAAGGCTAAGTCAACCC	AKAP5	HGLibB_01435	28	13	0	0	94.6348	35.3916	0	0	0	0
CCAGCACTGAGACTCGAAGC	AKAP6	HGLibB_01436	304	68	0	0	1027.46	185.125	0	0	0	0
GTGTCTCCAGATACAGTTTA	AKAP6	HGLibB_01437	4	44	2	0	13.5193	119.787	6.49871	0	0.480701	0
ACTGTATCTGGAGACACACT	AKAP6	HGLibB_01438	147	66	13	2	496.832	179.681	42.2416	9.71967	0.0850219	0.0540942
TACCAGAGAATCCATAGTAT	AKAP7	HGLibB_01439	4	15	0	11	13.5193	40.8365	0	53.4582	0	1.30908
ATTCATAGAAGAACTCCTCC	AKAP7	HGLibB_01440	33	63	10	0	111.534	171.513	32.4936	0	0.291334	0
CATTCCAATCACCAACAAAG	AKAP7	HGLibB_01441	4	23	0	0	13.5193	62.616	0	0	0	0
CCCTAAGGTGCATATGGAAC	AKAP8	HGLibB_01442	25	25	0	2	84.4953	68.0608	0	9.71967	0	0.142809
GAAGGGCTTACCTTGCCAGC	AKAP8	HGLibB_01443	91	43	3	0	307.563	117.065	9.74807	0	0.0316945	0
TGTCTGGCAGATGACGCAGC	AKAP8	HGLibB_01444	45	211	111	7	152.092	574.433	360.679	34.0188	2.37146	0.0592216
CGAGTATGTCGACTGCAAAG	AKAP8L	HGLibB_01445	44	22	43	0	148.712	59.8935	139.722	0	0.939551	0
CACTTTGCAGTCGACATACT	AKAP8L	HGLibB_01446	95	110	7	0	321.082	299.468	22.7455	0	0.0708401	0
AGATAGCAAAGCCACCCGCA	AKAP8L	HGLibB_01447	33	42	0	3	111.534	114.342	0	14.5795	0	0.127508
TCCATCATCTCTAGATGAGT	AKAP9	HGLibB_01448	5	15	2	3	16.8991	40.8365	6.49871	14.5795	0.38456	0.357021
TGAACTGCAGTCATCTGCTG	AKAP9	HGLibB_01449	47	89	29	0	158.851	242.297	94.2313	0	0.593205	0
AGCAGATGACTGCAGTTCAG	AKAP9	HGLibB_01450	1	41	0	0	3.37981	111.62	0	0	0	0
CTCTGTGATAACGATAGACA	AKIP1	HGLibB_01451	6	112	6	0	20.2789	304.912	19.4961	0	0.961401	0
GATATTTGATAGCTGCCTCC	AKIP1	HGLibB_01452	3	7	0	0	10.1394	19.057	0	0	0	0
GACTATACTTCAAGTCAGTG	AKIP1	HGLibB_01453	69	10	5	0	233.207	27.2243	16.2468	0	0.0696668	0
GTGGGCTTACCTGGAGAGCT	AKIRIN1	HGLibB_01454	2	14	0	1	6.75963	38.1141	0	4.85984	0	0.127508
AAGAATATAGTCGTTATCAG	AKIRIN1	HGLibB_01455	14	25	0	6	47.3174	68.0608	0	29.159	0	0.428426
ATCCTCAATACCAAACTAGC	AKIRIN1	HGLibB_01456	20	9	0	0	67.5963	24.5019	0	0	0	0
ATATTGAACACAAAACTTGC	AKIRIN2	HGLibB_01457	50	7	1	0	168.991	19.057	3.24936	0	0.019228	0
CCACTGAGGAGAAATGCATG	AKIRIN2	HGLibB_01458	30	24	0	8	101.394	65.3384	0	38.8787	0	0.595036
CCACATGCATTTCTCCTCAG	AKIRIN2	HGLibB_01459	43	67	13	6	145.332	182.403	42.2416	29.159	0.290656	0.15986
TAGCTGGTCAATGGTGTTCT	AKNA	HGLibB_01460	51	7	0	0	172.37	19.057	0	0	0	0
GCTTACCAGCATGCCCACCC	AKNA	HGLibB_01461	80	195	0	4	270.385	530.874	0	19.4393	0	0.0366176
GCCCAACCACAGCATCCACA	AKNA	HGLibB_01462	63	76	0	9	212.928	206.905	0	43.7385	0	0.211394
TTGTCACCAACCTCTCAGAA	AKNAD1	HGLibB_01463	153	413	11	27	517.111	1124.36	35.7429	131.216	0.0691203	0.116702
TAGTACCTGTGAGAAGTTCT	AKNAD1	HGLibB_01464	90	57	26	0	304.183	155.179	84.4833	0	0.277738	0
ATATTTCAAAAGATATCCCA	AKNAD1	HGLibB_01465	18	18	20	0	60.8366	49.0038	64.9871	0	1.06822	0
CAAGCACCACCCCGAGGATG	AKR1A1	HGLibB_01466	91	26	0	3	307.563	70.7833	0	14.5795	0	0.205974
AATCTGCCGACTGTTGAAGT	AKR1A1	HGLibB_01467	5	31	0	0	16.8991	84.3954	0	0	0	0
TGACCTCCAGCTGGAGTATC	AKR1A1	HGLibB_01468	10	28	0	0	33.7981	76.2281	0	0	0	0
CGCCCACGTGTCCAGAATGT	AKR1B1	HGLibB_01469	67	139	78	0	226.447	378.418	253.45	0	1.11924	0
GGAGCTCTTCATCGTCAGCA	AKR1B1	HGLibB_01470	17	6	0	0	57.4568	16.3346	0	0	0	0
GACGTCAATGGCCACCTTCA	AKR1B1	HGLibB_01471	29	183	0	0	98.0146	498.205	0	0	0	0
TCTTAAACCTTGAATCCCTG	AKR1B10	HGLibB_01472	29	174	8	0	98.0146	473.703	25.9948	0	0.265214	0
TCTTTGAGAGACCCCTTGTG	AKR1B10	HGLibB_01473	30	95	8	7	101.394	258.631	25.9948	34.0188	0.256374	0.131534
CATTACCTTTATCATCTTTG	AKR1B10	HGLibB_01474	194	134	36	29	655.684	364.806	116.977	140.935	0.178404	0.386329
CATATTACCTTTATCATCTT	AKR1B15	HGLibB_01475	52	122	75	1	175.75	332.137	243.702	4.85984	1.38664	0.014632
CAACCCGTTGGCCCTTTGAC	AKR1B15	HGLibB_01476	86	136	19	10	290.664	370.251	61.7378	48.5984	0.212403	0.131258
AGTTGTTAGTTGAGTTCACT	AKR1B15	HGLibB_01477	69	64	22	0	233.207	174.236	71.4858	0	0.306534	0
GATCCCACCGAGAAGAACCA	AKR1C1	HGLibB_01478	107	184	17	4	361.64	500.928	55.2391	19.4393	0.152746	0.0388067
CTGCCTACCTTTACAGACAC	AKR1C1	HGLibB_01479	146	48	0	0	493.453	130.677	0	0	0	0
CAATTCCCATCGACCAGAGT	AKR1C1+AKR1C2	HGLibB_01480+HGLibB_01483	222	162	1	23	750.318	441.034	3.24936	111.776	0.00433064	0.253441
GATCCCATCGAGAAGAACCA	AKR1C2	HGLibB_01481	64	45	0	0	216.308	122.509	0	0	0	0
AGGAATTAGGAGTTATGTTT	AKR1C2	HGLibB_01482	8	21	2	0	27.0385	57.1711	6.49871	0	0.24035	0
GTTGAAGTTTGACACCCCAA	AKR1C3	HGLibB_01484	14	36	1	3	47.3174	98.0076	3.24936	14.5795	0.0686715	0.148759
CTTTCACCAACAGATGAAAA	AKR1C3	HGLibB_01485	29	17	0	0	98.0146	46.2814	0	0	0	0
ACCTCCAAAGCTTTACTTCT	AKR1C3	HGLibB_01486	48	83	1	11	162.231	225.962	3.24936	53.4582	0.0200292	0.23658
TCCGAGGAACAGAGCTGTAG	AKR1C4	HGLibB_01487	184	45	63	5	621.886	122.509	204.709	24.2992	0.329175	0.198345
CCAGGTCATGGAGAAGTGTA	AKR1C4	HGLibB_01488	9	53	6	9	30.4183	144.289	19.4961	43.7385	0.640934	0.303131
CACTTTCTTTCAACCACAGA	AKR1C4	HGLibB_01489	105	56	734	1	354.88	152.456	2385.03	4.85984	6.72065	0.0318769
TGAACTCACCTTAAAGGCCA	AKR1D1	HGLibB_01490	38	58	0	0	128.433	157.901	0	0	0	0
ATATACCCTAGAGATGAGAA	AKR1D1	HGLibB_01491	32	65	0	0	108.154	176.958	0	0	0	0
CATTTGCCATTCTCATCTCT	AKR1D1	HGLibB_01492	140	296	3	8	473.174	805.84	9.74807	38.8787	0.0206015	0.0482461
AGGGATCCGTTGCAAGATCA	AKR1E2	HGLibB_01493	135	98	9	7	456.275	266.798	29.2442	34.0188	0.0640934	0.127508
TGGACCTCTACCTCATACAC	AKR1E2	HGLibB_01494	138	122	47	7	466.414	332.137	152.72	34.0188	0.327434	0.102424
AGTAAGCACAGTCGAAGTGC	AKR1E2	HGLibB_01495	35	76	9	8	118.293	206.905	29.2442	38.8787	0.247217	0.187906
CCAAGTGAAAATTGCCACCA	AKR7A2	HGLibB_01496	59	98	34	3	199.409	266.798	110.478	14.5795	0.554028	0.0546461
TGCCGTGGTCAGGTGCGTGT	AKR7A2	HGLibB_01497	30	52	0	0	101.394	141.567	0	0	0	0
ATAGCTGGGCTGAGACCTAC	AKR7A2	HGLibB_01498	3	78	0	0	10.1394	212.35	0	0	0	0
TGCTGTGGTCTGGCATATGC	AKR7A3	HGLibB_01499	0	0	1	0	0	0	3.24936	0	#DIV/0!	#DIV/0!
GCATGTACAATGCCATCACC	AKR7A3	HGLibB_01500	26	38	1	0	87.8751	103.452	3.24936	0	0.036977	0
ATTCCTGTACATCTCTGCCC	AKR7A3	HGLibB_01501	118	190	8	13	398.818	517.262	25.9948	63.1779	0.0651797	0.122139
GCCCGTCCTTGTCCAGCATG	AKT1	HGLibB_01502	17	81	2	2	57.4568	220.517	6.49871	9.71967	0.113106	0.0440767
GCCTGGAGTTCTGCAGGACG	AKT1	HGLibB_01503	6	10	7	0	20.2789	27.2243	22.7455	0	1.12163	0
ACCGCGTCCTGCAGAACTCC	AKT1	HGLibB_01504	19	58	3	1	64.2164	157.901	9.74807	4.85984	0.1518	0.0307777
AAGTCGCTGGTGTTAAGCCG	AKT1S1	HGLibB_01505	2	21	0	7	6.75963	57.1711	0	34.0188	0	0.595036
CGGCGGGGGTCTCCTCGCTC	AKT1S1	HGLibB_01506	11	1	0	0	37.1779	2.72243	0	0	0	0
TCAGACCCCGAGAGTACAGA	AKT1S1	HGLibB_01507	50	21	10	0	168.991	57.1711	32.4936	0	0.19228	0
TCGCCAACAGCCTCAAGCAG	AKT2	HGLibB_01508	53	106	0	14	179.13	288.578	0	68.0377	0	0.235769
CAATGATGACTTCCTTCCGC	AKT2	HGLibB_01509	49	105	0	0	165.611	285.855	0	0	0	0
GACCCCATGGACTACAAGTG	AKT2	HGLibB_01510	11	65	0	21	37.1779	176.958	0	102.057	0	0.576727
GATGTTACCATTGTGAAAGA	AKT3	HGLibB_01511	49	18	0	5	165.611	49.0038	0	24.2992	0	0.495863
GCAGTCTGTCTGCTACAGCC	AKT3	HGLibB_01512	18	12	0	1	60.8366	32.6692	0	4.85984	0	0.148759
AACCCAACCTTCTTTCACAA	AKT3	HGLibB_01513	14	32	1	0	47.3174	87.1179	3.24936	0	0.0686715	0
CTTAATGCAGAGCGATAAGA	AKTIP	HGLibB_01514	25	16	0	4	84.4953	43.5589	0	19.4393	0	0.446277
GGTGAAGAGAAGACATTAAC	AKTIP	HGLibB_01515	0	10	0	0	0	27.2243	0	0	#DIV/0!	0
CTGCAAGAAGAGAGTATTCC	AKTIP	HGLibB_01516	16	13	6	8	54.077	35.3916	19.4961	38.8787	0.360525	1.09853
CTCTCCAGAGACGTGGTACA	ALAD	HGLibB_01517	41	321	3	1	138.572	873.901	9.74807	4.85984	0.0703464	0.00556108
GTGATAGGCTGTATGTCATC	ALAD	HGLibB_01518	54	68	0	23	182.51	185.125	0	111.776	0	0.603786
GGTGGCATTGGCGTATGCCA	ALAD	HGLibB_01519	8	177	3	0	27.0385	481.871	9.74807	0	0.360525	0
AAGTTCTTCAGCAGTCCACT	ALAS1	HGLibB_01520	46	345	2	1	155.471	939.239	6.49871	4.85984	0.0418001	0.00517422
TACCTGGCATCATCTTAGCC	ALAS1	HGLibB_01521	89	118	3	0	300.803	321.247	9.74807	0	0.0324068	0
GATGGCACACAGCTTCCGTC	ALAS1	HGLibB_01522	30	30	0	0	101.394	81.673	0	0	0	0
TATTGGACGCTGTCCCATCC	ALAS2	HGLibB_01523	3	73	0	6	10.1394	198.738	0	29.159	0	0.146721
CCACTGTCCCTTCATGCTGT	ALAS2	HGLibB_01524	97	425	10	15	327.842	1157.03	32.4936	72.8975	0.0991135	0.0630038
CCGACAGCATGAAGGGACAG	ALAS2	HGLibB_01525	24	67	0	0	81.1155	182.403	0	0	0	0
GCTGCAAGTCAAGCTGCCTT	ALB	HGLibB_01526	214	79	2	0	723.28	215.072	6.49871	0	0.00898506	0
CTGCTGAAGATACTGAGCAA	ALB	HGLibB_01527	6	34	0	0	20.2789	92.5627	0	0	0	0
CCCTTGCCCAGACAAGAGTG	ALB	HGLibB_01528	32	106	0	0	108.154	288.578	0	0	0	0
TGTCTGCGAAACTGCTCTGC	ALCAM	HGLibB_01529	39	92	1	0	131.813	250.464	3.24936	0	0.0246513	0
AGTGCTTTGCTTACAATTTC	ALCAM	HGLibB_01530	33	49	15	4	111.534	133.399	48.7403	19.4393	0.437001	0.145723
CGAAACAGAGCAGCTAAAAA	ALCAM	HGLibB_01531	29	0	3	0	98.0146	0	9.74807	0	0.0994553	#DIV/0!
AAATCCTCCACATCATCTCA	ALDH16A1	HGLibB_01532	4	2	0	0	13.5193	5.44487	0	0	0	0
CCATCATTTACCCACAGCCA	ALDH16A1	HGLibB_01533	14	204	1	0	47.3174	555.376	3.24936	0	0.0686715	0
CCCATTCTATCCCCCAACCT	ALDH16A1	HGLibB_01534	71	152	7	13	239.967	413.81	22.7455	63.1779	0.094786	0.152674
GCCGCACGCTCTGAGACAGA	ALDH18A1	HGLibB_01535	20	99	34	3	67.5963	269.521	110.478	14.5795	1.63438	0.0540942
ATTGTTCTTTCAGATGTAGA	ALDH18A1	HGLibB_01536	52	21	15	0	175.75	57.1711	48.7403	0	0.277327	0
TGTTAAAGATAATGATAGCC	ALDH18A1	HGLibB_01537	41	47	2	0	138.572	127.954	6.49871	0	0.0468976	0
ACTTACCAATTGGTATTGTA	ALDH1A1	HGLibB_01538	34	14	0	0	114.914	38.1141	0	0	0	0
TATACAAGACATGAACCTAT	ALDH1A1	HGLibB_01539	0	1	0	0	0	2.72243	0	0	#DIV/0!	0
CAGAGCTCCTCCTCAGTTGC	ALDH1A1	HGLibB_01540	195	136	10	2	659.063	370.251	32.4936	9.71967	0.0493026	0.0262516
CCCATGTAGAGTGCACTGAG	ALDH1A2	HGLibB_01541	37	109	8	26	125.053	296.745	25.9948	126.356	0.207871	0.425805
GATCTGTCCACACACTCCAA	ALDH1A2	HGLibB_01542	58	37	3	23	196.029	100.73	9.74807	111.776	0.0497276	1.10966
TTTACAAGACATGAACCCAT	ALDH1A2	HGLibB_01543	20	61	5	16	67.5963	166.068	16.2468	77.7574	0.24035	0.468225
TACTCACGGCCAAGGTGGCG	ALDH1A3	HGLibB_01544	18	71	574	18	60.8366	193.293	1865.13	87.477	30.658	0.452562
CGCTCAGCCCGACGTGGACA	ALDH1A3	HGLibB_01545	16	28	0	0	54.077	76.2281	0	0	0	0
CTACATGTAACCCTTCAACT	ALDH1A3	HGLibB_01546	100	46	23	0	337.981	125.232	74.7352	0	0.221122	0
GTGAACATCATCACGGGGTA	ALDH1B1	HGLibB_01547	2	9	0	0	6.75963	24.5019	0	0	0	0
CGGCCCGATCCACATCAGCC	ALDH1B1	HGLibB_01548	37	45	0	4	125.053	122.509	0	19.4393	0	0.158676
GTGATGATGTTCACCACCCC	ALDH1B1	HGLibB_01549	7	201	79	2	23.6587	547.209	256.699	9.71967	10.8501	0.0177623
CCAGGGGTGGTCACCAAAGC	ALDH1L1	HGLibB_01550	25	18	0	0	84.4953	49.0038	0	0	0	0
GCTGGTGAAGAATATTCAGC	ALDH1L1	HGLibB_01551	0	0	0	0	0	0	0	0	#DIV/0!	#DIV/0!
TGCCCCCTTAAAGAAGTTCG	ALDH1L1	HGLibB_01552	94	56	3	11	317.702	152.456	9.74807	53.4582	0.030683	0.350646
GCGCTCCGGCGCTTCTCCAC	ALDH1L2	HGLibB_01553	0	0	0	2	0	0	0	9.71967	#DIV/0!	#DIV/0!
TCCTCTCCAGCATGCTGCGG	ALDH1L2	HGLibB_01554	71	29	5	0	239.967	78.9506	16.2468	0	0.0677043	0
ACCATGGCCTTGATTCCTTC	ALDH1L2	HGLibB_01555	20	109	0	0	67.5963	296.745	0	0	0	0
GCTGAAGAAGTCTCCGTCAA	ALDH2	HGLibB_01556	46	60	0	2	155.471	163.346	0	9.71967	0	0.0595036
CTACACACGCCATGAACCTG	ALDH2	HGLibB_01557	50	163	28	3	168.991	443.757	90.982	14.5795	0.538385	0.0328547
GCCCATACCGGAGACATTTG	ALDH2	HGLibB_01558	51	88	41	6	172.37	239.574	133.224	29.159	0.772891	0.121712
CTACATCCACTCGGAGCCAC	ALDH3A1	HGLibB_01559	81	173	17	1	273.765	470.981	55.2391	4.85984	0.201776	0.0103185
TACCATCATCCCCCAGTACC	ALDH3A1	HGLibB_01560	33	91	62753	62	111.534	247.741	203907	301.31	1828.21	1.21623
CATGTTCTCACTCAGCTCCG	ALDH3A1	HGLibB_01561	31	41	6	11	104.774	111.62	19.4961	53.4582	0.186078	0.478931
TCAACATCGGTAAGTACTGT	ALDH3A2	HGLibB_01562	305	432	39	35	1030.84	1176.09	126.725	170.094	0.122933	0.144627
CGATGTTGATCCTAAAACCA	ALDH3A2	HGLibB_01563	6	33	0	5	20.2789	89.8403	0	24.2992	0	0.270471
TGGCTGAATGGTGAGAACGA	ALDH3A2	HGLibB_01564	20	100	0	0	67.5963	272.243	0	0	0	0
GCAGCTTCTGCACGACGCAC	ALDH3B1	HGLibB_01565	47	38	0	0	158.851	103.452	0	0	0	0
AGTTCCAGGGCGCAATGATG	ALDH3B1	HGLibB_01566	38	34	9	4	128.433	92.5627	29.2442	19.4393	0.2277	0.210013
CCACCCTAACTATCTAATCA	ALDH3B1	HGLibB_01567	47	58	3	0	158.851	157.901	9.74807	0	0.061366	0
AACGAGAGCGATCGCTACAT	ALDH3B2	HGLibB_01568	0	3	0	0	0	8.1673	0	0	#DIV/0!	0
TGCCCCTGCAGGGAGTTGCG	ALDH3B2	HGLibB_01569	64	212	10	16	216.308	577.156	32.4936	77.7574	0.150219	0.134725
GAAGCCGTCAGAAATCAGCC	ALDH3B2	HGLibB_01570	14	33	0	0	47.3174	89.8403	0	0	0	0
ATCTGGGCCCGGTCTGCAAT	ALDH4A1	HGLibB_01571	32	82	0	0	108.154	223.24	0	0	0	0
GATGGAAGCCATCCCATGCG	ALDH4A1	HGLibB_01572	11	23	3	0	37.1779	62.616	9.74807	0	0.2622	0
GGATGAGGAGGTGTGGACGT	ALDH4A1	HGLibB_01573	16	14	0	0	54.077	38.1141	0	0	0	0
CTCTTTATAGCTTGCAAGCC	ALDH5A1	HGLibB_01574	138	61	13	1	466.414	166.068	42.2416	4.85984	0.0905668	0.0292641
AGACACGCCCTTCTCCGCCC	ALDH5A1	HGLibB_01575	81	113	3	0	273.765	307.635	9.74807	0	0.0356075	0
CTGTTCTCGAAAGAATGCCA	ALDH5A1	HGLibB_01576	33	22	0	0	111.534	59.8935	0	0	0	0
CCAATGAAGAGCTTTACAGT	ALDH6A1	HGLibB_01577	17	10	0	5	57.4568	27.2243	0	24.2992	0	0.892554
TGCTGAATACCAGGTGGGAC	ALDH6A1	HGLibB_01578	0	1	0	0	0	2.72243	0	0	#DIV/0!	0
TGCCTCACAGGTTTCTTCCA	ALDH6A1	HGLibB_01579	137	176	3	0	463.034	479.148	9.74807	0	0.0210526	0
CTGGAGGACAACAAGCTGCC	ALDH7A1	HGLibB_01580	18	15	12	0	60.8366	40.8365	38.9923	0	0.640934	0
CCAAGACCTGTCACAATTGT	ALDH7A1	HGLibB_01581	86	93	20	19	290.664	253.186	64.9871	92.3369	0.223582	0.364699
TAGCATCTTTACCAAAGATC	ALDH7A1	HGLibB_01582	10	7	0	0	33.7981	19.057	0	0	0	0
TTCTCTGGCGGCCTTGACCG	ALDH8A1	HGLibB_01583	27	9	0	0	91.2549	24.5019	0	0	0	0
CTCCCGGTGAAGGAGATCAG	ALDH8A1	HGLibB_01584	20	25	0	0	67.5963	68.0608	0	0	0	0
GTGCCCCTGATCTCCTTCAC	ALDH8A1	HGLibB_01585	93	38	0	0	314.323	103.452	0	0	0	0
TCGGCTCCAGCATTAGCCTG	ALDH9A1	HGLibB_01586	16	13	0	5	54.077	35.3916	0	24.2992	0	0.68658
AAACCTGTTACCTTGGAACT	ALDH9A1	HGLibB_01587	64	78	5	0	216.308	212.35	16.2468	0	0.0751095	0
TACATACCTGGCCTTGTGTG	ALDH9A1	HGLibB_01588	140	113	27	13	473.174	307.635	87.7326	63.1779	0.185413	0.205366
CTTCAGCACACAACGCCACT	ALDOA	HGLibB_01589	147	96	86	2	496.832	261.354	279.445	9.71967	0.562452	0.0371897
CCAACAGGTAGACAAGGGCG	ALDOA	HGLibB_01590	33	9	0	0	111.534	24.5019	0	0	0	0
GGTCAGTGCTGGATATTGGT	ALDOA	HGLibB_01591	14	57	0	0	47.3174	155.179	0	0	0	0
ATTACCTCTGGTTCAACAAT	ALDOB	HGLibB_01592	73	102	10	2	246.726	277.688	32.4936	9.71967	0.131699	0.0350021
TAGCGAGGCTGGATGGACAC	ALDOB	HGLibB_01593	15	12	4	3	50.6972	32.6692	12.9974	14.5795	0.256374	0.446277
AATATCCTTACCTTGAATGG	ALDOB	HGLibB_01594	28	19	0	86	94.6348	51.7262	0	417.946	0	8.07996
TCCCATCAAGTATACCCCAG	ALDOC	HGLibB_01595	151	85	73	0	510.352	231.407	237.203	0	0.464783	0
CTCCTCTGGGGTATACTTGA	ALDOC	HGLibB_01596	56	56	3	6	189.27	152.456	9.74807	29.159	0.0515036	0.191261
TTTCAGCACACAGCGCCACT	ALDOC	HGLibB_01597	76	141	3	1	256.866	383.863	9.74807	4.85984	0.03795	0.0126603
CAACCATCCCCTCGTTCTGC	ALG1	HGLibB_01598	142	84	0	12	479.933	228.684	0	58.318	0	0.255015
TGTTCTGCAAGAGCTCATCA	ALG1	HGLibB_01599	81	52	0	5	273.765	141.567	0	24.2992	0	0.171645
ACAGAACTTCAGAGTCTTGC	ALG1	HGLibB_01600	17	12	0	0	57.4568	32.6692	0	0	0	0
CTCTCGCAACGCCCGGCTGA	ALG10	HGLibB_01601	0	1	0	0	0	2.72243	0	0	#DIV/0!	0
GCTCAGTTCACAAATGAGTC	ALG10	HGLibB_01602	4	23	5	0	13.5193	62.616	16.2468	0	1.20175	0
GAGTGATCAAACCTGCCATT	ALG10	HGLibB_01603	2	63	1	8	6.75963	171.513	3.24936	38.8787	0.480701	0.22668
AATTCCATGTTTCCAAACTA	ALG10B	HGLibB_01604	13	19	27	0	43.9376	51.7262	87.7326	0	1.99676	0
GTACCTGGTGTCAGTTGGAG	ALG10B	HGLibB_01605	11	9	1	0	37.1779	24.5019	3.24936	0	0.0874001	0
CTCTCGCAGCGCCCGGCTGA	ALG10B	HGLibB_01606	30	22	0	9	101.394	59.8935	0	43.7385	0	0.730271
CCTCACGAAGGAGATATAAC	ALG11	HGLibB_01607	8	0	0	0	27.0385	0	0	0	0	#DIV/0!
GGCCCCCCGAATTGTGTGCA	ALG11	HGLibB_01608	20	80	0	4	67.5963	217.795	0	19.4393	0	0.0892554
TTAGTGTCAACTAGCAAAAA	ALG11	HGLibB_01609	24	21	26	0	81.1155	57.1711	84.4833	0	1.04152	0
CCTTCGCCATCATCGTGTTC	ALG12	HGLibB_01610	24	23	9	1	81.1155	62.616	29.2442	4.85984	0.360525	0.0776134
CAGCTACGTACCTACAGGCA	ALG12	HGLibB_01611	32	51	0	0	108.154	138.844	0	0	0	0
GAACGTCCTGGGGACGACTC	ALG12	HGLibB_01612	0	0	0	0	0	0	0	0	#DIV/0!	#DIV/0!
CTTCTGGGGGTAGTTGTATG	ALG13	HGLibB_01613	8	21	0	0	27.0385	57.1711	0	0	0	0
CTCATACAACTACCCCCAGA	ALG13	HGLibB_01614	0	11	0	0	0	29.9468	0	0	#DIV/0!	0
ACACCTGAAGTTTCATAGTC	ALG13	HGLibB_01615	212	219	0	1	716.52	596.213	0	4.85984	0	0.00815118
ACATGGATAACGTTTCTACA	ALG14	HGLibB_01616	5	26	49	0	16.8991	70.7833	159.218	0	9.42173	0
TGATAGAGACCCTAGTAACA	ALG14	HGLibB_01617	10	50	0	0	33.7981	136.122	0	0	0	0
TGCTGAACCTCCCGGCTTCT	ALG14	HGLibB_01618	139	37	0	0	469.794	100.73	0	0	0	0
GTTATCACACAGACAAGAGA	ALG1L	HGLibB_01619	21	178	0	106	70.9761	484.593	0	515.143	0	1.06304
CCTAGCAGGGTCGGTGGACC	ALG1L	HGLibB_01620	40	23	0	0	135.193	62.616	0	0	0	0
CTCCTACCACTTGAAGTTCA	ALG1L	HGLibB_01621	36	27	3	0	121.673	73.5057	9.74807	0	0.0801168	0
CCGATATGTTACCAAACTGC	ALG2	HGLibB_01622	1	17	0	1	3.37981	46.2814	0	4.85984	0	0.105006
CGTGCTGTTCCTCGCCGACG	ALG2	HGLibB_01623	27	35	18	0	91.2549	95.2852	58.4884	0	0.640934	0
GGACTCGGTTCCCAAGCCGT	ALG2	HGLibB_01624	12	8	0	1	40.5578	21.7795	0	4.85984	0	0.223138
CTATGACTATACCCAACTGC	ALG3	HGLibB_01625	17	82	1	0	57.4568	223.24	3.24936	0	0.056553	0
TTGTACTATGCCACCAGCCG	ALG3	HGLibB_01626	21	60	7	0	70.9761	163.346	22.7455	0	0.320467	0
GATCTATCACCAGACCTGCA	ALG3	HGLibB_01627	49	16	0	0	165.611	43.5589	0	0	0	0
GGCTAAATGATCTACAGCCT	ALG5	HGLibB_01628	39	4	8	8	131.813	10.8897	25.9948	38.8787	0.197211	3.57021
AATCAAATGGCTATAGCATG	ALG5	HGLibB_01629	0	20	0	0	0	54.4487	0	0	#DIV/0!	0
AGAAAAAGAATCAATTGCTC	ALG5	HGLibB_01630	22	34	0	9	74.3559	92.5627	0	43.7385	0	0.472528
TTATCATACCATTGTTTGAC	ALG6	HGLibB_01631	52	206	15	12	175.75	560.821	48.7403	58.318	0.277327	0.103987
AGACTATGATAAGCTGTAAG	ALG6	HGLibB_01632	15	22	0	0	50.6972	59.8935	0	0	0	0
AAACTTACACATATGCACAT	ALG6	HGLibB_01633	11	15	0	0	37.1779	40.8365	0	0	0	0
GAGGGAATAATGTCCTGTTG	ALG8	HGLibB_01634	7	16	0	0	23.6587	43.5589	0	0	0	0
GTTGCCAAGGGAGTCACTGA	ALG8	HGLibB_01635	13	52	0	1	43.9376	141.567	0	4.85984	0	0.034329
TTTCTGATTCTGACCACAAC	ALG8	HGLibB_01636	13	122	0	8	43.9376	332.137	0	38.8787	0	0.117056
GATGGCCCTCATACTATTTC	ALG9	HGLibB_01637	0	6	0	4	0	16.3346	0	19.4393	#DIV/0!	1.19007
ACCCATTGCCTTTGATTTGC	ALG9	HGLibB_01638	26	66	20	1	87.8751	179.681	64.9871	4.85984	0.739539	0.0270471
TAGCTGTCAATGACCACCAC	ALG9	HGLibB_01639	34	48	1	1	114.914	130.677	3.24936	4.85984	0.0282765	0.0371897
TCAGGACCCTAAAGGATGCC	ALK	HGLibB_01640	5	45	1	0	16.8991	122.509	3.24936	0	0.19228	0
AGGGTCCTGACCTGCCATTG	ALK	HGLibB_01641	28	124	74	1	94.6348	337.582	240.452	4.85984	2.54085	0.014396
GATCAAGAGCTCTCCATGTG	ALK	HGLibB_01642	22	48	4	0	74.3559	130.677	12.9974	0	0.1748	0
GTCAGCAAGTGGCAAGCCTA	ALKBH1	HGLibB_01643	71	83	11	0	239.967	225.962	35.7429	0	0.148949	0
GAAACCTAATGTATGTAACC	ALKBH1	HGLibB_01644	1	8	0	0	3.37981	21.7795	0	0	0	0
ACTGTTTCACCCAGTGCCAC	ALKBH1	HGLibB_01645	13	94	15	1	43.9376	255.909	48.7403	4.85984	1.10931	0.0189905
GCCCGAATGTGCCGCCAGCT	ALKBH2	HGLibB_01646	5	54	0	33	16.8991	147.011	0	160.375	0	1.0909
CTGCCTCAGCTTTGCCAAAC	ALKBH2	HGLibB_01647	9	24	0	0	30.4183	65.3384	0	0	0	0
AAAGTCTCTGCAGGCACCGA	ALKBH2	HGLibB_01648	9	82	0	13	30.4183	223.24	0	63.1779	0	0.283005
GAAATCAGCCTGTCACCCAC	ALKBH3	HGLibB_01649	52	28	0	7	175.75	76.2281	0	34.0188	0	0.446277
TGTGTTCAAAGAACCTCAGC	ALKBH3	HGLibB_01650	4	4	3	1	13.5193	10.8897	9.74807	4.85984	0.721051	0.446277
ATTACTTACTCAATCACTCG	ALKBH3	HGLibB_01651	42	59	5	0	141.952	160.624	16.2468	0	0.114453	0
TTCATTTACTGCTCCGACAC	ALKBH4	HGLibB_01652	102	159	23	4	344.741	432.867	74.7352	19.4393	0.216787	0.0449084
CTGATCTGCGAGCGGCAGCG	ALKBH4	HGLibB_01653	12	2	0	0	40.5578	5.44487	0	0	0	0
GTCCATGAGCCGCACCAACT	ALKBH4	HGLibB_01654	143	170	2	0	483.313	462.814	6.49871	0	0.0134462	0
GCCGCCGCATCTTCACCTTT	ALKBH5	HGLibB_01655	108	130	20	0	365.02	353.916	64.9871	0	0.178037	0
AGCTGAAGCTACCCCTCCGC	ALKBH5	HGLibB_01656	27	49	0	0	91.2549	133.399	0	0	0	0
GGACAAGATTAGATGCACCC	ALKBH5	HGLibB_01657	16	3	2	0	54.077	8.1673	6.49871	0	0.120175	0
TCAGGGACATAGTAGATTAC	ALKBH6	HGLibB_01658	4	79	14	6	13.5193	215.072	45.491	29.159	3.3649	0.135578
ACAACCTGCTCCACTCTGAA	ALKBH6	HGLibB_01659	9	122	0	7	30.4183	332.137	0	34.0188	0	0.102424
TTAATGCCCCAAAGCCAAAG	ALKBH6	HGLibB_01660	173	26	139	6	584.708	70.7833	451.66	29.159	0.772455	0.411948
TGATGTAGCCGCGGGCTTCC	ALKBH7	HGLibB_01661	30	29	3	0	101.394	78.9506	9.74807	0	0.0961401	0
TCACGGAGATGCGCCGGCCC	ALKBH7	HGLibB_01662	45	66	27	48	152.092	179.681	87.7326	233.272	0.576841	1.29826
GCTCTCCTCCGTGCACGTGC	ALKBH7	HGLibB_01663	145	64	34	16	490.073	174.236	110.478	77.7574	0.225432	0.446277
GATAAAGATAAGCCATTATC	ALKBH8	HGLibB_01664	30	136	4	4	101.394	370.251	12.9974	19.4393	0.128187	0.0525032
ATGTCTCAGCAAAGTATGCT	ALKBH8	HGLibB_01665	10	38	0	0	33.7981	103.452	0	0	0	0
AGGCCTCAAGCCTTACCACC	ALKBH8	HGLibB_01666	15	81	2	0	50.6972	220.517	6.49871	0	0.128187	0
TATTCATGCTCTTTGAAGCA	ALLC	HGLibB_01667	33	32	42	2	111.534	87.1179	136.473	9.71967	1.2236	0.111569
ACCAGGAGGAAAAGGATTCC	ALLC	HGLibB_01668	48	81	0	3	162.231	220.517	0	14.5795	0	0.0661151
TTGGGAAATGGATGGATGGC	ALLC	HGLibB_01669	106	27	0	0	358.26	73.5057	0	0	0	0
TTCTTGGTCTTGTGTCAAAC	ALMS1	HGLibB_01670	1	19	3	2	3.37981	51.7262	9.74807	9.71967	2.8842	0.187906
AATGGACTCTTCCCAAACCT	ALMS1	HGLibB_01671	43	27	0	2	145.332	73.5057	0	9.71967	0	0.13223
CTTTGATGAAATAAAGAATC	ALMS1	HGLibB_01672	8	248	1	3	27.0385	675.163	3.24936	14.5795	0.120175	0.021594
GTGGTTCTGCGACCGCATCA	ALOX12	HGLibB_01673	158	42	104	0	534.01	114.342	337.933	0	0.632821	0
GGGCCGCTACCGCATCCGCG	ALOX12	HGLibB_01674	28	21	0	0	94.6348	57.1711	0	0	0	0
GTTCCTTCTCTCGATGCTTC	ALOX12	HGLibB_01675	49	52	0	1	165.611	141.567	0	4.85984	0	0.034329
TGTTGGACTGCAAACATTCG	ALOX12B	HGLibB_01676	9	10	0	0	30.4183	27.2243	0	0	0	0
GAGACGACAGATTTCTTGCC	ALOX12B	HGLibB_01677	10	83	0	13	33.7981	225.962	0	63.1779	0	0.279595
CATGGAGGGCATCCCCACCG	ALOX12B	HGLibB_01678	23	42	0	0	77.7357	114.342	0	0	0	0
TGTCCTTCTAGGCCGCACTG	ALOX15	HGLibB_01679	197	116	0	2	665.823	315.802	0	9.71967	0	0.0307777
TGGAAGTACCGGAGTATCTG	ALOX15	HGLibB_01680	46	18	4	7	155.471	49.0038	12.9974	34.0188	0.0836001	0.694208
TGTTTCTGGAACAGGCCCTG	ALOX15	HGLibB_01681	18	35	4	0	60.8366	95.2852	12.9974	0	0.213645	0
AGGTGGAAGGCTTACAACCC	ALOX15B	HGLibB_01682	13	30	2	4	43.9376	81.673	6.49871	19.4393	0.147908	0.238014
GACTCCTCCAGAGCCCCTTG	ALOX15B	HGLibB_01683	13	7	1	0	43.9376	19.057	3.24936	0	0.0739539	0
TGTGCTCCAGCAACAGCGCC	ALOX15B	HGLibB_01684	74	76	5	0	250.106	206.905	16.2468	0	0.0649595	0
TATCACGGGGTAAATCCTTG	ALOX5	HGLibB_01685	142	193	5	78	479.933	525.43	16.2468	379.067	0.0338522	0.721442
CATTTGGCATCGATGCTCAA	ALOX5	HGLibB_01686	54	26	1	5	182.51	70.7833	3.24936	24.2992	0.0178037	0.34329
GTGTTTCCAGTTCTTTACGT	ALOX5	HGLibB_01687	37	24	13	0	125.053	65.3384	42.2416	0	0.33779	0
GGCAGTGTAGACCCGCTCAA	ALOX5AP	HGLibB_01688	217	129	11	7	733.419	351.194	35.7429	34.0188	0.0487346	0.0968663
ATCAGTCCAGCAAACGCAGC	ALOX5AP	HGLibB_01689	6	43	7	0	20.2789	117.065	22.7455	0	1.12163	0
CATTCTGGACCACGCTGATG	ALOX5AP	HGLibB_01690	51	33	2	0	172.37	89.8403	6.49871	0	0.037702	0
CCTGCAGCGTGTATCGAGTG	ALOXE3	HGLibB_01691	130	45	0	2	439.376	122.509	0	9.71967	0	0.0793381
AGAGTTGCGCACCCACGTCT	ALOXE3	HGLibB_01692	60	85	4	2	202.789	231.407	12.9974	9.71967	0.0640934	0.0420025
CTGCTGCACAGATGCGTCAC	ALOXE3	HGLibB_01693	134	391	23	3	452.895	1064.47	74.7352	14.5795	0.165017	0.0136965
ATCCTGGTGGCTGTCACCGT	ALPI	HGLibB_01694	59	68	0	6	199.409	185.125	0	29.159	0	0.157509
CATTACCTGGGATGACGCCC	ALPI	HGLibB_01695	10	15	0	0	33.7981	40.8365	0	0	0	0
CTCTCCCTGGGCGTCATCCC	ALPI	HGLibB_01696	77	234	4	17	260.246	637.049	12.9974	82.6172	0.0499429	0.129687
GTATACAGACCGACTGCACC	ALPK1	HGLibB_01697	17	20	24	8	57.4568	54.4487	77.9845	38.8787	1.35727	0.714043
AGCAGTCTAATAAGCAACAA	ALPK1	HGLibB_01698	3	16	0	0	10.1394	43.5589	0	0	0	0
GCTTGGCGAATAACCACCTG	ALPK1	HGLibB_01699	119	21	13	0	402.198	57.1711	42.2416	0	0.105027	0
ATCCGTGAACTTTGATGCCA	ALPK2	HGLibB_01700	245	52	0	16	828.054	141.567	0	77.7574	0	0.549264
TTCTTATACCAAGTTACCTC	ALPK2	HGLibB_01701	8	7	0	0	27.0385	19.057	0	0	0	0
GAAAGGATGAAAGACTCCGA	ALPK2	HGLibB_01702	17	7	8	0	57.4568	19.057	25.9948	0	0.452424	0
CCCGGCCACCGGCTATAAAT	ALPK3	HGLibB_01703	14	52	5	4	47.3174	141.567	16.2468	19.4393	0.343358	0.137316
CTCCGTATCATCCTTGTACC	ALPK3	HGLibB_01704	75	70	3	3	253.486	190.57	9.74807	14.5795	0.038456	0.0765046
AAAATATGAGATCACTCATC	ALPK3	HGLibB_01705	14	101	1	0	47.3174	274.966	3.24936	0	0.0686715	0
CAGCGCCGCCTACGCCCACT	ALPL	HGLibB_01706	38	188	1	2	128.433	511.817	3.24936	9.71967	0.0253	0.0189905
GATGCGGGCAGCCGTCACTG	ALPL	HGLibB_01707	4	4	0	0	13.5193	10.8897	0	0	0	0
CACCTTGGAGAGGGCCACGA	ALPL	HGLibB_01708	13	20	0	0	43.9376	54.4487	0	0	0	0
CACCGTGTGGGCGTAGGTGC	ALPP	HGLibB_01709	29	60	0	4	98.0146	163.346	0	19.4393	0	0.119007
CATCGCCCAGGAAGATGATG	ALPP	HGLibB_01710	29	62	5	7	98.0146	168.791	16.2468	34.0188	0.165759	0.201544
CTGGAACCGCGAGGCAGCCG	ALPP	HGLibB_01711	20	4	509	0	67.5963	10.8897	1653.92	0	24.4677	0
GAAGCGGTCCATGGCCAGGA	ALPPL2	HGLibB_01712	67	74	0	2	226.447	201.46	0	9.71967	0	0.0482461
CGTCACCCAGGAAGATGATG	ALPPL2	HGLibB_01713	47	275	4	25	158.851	748.669	12.9974	121.496	0.0818214	0.162282
GCCTGGCGGTTCCAGAAGTC	ALPPL2	HGLibB_01714	12	16	1	0	40.5578	43.5589	3.24936	0	0.0801168	0
CTGCCTGCCAGATATGGACC	ALS2	HGLibB_01715	12	63	0	0	40.5578	171.513	0	0	0	0
CAGATGCACAAGAGACCACC	ALS2	HGLibB_01716	6	58	0	5	20.2789	157.901	0	24.2992	0	0.153889
TTCCCCCAGGCTCTTAAGAA	ALS2	HGLibB_01717	123	54	0	0	415.717	147.011	0	0	0	0
CACCACCATGCAGCTTGTGT	ALS2CL	HGLibB_01718	85	121	0	9	287.284	329.414	0	43.7385	0	0.132777
TGAGTCCTACACAAGCTGCA	ALS2CL	HGLibB_01719	152	184	42	11	513.732	500.928	136.473	53.4582	0.26565	0.106718
CCCTTCAGCATCACCCAACC	ALS2CL	HGLibB_01720	48	0	0	2	162.231	0	0	9.71967	0	#DIV/0!
AACACAGGAGACGCCAAATT	ALS2CR11	HGLibB_01721	50	73	0	0	168.991	198.738	0	0	0	0
AGTTCTTTATATGAATGCCC	ALS2CR11	HGLibB_01722	3	50	4	31	10.1394	136.122	12.9974	150.655	1.28187	1.10677
ATACATACCACATCCCCAAA	ALS2CR11	HGLibB_01723	17	64	13	0	57.4568	174.236	42.2416	0	0.735189	0
CTACCACGCAAGAACTCCAC	ALS2CR12	HGLibB_01724	56	71	0	6	189.27	193.293	0	29.159	0	0.150854
ACTTACTTTGGGGAAACAAC	ALS2CR12	HGLibB_01725	2	16	0	2	6.75963	43.5589	0	9.71967	0	0.223138
CTATCAACTTGTTCGGAATC	ALS2CR12	HGLibB_01726	33	61	0	0	111.534	166.068	0	0	0	0
GACCATTGAGAACAATACAC	ALS2CR8	HGLibB_01727	30	23	6	0	101.394	62.616	19.4961	0	0.19228	0
TTAAGAGTCAACCATAATGA	ALS2CR8	HGLibB_01728	32	27	26	1	108.154	73.5057	84.4833	4.85984	0.781138	0.0661151
TTTCAAGTTGATTTGCTATC	ALS2CR8	HGLibB_01729	42	16	0	3	141.952	43.5589	0	14.5795	0	0.334708
CTCCGAATGTCTCCCGTGAA	ALX1	HGLibB_01730	20	36	1	0	67.5963	98.0076	3.24936	0	0.0480701	0
GTCCGAGGCGAGTGAGAATA	ALX1	HGLibB_01731	14	17	0	2	47.3174	46.2814	0	9.71967	0	0.210013
GTCCATAGCTCTATTCAGTT	ALX1	HGLibB_01732	23	56	0	0	77.7357	152.456	0	0	0	0
CCGGAAAGCGGGTCAGCCGC	ALX3	HGLibB_01733	13	43	2	0	43.9376	117.065	6.49871	0	0.147908	0
ACTATCCTGATGTGTATGCC	ALX3	HGLibB_01734	27	468	0	0	91.2549	1274.1	0	0	0	0
GCTTTACCCTGAGCGAGACG	ALX3	HGLibB_01735	21	52	0	0	70.9761	141.567	0	0	0	0
ACTACCCAGACGTGTATGCG	ALX4	HGLibB_01736	4	11	1	7	13.5193	29.9468	3.24936	34.0188	0.24035	1.13598
GCGGAGGGCCGCGATGCTCG	ALX4	HGLibB_01737	0	0	0	0	0	0	0	0	#DIV/0!	#DIV/0!
TGTTCCCGCGCATACACGTC	ALX4	HGLibB_01738	17	38	5	16	57.4568	103.452	16.2468	77.7574	0.282765	0.751624
CAAAACAACTTCCCGACAAG	ALYREF	HGLibB_01739	15	16	4	0	50.6972	43.5589	12.9974	0	0.256374	0
TTCCTTGCTAGCGTAAACAG	ALYREF	HGLibB_01740	21	63	0	4	70.9761	171.513	0	19.4393	0	0.11334
GACGCCGTTGTACTGCTTCA	ALYREF	HGLibB_01741	37	51	23	14	125.053	138.844	74.7352	68.0377	0.597628	0.490029
TGGCCACGATATCAACTATT	AMACR	HGLibB_01742	90	177	753	3	304.183	481.871	2446.76	14.5795	8.04372	0.0302561
GTATGCCCCGCTGAATCTCC	AMACR	HGLibB_01743	0	8	0	3	0	21.7795	0	14.5795	#DIV/0!	0.669415
AAGCCAAATAGTTGATATCG	AMACR	HGLibB_01744	54	61	0	7	182.51	166.068	0	34.0188	0	0.204848
TTGATAGACAATGAGACAGT	AMBN	HGLibB_01745	1	28	0	0	3.37981	76.2281	0	0	0	0
GCACTGCAAAACTCATTTCC	AMBN	HGLibB_01746	48	29	0	0	162.231	78.9506	0	0	0	0
GAGATTAAACACACTTTCTC	AMBN	HGLibB_01747	10	118	2	12	33.7981	321.247	6.49871	58.318	0.19228	0.181536
GCCCGACAACATCCAAGTGC	AMBP	HGLibB_01748	21	21	0	0	70.9761	57.1711	0	0	0	0
TTCTAGGAAAGGTGTCTGTG	AMBP	HGLibB_01749	58	67	33	4	196.029	182.403	107.229	19.4393	0.547004	0.106574
TATGAGAAAACAGATACTGA	AMBP	HGLibB_01750	21	23	8	0	70.9761	62.616	25.9948	0	0.366248	0
ACCGAGCTCCACGCAATGCC	AMBRA1	HGLibB_01751	45	106	1	0	152.092	288.578	3.24936	0	0.0213645	0
TTTCATGAACGTGGACAGCC	AMBRA1	HGLibB_01752	8	116	2	0	27.0385	315.802	6.49871	0	0.24035	0
CTACTCACTCTTCTGTTAAC	AMBRA1	HGLibB_01753	119	163	17	15	402.198	443.757	55.2391	72.8975	0.137343	0.164274
GACCACCTTGTTTGTTAATC	AMD1	HGLibB_01754	22	55	0	2	74.3559	149.734	0	9.71967	0	0.064913
CCATTCATCGAATACCCACA	AMD1	HGLibB_01755	36	76	0	4	121.673	206.905	0	19.4393	0	0.093953
ATTTAGGTACTTATATACTC	AMD1	HGLibB_01756	18	21	0	0	60.8366	57.1711	0	0	0	0
ACTCTTTCACCAGCCCATAC	AMDHD1	HGLibB_01757	69	124	7	0	233.207	337.582	22.7455	0	0.0975335	0
GAAGAAATAATTGACTGCTC	AMDHD1	HGLibB_01758	3	0	7	0	10.1394	0	22.7455	0	2.24327	#DIV/0!
TGTCTTTGAATAACATCAGC	AMDHD1	HGLibB_01759	55	80	20	0	185.89	217.795	64.9871	0	0.3496	0
GGGTTCGGGGGTTGCCCTCG	AMDHD2	HGLibB_01760	0	16	0	0	0	43.5589	0	0	#DIV/0!	0
GATCTGCACGTCGATGAATC	AMDHD2	HGLibB_01761	29	63	35	3	98.0146	171.513	113.727	14.5795	1.16031	0.0850051
CGCCGTGCGACAGGATCCTC	AMDHD2	HGLibB_01762	87	203	2	6	294.044	552.654	6.49871	29.159	0.0221012	0.0527618
AGGTGCTTACCCCTTTGAAG	AMELX	HGLibB_01763	24	4	0	0	81.1155	10.8897	0	0	0	0
TTTGTAGAACTCACATTCTC	AMELX	HGLibB_01764	42	82	8	0	141.952	223.24	25.9948	0	0.183124	0
TAGCTGAAGTTGATATAACC	AMELX+AMELY	HGLibB_01765+HGLibB_01768	64	78	13	4	216.308	212.35	42.2416	19.4393	0.195285	0.091544
AGGTGCTCACCCCTTTGAAG	AMELY	HGLibB_01766	23	20	0	0	77.7357	54.4487	0	0	0	0
TAAAAGCTACCACCTCATCC	AMELY	HGLibB_01767	156	285	4	7	527.251	775.893	12.9974	34.0188	0.0246513	0.0438447
CAGGGAGGCCTATACTCGAG	AMER1	HGLibB_01769	15	7	14	0	50.6972	19.057	45.491	0	0.897308	0
CCTCTGGAGAAGCGTTATGA	AMER1	HGLibB_01770	0	13	0	0	0	35.3916	0	0	#DIV/0!	0
GGCCTTGGTAGAATCGACTA	AMER1	HGLibB_01771	70	21	135	0	236.587	57.1711	438.663	0	1.85413	0
CCAGTAGCCCTCGTCGCTGT	AMER2	HGLibB_01772	61	79	0	6	206.169	215.072	0	29.159	0	0.135578
AGGCCGGCGGCAAACAAAAG	AMER2	HGLibB_01773	0	0	0	0	0	0	0	0	#DIV/0!	#DIV/0!
CGGAGCTGGCGCGTCCGTGG	AMER2	HGLibB_01774	10	30	0	0	33.7981	81.673	0	0	0	0
ATAGTAGCCCTCGTCACTTG	AMER3	HGLibB_01775	144	40	60	97	486.693	108.897	194.961	471.404	0.400584	4.32889
CCTGCTCGCCGGAGAGAGCA	AMER3	HGLibB_01776	9	11	0	3	30.4183	29.9468	0	14.5795	0	0.486847
CCAGAGCTTCGACTCGCTCA	AMER3	HGLibB_01777	17	26	0	2	57.4568	70.7833	0	9.71967	0	0.137316
TCTTCGAGTGAGTGAGAGAC	AMFR	HGLibB_01778	21	43	1	1	70.9761	117.065	3.24936	4.85984	0.045781	0.0415141
AGTCTCTTCTTGTGACAGTG	AMFR	HGLibB_01779	0	0	0	0	0	0	0	0	#DIV/0!	#DIV/0!
AGCGAGGCCGTTAGCTGGTC	AMFR	HGLibB_01780	24	8	0	0	81.1155	21.7795	0	0	0	0
GTTAGCGGTGGACCGCCCTG	AMH	HGLibB_01781	8	0	0	2	27.0385	0	0	9.71967	0	#DIV/0!
CCACCGCTAACACCAGGTAG	AMH	HGLibB_01782	111	306	0	18	375.159	833.064	0	87.477	0	0.105006
ACTCCCGGCTGAGTACCGCC	AMH	HGLibB_01783	18	35	0	0	60.8366	95.2852	0	0	0	0
CAGCAAGATGCTAGGGTCTT	AMHR2	HGLibB_01784	10	9	1	1	33.7981	24.5019	3.24936	4.85984	0.0961401	0.198345
GGCATTACTTCCCACAGCTG	AMHR2	HGLibB_01785	4	65	0	0	13.5193	176.958	0	0	0	0
ATTGCAGAAGTCAGTGCCAC	AMHR2	HGLibB_01786	1	30	0	0	3.37981	81.673	0	0	0	0
TAGATACTTCGAGGCTCTTC	AMICA1	HGLibB_01787	5	42	0	0	16.8991	114.342	0	0	0	0
TGCGGAAAATGTCCCCCACC	AMICA1	HGLibB_01788	93	32	0	15	314.323	87.1179	0	72.8975	0	0.836769
GTCACCAGGAGAGCACGCCA	AMICA1	HGLibB_01789	276	127	5	31	932.828	345.749	16.2468	150.655	0.0174167	0.435735
CAGGACAGCTAACCACGGCT	AMIGO1	HGLibB_01790	18	10	9	0	60.8366	27.2243	29.2442	0	0.480701	0
CACCCCCACCGTGACCCGAG	AMIGO1	HGLibB_01791	3	4	0	0	10.1394	10.8897	0	0	0	0
CTTCTCTGATACGCCCATTG	AMIGO1	HGLibB_01792	20	9	5	3	67.5963	24.5019	16.2468	14.5795	0.24035	0.595036
AGGGCATCCTAAAGTCCACG	AMIGO2	HGLibB_01793	65	38	1	0	219.688	103.452	3.24936	0	0.0147908	0
GAGAGCCCTCCAAACGCTGA	AMIGO2	HGLibB_01794	7	38	0	5	23.6587	103.452	0	24.2992	0	0.234883
ACGATTACACCTGTCGCCTG	AMIGO2	HGLibB_01795	13	61	0	0	43.9376	166.068	0	0	0	0
CCAGCGCATCTAGTTCGTTG	AMIGO3	HGLibB_01796	37	38	2	15	125.053	103.452	6.49871	72.8975	0.0519676	0.704648
TCACGTTGTACTCGTGCGTC	AMIGO3	HGLibB_01797	8	71	0	0	27.0385	193.293	0	0	0	0
GGAAGAGCACCTGTACGCGC	AMIGO3	HGLibB_01798	127	96	0	0	429.236	261.354	0	0	0	0
AGACCATAGACTCCTTATTG	AMMECR1	HGLibB_01799	24	50	0	0	81.1155	136.122	0	0	0	0
CTCCGATTACTAATGAATTC	AMMECR1	HGLibB_01800	16	42	6	5	54.077	114.342	19.4961	24.2992	0.360525	0.212513
TTCTTTCAGGTGGGTGTACA	AMMECR1	HGLibB_01801	39	32	14	0	131.813	87.1179	45.491	0	0.345118	0
GGGCGGGACAAGCGGCTTCG	AMMECR1L	HGLibB_01802	0	9	0	0	0	24.5019	0	0	#DIV/0!	0
CACACGAATGAATCCCGCAT	AMMECR1L	HGLibB_01803	35	47	2	0	118.293	127.954	6.49871	0	0.0549372	0
TTTCTATAGGTAGGGGTCCA	AMMECR1L	HGLibB_01804	26	111	2	0	87.8751	302.19	6.49871	0	0.0739539	0
CGGCCTTACCATGTCTGAGA	AMN	HGLibB_01805	152	81	3	2	513.732	220.517	9.74807	9.71967	0.018975	0.0440767
AGGTCACGCCGTCTCAGACA	AMN	HGLibB_01806	37	26	0	13	125.053	70.7833	0	63.1779	0	0.892554
CGCAGAGCTGCAGCCACAGC	AMN	HGLibB_01807	8	11	17	0	27.0385	29.9468	55.2391	0	2.04298	0
CTGCTAAAGATCATCGATTT	AMN1	HGLibB_01808	62	39	0	0	209.548	106.175	0	0	0	0
TGCTGCAATCTCACTGACGA	AMN1	HGLibB_01809	252	253	10	2	851.713	688.776	32.4936	9.71967	0.0381508	0.0141115
AAGTCCAAACTCTAGATCTA	AMN1	HGLibB_01810	3	24	0	0	10.1394	65.3384	0	0	0	0
AGAGGATCTCAACCATCTGC	AMOT	HGLibB_01811	30	107	350	0	101.394	291.3	1137.27	0	11.2163	0
CTTCTCTGCAAGCTGCTTGT	AMOT	HGLibB_01812	33	46	1	109	111.534	125.232	3.24936	529.722	0.0291334	4.22993
CAACAAGCAGCTTGCAGAGA	AMOT	HGLibB_01813	93	21	2	6	314.323	57.1711	6.49871	29.159	0.0206753	0.510031
GTCAGCACGCCAAGAACCGC	AMOTL1	HGLibB_01814	89	44	25	0	300.803	119.787	81.2339	0	0.270057	0
CGTAGTAACCCTGAAGTTCC	AMOTL1	HGLibB_01815	12	77	1	9	40.5578	209.627	3.24936	43.7385	0.0801168	0.208649
TCCAGATGCCTTTGCGATTG	AMOTL1	HGLibB_01816	84	88	11	7	283.904	239.574	35.7429	34.0188	0.125898	0.141997
CACCGACTTGGCAGGCCGCA	AMOTL2	HGLibB_01817	50	100	28	8	168.991	272.243	90.982	38.8787	0.538385	0.142809
CAGAGCCTCCTCCAAGCGTG	AMOTL2	HGLibB_01818	8	48	0	0	27.0385	130.677	0	0	0	0
CCGTGCTGAGGGAGAATGCC	AMOTL2	HGLibB_01819	28	95	28	0	94.6348	258.631	90.982	0	0.961401	0
ACTGTGCTATCCTAGAATCA	AMPD1	HGLibB_01820	18	33	0	1	60.8366	89.8403	0	4.85984	0	0.0540942
ATGCCTCTGTTCAAACTCCC	AMPD1	HGLibB_01821	177	299	1	384	598.227	814.007	3.24936	1866.18	0.00543165	2.29258
GCAAGCACACATATTCCATC	AMPD1	HGLibB_01822	13	61	0	19	43.9376	166.068	0	92.3369	0	0.556017
CCTGGAGGAGATCGTGCACG	AMPD2	HGLibB_01823	29	39	0	4	98.0146	106.175	0	19.4393	0	0.183088
GGTGCCGTTCACAGACCTGC	AMPD2	HGLibB_01824	23	36	0	0	77.7357	98.0076	0	0	0	0
GGCTGACGTCAATGTGCTGA	AMPD2	HGLibB_01825	106	85	0	0	358.26	231.407	0	0	0	0
AGTTGAAGAGTAACCCCCAC	AMPD3	HGLibB_01826	48	79	3	0	162.231	215.072	9.74807	0	0.0600876	0
ATTCCAGAAAGTTCAGTCGC	AMPD3	HGLibB_01827	14	50	0	0	47.3174	136.122	0	0	0	0
CAACTCCAAATACAACCCTG	AMPD3	HGLibB_01828	109	170	4	6	368.4	462.814	12.9974	29.159	0.0352808	0.0630038
TGATTGCTGCTAAATATCCT	AMPH	HGLibB_01829	39	191	0	0	131.813	519.985	0	0	0	0
CTTCTTGCCGTTTGAAGTTC	AMPH	HGLibB_01830	11	11	9	0	37.1779	29.9468	29.2442	0	0.786601	0
AAATTAGGTCCTCCAAAAGC	AMPH	HGLibB_01831	34	81	19	0	114.914	220.517	61.7378	0	0.537254	0
TAGTGACCGGGTGAAGCTGA	AMT	HGLibB_01832	37	13	0	0	125.053	35.3916	0	0	0	0
CTTCCCCAGACCAAGATACT	AMT	HGLibB_01833	32	64	6	0	108.154	174.236	19.4961	0	0.180263	0
TTGACAGGTACTGTGACTAG	AMT	HGLibB_01834	134	107	7	1	452.895	291.3	22.7455	4.85984	0.0502225	0.0166832
TCACTTACCAGATGCAGATC	AMTN	HGLibB_01835	16	130	31	0	54.077	353.916	100.73	0	1.86271	0
TTACCTGATTTGACTGCTGT	AMTN	HGLibB_01836	24	74	209	2	81.1155	201.46	679.115	9.71967	8.3722	0.0482461
AGTGTGAGCATCTGTGTTAA	AMTN	HGLibB_01837	67	57	0	0	226.447	155.179	0	0	0	0
TTTCTAGGTTCGTATTTATG	AMY1A+AMY1C+AMY2A	HGLibB_01838+HGLibB_01846+HGLibB_01847	61	90	20	13	206.169	245.019	64.9871	63.1779	0.315214	0.257849
CGTACCTCCTGGTAAATGAA	AMY1A+AMY1B	HGLibB_01839+HGLibB_01843	97	76	133	3	327.842	206.905	432.164	14.5795	1.31821	0.0704648
GTCAGAGATTGTCGTCTGTC	AMY1A+AMY1B	HGLibB_01840+HGLibB_01842	157	117	8	5	530.631	318.525	25.9948	24.2992	0.0489886	0.0762866
TTAAAATCCCATCCAGAATA	AMY1B+AMY1C+AMY2B	HGLibB_01841+HGLibB_01845+HGLibB_01852	16	41	0	0	54.077	111.62	0	0	0	0
TTCACAACCCTTTCAGACCT	AMY1C+AMY2B	HGLibB_01844+HGLibB_01851	205	420	9	26	692.862	1143.42	29.2442	126.356	0.0422079	0.110507
TGTACCTCCTGGTAAATGAA	AMY2A	HGLibB_01848	31	33	46	3	104.774	89.8403	149.47	14.5795	1.4266	0.162282
GTCAGAGATTGTCGTCTGAC	AMY2A	HGLibB_01849	196	488	82	60	662.443	1328.55	266.447	291.59	0.402219	0.21948
GTGCATAATTTATAGCTAAC	AMY2B	HGLibB_01850	20	73	0	0	67.5963	198.738	0	0	0	0
GGAGCCAGTCGAAGCCCGTG	AMZ1	HGLibB_01853	21	9	0	0	70.9761	24.5019	0	0	0	0
GTCTGACCTGTACCCCCATG	AMZ1	HGLibB_01854	69	72	0	6	233.207	196.015	0	29.159	0	0.148759
GGTACAGGTCAGACAGTGTG	AMZ1	HGLibB_01855	23	20	0	0	77.7357	54.4487	0	0	0	0
ATCTTTACCCAAGAGACTCG	AMZ2	HGLibB_01856	5	11	0	0	16.8991	29.9468	0	0	0	0
TGGGGATATTCAGCTTTGCC	AMZ2	HGLibB_01857	13	34	0	0	43.9376	92.5627	0	0	0	0
CTTGTTACAGAAACAGGAAC	AMZ2	HGLibB_01858	4	51	0	0	13.5193	138.844	0	0	0	0
TTACCTCTGATTTGACTCTC	ANAPC1	HGLibB_01859	124	179	9	5	419.097	487.316	29.2442	24.2992	0.0697791	0.0498633
TTCAAAATGTGCATTCTGTG	ANAPC1	HGLibB_01860	27	73	15	13	91.2549	198.738	48.7403	63.1779	0.534112	0.317896
AATGAATACCTGGGTGAACC	ANAPC1	HGLibB_01861	1	11	0	5	3.37981	29.9468	0	24.2992	0	0.811412
CTGACCCCAAGCAGTTGGAA	ANAPC10	HGLibB_01862	115	219	43	0	388.678	596.213	139.722	0	0.35948	0
AGCAAGATCTCAGTCAGAGT	ANAPC10	HGLibB_01863	17	19	0	0	57.4568	51.7262	0	0	0	0
ATTTAGTGAACATCCAATTC	ANAPC10	HGLibB_01864	16	8	23	4	54.077	21.7795	74.7352	19.4393	1.38201	0.892554
CGTGCATCTGAGTAGTGAAC	ANAPC11	HGLibB_01865	95	47	4	0	321.082	127.954	12.9974	0	0.0404801	0
ACGGCGTGGCCACTTGGCTC	ANAPC11	HGLibB_01866	19	0	0	0	64.2164	0	0	0	0	#DIV/0!
TACTCAGATGCACGTCTCCT	ANAPC11	HGLibB_01867	281	165	81	24	949.727	449.201	263.198	116.636	0.27713	0.259652
AGAAGACAAGCTGCCTTATG	ANAPC13	HGLibB_01868	5	54	0	0	16.8991	147.011	0	0	0	0
CCTGAACCTGAACAAGACAA	ANAPC13	HGLibB_01869	44	94	3	0	148.712	255.909	9.74807	0	0.0655501	0
ATTCTCATGGAGGTACTGTA	ANAPC13	HGLibB_01870	4	44	0	0	13.5193	119.787	0	0	0	0
TGTCTACCTAGATCATCCAC	ANAPC15	HGLibB_01871	139	145	10	6	469.794	394.753	32.4936	29.159	0.0691656	0.0738665
CACAGAGTCTCAGTCACACG	ANAPC15	HGLibB_01872	0	0	2	0	0	0	6.49871	0	#DIV/0!	#DIV/0!
CCACCAGCACTATGATGACG	ANAPC15	HGLibB_01873	49	80	0	2	165.611	217.795	0	9.71967	0	0.0446277
GTCAGTGGAAGTTCTGTCAC	ANAPC16	HGLibB_01874	16	17	0	2	54.077	46.2814	0	9.71967	0	0.210013
TCTCAGACCTTGCCCCACCA	ANAPC16	HGLibB_01875	114	109	1	9	385.299	296.745	3.24936	43.7385	0.00843334	0.147394
AGCTGGTTTGGTAGAAGAGC	ANAPC16	HGLibB_01876	8	135	0	0	27.0385	367.528	0	0	0	0
AGCCTATCCGCCGCTACCTG	ANAPC2	HGLibB_01877	31	83	1	8	104.774	225.962	3.24936	38.8787	0.0310129	0.172059
AGGAGCGCTCGTACTCGCCC	ANAPC2	HGLibB_01878	17	29	0	6	57.4568	78.9506	0	29.159	0	0.369333
GCGCGTGCTGGACCCTTCCA	ANAPC2	HGLibB_01879	29	38	16	3	98.0146	103.452	51.9897	14.5795	0.530428	0.14093
CTCCAGTTTCCTGTATGCAT	ANAPC4	HGLibB_01880	7	33	0	0	23.6587	89.8403	0	0	0	0
CAAAGCAATGAGATCCCGCT	ANAPC4	HGLibB_01881	15	39	0	2	50.6972	106.175	0	9.71967	0	0.091544
CGACCTGTTTCCCATCCTTC	ANAPC4	HGLibB_01882	386	526	7	11	1304.61	1432	22.7455	53.4582	0.0174347	0.0373311
GCTCCGCGTGTAGCTCTGCG	ANAPC5	HGLibB_01883	12	49	3	0	40.5578	133.399	9.74807	0	0.24035	0
GTTTCTGCGTCACATGATCT	ANAPC5	HGLibB_01884	44	88	0	0	148.712	239.574	0	0	0	0
AAGAACTTGATGTATCTGTA	ANAPC5	HGLibB_01885	1	37	0	1	3.37981	100.73	0	4.85984	0	0.0482461
GATCCCATCAAGTATAGCAA	ANAPC7	HGLibB_01886	5	7	0	0	16.8991	19.057	0	0	0	0
TGCTGTGAGTAAGTATACCA	ANAPC7	HGLibB_01887	62	72	0	0	209.548	196.015	0	0	0	0
CAAGAGCAATCAGTACCATC	ANAPC7	HGLibB_01888	90	89	8	1	304.183	242.297	25.9948	4.85984	0.0854579	0.0200574
TTTGTTGTTGGTCTTCGTGC	ANG	HGLibB_01889	44	56	2	0	148.712	152.456	6.49871	0	0.0437001	0
ATTGACTGATCCAAGTGGAC	ANG	HGLibB_01890	12	54	14	17	40.5578	147.011	45.491	82.6172	1.12163	0.561978
GGGTCTGACCCCACCGACCC	ANG	HGLibB_01891	46	53	0	0	155.471	144.289	0	0	0	0
TAGGTCCCCGCACAAGATGA	ANGEL1	HGLibB_01892	29	82	7	0	98.0146	223.24	22.7455	0	0.232062	0
GGAACCCTCTCTGCGAATGA	ANGEL1	HGLibB_01893	22	71	0	0	74.3559	193.293	0	0	0	0
GCTAGTCCTTTATCTATAAG	ANGEL1	HGLibB_01894	0	7	154	0	0	19.057	500.401	0	#DIV/0!	0
GTACCCAGTGATTCCAAACT	ANGEL2	HGLibB_01895	88	233	109	0	297.424	634.327	354.18	0	1.19083	0
TATACTTTCACAAGATTTAC	ANGEL2	HGLibB_01896	8	6	2	0	27.0385	16.3346	6.49871	0	0.24035	0
AGCAGAGATCAGGCCAAGTT	ANGEL2	HGLibB_01897	113	106	9	11	381.919	288.578	29.2442	53.4582	0.0765718	0.185247
GAACTGCATTCTGCTGTATC	ANGPT1	HGLibB_01898	79	217	2	19	267.005	590.768	6.49871	92.3369	0.0243393	0.1563
GCTGACAGATGTTGAGACCC	ANGPT1	HGLibB_01899	6	48	0	0	20.2789	130.677	0	0	0	0
AAGTTGCTTCTCTAGCTTGT	ANGPT1	HGLibB_01900	58	53	0	2	196.029	144.289	0	9.71967	0	0.0673625
GAGCTGAAGTTCAAGTCTCG	ANGPT2	HGLibB_01901	162	62	4	0	547.53	168.791	12.9974	0	0.0237383	0
TTTGCAGGCCTACTGTGACA	ANGPT2	HGLibB_01902	105	112	0	2	354.88	304.912	0	9.71967	0	0.0318769
AAGAACTGAATTATTCACCG	ANGPT2	HGLibB_01903	71	26	0	0	239.967	70.7833	0	0	0	0
GATCCGCAAGCTGACCGACA	ANGPT4	HGLibB_01904	49	55	1	14	165.611	149.734	3.24936	68.0377	0.0196204	0.454391
CTTCCTGGGCTTCGTTGCAT	ANGPT4	HGLibB_01905	21	54	1	12	70.9761	147.011	3.24936	58.318	0.045781	0.396691
TGTCCAATGCAACGAAGCCC	ANGPT4	HGLibB_01906	14	45	4	0	47.3174	122.509	12.9974	0	0.274686	0
AACAGCCAACAGTATACTCC	ANGPTL1	HGLibB_01907	51	171	12	4	172.37	465.536	38.9923	19.4393	0.226212	0.0417569
AACTGCGCCCACTTTCATAA	ANGPTL1	HGLibB_01908	29	65	18	0	98.0146	176.958	58.4884	0	0.596732	0
TGAATTCTATAGACTGCGCC	ANGPTL1	HGLibB_01909	17	24	3	0	57.4568	65.3384	9.74807	0	0.169659	0
GCTACCAGGACGGAGTCTAC	ANGPTL2	HGLibB_01910	40	9	0	0	135.193	24.5019	0	0	0	0
ATTTACTGGCTGACGAACCA	ANGPTL2	HGLibB_01911	9	41	0	0	30.4183	111.62	0	0	0	0
CATTGACGGCGAATACTGGC	ANGPTL2	HGLibB_01912	113	48	0	0	381.919	130.677	0	0	0	0
TAAGACCATGTCCCAACTGA	ANGPTL3	HGLibB_01913	43	396	18	7	145.332	1078.08	58.4884	34.0188	0.402447	0.0315549
TGTACCACCATTTATAACAG	ANGPTL3	HGLibB_01914	32	117	2	3	108.154	318.525	6.49871	14.5795	0.0600876	0.045772
TTGTTTATATTGGTCTTCCA	ANGPTL3	HGLibB_01915	179	112	93	0	604.986	304.912	302.19	0	0.499499	0
CCAAGCCTGCCCGAAGAAAG	ANGPTL4	HGLibB_01916	11	17	0	0	37.1779	46.2814	0	0	0	0
AACAGCTCCTGGCAATCCCT	ANGPTL4	HGLibB_01917	120	139	0	12	405.578	378.418	0	58.318	0	0.15411
AGGCGGCTGACATTGTGAGC	ANGPTL4	HGLibB_01918	2	27	0	3	6.75963	73.5057	0	14.5795	0	0.198345
GTAGTTAACATTGTAGAAGA	ANGPTL5	HGLibB_01919	13	18	0	0	43.9376	49.0038	0	0	0	0
AAGTAATGATACTGTTTGTA	ANGPTL5	HGLibB_01920	82	112	0	10	277.145	304.912	0	48.5984	0	0.159385
TACATTTAAGAATAAGAGTG	ANGPTL5	HGLibB_01921	121	80	4	0	408.957	217.795	12.9974	0	0.0317819	0
CTGAACCATCTTGCCTCCGC	ANGPTL6	HGLibB_01922	38	84	36	0	128.433	228.684	116.977	0	0.910801	0
GGCCAAGCCGCAGGCGGTAG	ANGPTL6	HGLibB_01923	1	29	0	0	3.37981	78.9506	0	0	0	0
GGCTTCGGTAGTGGCCGCCG	ANGPTL6	HGLibB_01924	0	0	0	0	0	0	0	0	#DIV/0!	#DIV/0!
CAGAAGAACTACCGCATCTC	ANGPTL7	HGLibB_01925	2	23	14	0	6.75963	62.616	45.491	0	6.72981	0
ACGGTCACTCAGACCTCCGC	ANGPTL7	HGLibB_01926	29	22	1	3	98.0146	59.8935	3.24936	14.5795	0.0331518	0.243424
GGAACTACACTGGCAATGTG	ANGPTL7	HGLibB_01927	3	3	0	0	10.1394	8.1673	0	0	0	0
CCTGGCGTGCGCCCGTGTCC	ANHX	HGLibB_01928	44	43	0	0	148.712	117.065	0	0	0	0
CTGCGTTGTCCAGGAGATGC	ANHX	HGLibB_01929	4	38	5	11	13.5193	103.452	16.2468	53.4582	1.20175	0.516742
TCCAGAGCTGCACTAACTCC	ANHX	HGLibB_01930	9	13	0	0	30.4183	35.3916	0	0	0	0
AGATATTAACACCTGTAACC	ANK1	HGLibB_01931	18	13	0	0	60.8366	35.3916	0	0	0	0
TTGCATCTGGCTTCTAAGGA	ANK1	HGLibB_01932	1	55	0	0	3.37981	149.734	0	0	0	0
TCTTTACAGAATGGGTTGAA	ANK1	HGLibB_01933	11	26	5	0	37.1779	70.7833	16.2468	0	0.437001	0
AATGACCACCATGTTGCAAA	ANK2	HGLibB_01934	142	66	3	0	479.933	179.681	9.74807	0	0.0203113	0
CTTAGTGGCAGAATCCACAG	ANK2	HGLibB_01935	9	20	1	0	30.4183	54.4487	3.24936	0	0.106822	0
CTGAGACTGTGCATTAATAT	ANK2	HGLibB_01936	43	116	29	0	145.332	315.802	94.2313	0	0.648387	0
TTATTCACGAAGCTCTAGAA	ANK3	HGLibB_01937	27	41	6	13	91.2549	111.62	19.4961	63.1779	0.213645	0.56601
CTGAGATTGTGCATTGACAT	ANK3	HGLibB_01938	1	4	0	1	3.37981	10.8897	0	4.85984	0	0.446277
GAAGAAACTTGACAACTTCC	ANK3	HGLibB_01939	0	3	0	0	0	8.1673	0	0	#DIV/0!	0
ATAATCTTTGCTGTAGTCTC	ANKAR	HGLibB_01940	29	19	11	0	98.0146	51.7262	35.7429	0	0.364669	0
TCAGCTAAAATGCAGTATGT	ANKAR	HGLibB_01941	40	57	0	4	135.193	155.179	0	19.4393	0	0.125271
AGGTTTGACTGATATTACAA	ANKAR	HGLibB_01942	45	86	0	0	152.092	234.129	0	0	0	0
GGCTGTGCTGCAGCGACTTG	ANKDD1A	HGLibB_01943	21	1	0	0	70.9761	2.72243	0	0	0	0
ACGCACGTGGTTTCTGGCCC	ANKDD1A	HGLibB_01944	5	32	0	0	16.8991	87.1179	0	0	0	0
GGGGAACACTGCCCTTCATC	ANKDD1A	HGLibB_01945	202	78	0	1	682.722	212.35	0	4.85984	0	0.022886
CTTATCAGCAACATCCACCC	ANKDD1B	HGLibB_01946	25	117	3	0	84.4953	318.525	9.74807	0	0.115368	0
TCTTGCTTAAACACAAGGCC	ANKDD1B	HGLibB_01947	255	48	0	0	861.852	130.677	0	0	0	0
CAGTAATTCACCTTGCAGCC	ANKDD1B	HGLibB_01948	47	152	0	3	158.851	413.81	0	14.5795	0	0.0352324
GCTCTGATCGCCCTTGAACA	ANKEF1	HGLibB_01949	29	86	0	0	98.0146	234.129	0	0	0	0
ATATGCCTTTGCAACGTCCA	ANKEF1	HGLibB_01950	102	232	342	8	344.741	631.604	1111.28	38.8787	3.22352	0.0615554
TTCAACAGGGCATAGTGCCA	ANKEF1	HGLibB_01951	42	196	1	18	141.952	533.597	3.24936	87.477	0.0228905	0.163938
GATTCGCTTGCTTTGCACAG	ANKFN1	HGLibB_01952	9	16	6	0	30.4183	43.5589	19.4961	0	0.640934	0
CCTCAACACACCTAACAGCG	ANKFN1	HGLibB_01953	68	49	1	0	229.827	133.399	3.24936	0	0.0141383	0
TTACCAGTTTATGCTGTTCG	ANKFN1	HGLibB_01954	30	53	0	4	101.394	144.289	0	19.4393	0	0.134725
ACAGTAGTTCATCAGTGTGC	ANKFY1	HGLibB_01955	15	65	0	23	50.6972	176.958	0	111.776	0	0.631653
CATTCAGCTCCTCTGCCGTC	ANKFY1	HGLibB_01956	37	109	4	5	125.053	296.745	12.9974	24.2992	0.103935	0.0818857
AGCATTGTCATCGTCACCTC	ANKFY1	HGLibB_01957	116	133	23	16	392.058	362.084	74.7352	77.7574	0.190623	0.21475
CAAAGCCGTCCTGTGTATGG	ANKH	HGLibB_01958	28	30	0	0	94.6348	81.673	0	0	0	0
GAAGTTCACCTTCGTCTGCA	ANKH	HGLibB_01959	6	32	2	0	20.2789	87.1179	6.49871	0	0.320467	0
CGTGCTCACCAGTTTGTTGC	ANKH	HGLibB_01960	25	47	0	0	84.4953	127.954	0	0	0	0
CCCATTAGAACCTAAGTCAC	ANKHD1/ANKHD1-EIF4EBP3	HGLibB_01961+HGLibB_01964	13	174	0	24	43.9376	473.703	0	116.636	0	0.246222
TCTTATGTCAGCATTTCGCA	ANKHD1	HGLibB_01962	129	42	0	1	435.996	114.342	0	4.85984	0	0.0425026
AAAGTACTCACCTATGAATC	ANKHD1	HGLibB_01963	13	12	8	0	43.9376	32.6692	25.9948	0	0.591632	0
ACCTTCTCAAGATCAGTCTC	ANKHD1-EIF4EBP3	HGLibB_01965	19	87	1	10	64.2164	236.852	3.24936	48.5984	0.0506001	0.205185
ACCTGAGACTGATCTTGAGA	ANKHD1-EIF4EBP3	HGLibB_01966	6	27	17	0	20.2789	73.5057	55.2391	0	2.72397	0
TTACATTATGCTGCTAGACA	ANKIB1	HGLibB_01967	57	80	0	0	192.649	217.795	0	0	0	0
TTGTGCACATTCCGTTTATT	ANKIB1	HGLibB_01968	61	194	25	25	206.169	528.152	81.2339	121.496	0.394017	0.23004
GAAGCTTTACTTCGAGCTCA	ANKIB1	HGLibB_01969	7	7	1	0	23.6587	19.057	3.24936	0	0.137343	0
ACCTCTCGATGTACTGCATC	ANKK1	HGLibB_01970	71	56	7	0	239.967	152.456	22.7455	0	0.094786	0
CAAGCCGGGCAACATACTCC	ANKK1	HGLibB_01971	34	64	30	10	114.914	174.236	97.4807	48.5984	0.848295	0.278923
GGTCCCAGCAGCGTTTCATC	ANKK1	HGLibB_01972	62	16	2	0	209.548	43.5589	6.49871	0	0.0310129	0
TGCTGCTGATCGCTGTGCGG	ANKLE2	HGLibB_01973	123	34	0	9	415.717	92.5627	0	43.7385	0	0.472528
ATTTGATTGTAAAAAACTCA	ANKLE2	HGLibB_01974	47	19	0	0	158.851	51.7262	0	0	0	0
AACTTACAAGCAAAATGCAA	ANKLE2	HGLibB_01975	15	16	0	1	50.6972	43.5589	0	4.85984	0	0.111569
GAAGGTTGACAATGTCGTTG	ANKMY1	HGLibB_01976	49	147	4	3	165.611	400.198	12.9974	14.5795	0.0784817	0.0364308
ATCTGAGCACTTGTTCACGT	ANKMY1	HGLibB_01977	0	20	5	3	0	54.4487	16.2468	14.5795	#DIV/0!	0.267766
TGTTCAACCCAAACTCCCCC	ANKMY1	HGLibB_01978	58	77	1	12	196.029	209.627	3.24936	58.318	0.0165759	0.278199
GAATGTTCGTGTCAACTGTT	ANKMY2	HGLibB_01979	78	119	4	4	263.625	323.97	12.9974	19.4393	0.0493026	0.0600036
TTATATGCTGCATGCATTAG	ANKMY2	HGLibB_01980	124	68	0	1	419.097	185.125	0	4.85984	0	0.0262516
GCAATGGTTCACATAAAGAA	ANKMY2	HGLibB_01981	3	20	0	0	10.1394	54.4487	0	0	0	0
TCAGGGAGAGATGCTCTATC	ANKRA2	HGLibB_01982	64	140	9	3	216.308	381.141	29.2442	14.5795	0.135197	0.0382523
ATCTGTGTAGCCTTTACTAC	ANKRA2	HGLibB_01983	3	33	1	2	10.1394	89.8403	3.24936	9.71967	0.320467	0.108188
CCAGAGTCAGTTTCAATTGT	ANKRA2	HGLibB_01984	1	1	2	1	3.37981	2.72243	6.49871	4.85984	1.9228	1.78511
GAAAAGCGAGAAACAACGAG	ANKRD1	HGLibB_01985	9	0	0	3	30.4183	0	0	14.5795	0	#DIV/0!
AGAGCAGCCTTCAGAAACGT	ANKRD1	HGLibB_01986	5	12	0	0	16.8991	32.6692	0	0	0	0
AACTAAAGTTCCAGTTGTAA	ANKRD1	HGLibB_01987	29	98	6	3	98.0146	266.798	19.4961	14.5795	0.198911	0.0546461
CGTGAGCCCCATTCGCCACA	ANKRD10	HGLibB_01988	40	74	6	2	135.193	201.46	19.4961	9.71967	0.14421	0.0482461
AGAGCGAGCTGCCTTGTGAA	ANKRD10	HGLibB_01989	59	71	1	13	199.409	193.293	3.24936	63.1779	0.0162949	0.326851
CACTCAACGTCTCCACCACA	ANKRD10	HGLibB_01990	174	207	0	3	588.087	563.544	0	14.5795	0	0.0258711
CGGCCGTCATCTGCATGAGA	ANKRD11	HGLibB_01991	29	30	0	0	98.0146	81.673	0	0	0	0
CCACCTGCTGGCGCTCGGAG	ANKRD11	HGLibB_01992	25	81	0	0	84.4953	220.517	0	0	0	0
GAGCAGAAGGACTCGGACAC	ANKRD11	HGLibB_01993	0	5	0	0	0	13.6122	0	0	#DIV/0!	0
GAAGAACGAGATTCAGACAC	ANKRD12	HGLibB_01994	0	52	0	0	0	141.567	0	0	#DIV/0!	0
ACAGCAAGAGACAACAGTCC	ANKRD12	HGLibB_01995	4	13	0	0	13.5193	35.3916	0	0	0	0
TCATATACCTTTCTTCCATA	ANKRD12	HGLibB_01996	25	30	1	8	84.4953	81.673	3.24936	38.8787	0.038456	0.476029
GAGCACTCGTTCGAGCCATT	ANKRD13A	HGLibB_01997	12	42	17	0	40.5578	114.342	55.2391	0	1.36199	0
CATTCCCATCATTGACCTAA	ANKRD13A	HGLibB_01998	56	127	2	86	189.27	345.749	6.49871	417.946	0.0343358	1.20881
TGTGACAAAAGAAAATCGCC	ANKRD13A	HGLibB_01999	2	6	0	3	6.75963	16.3346	0	14.5795	0	0.892554
TGCAGCTGGTGCTTCGGTAC	ANKRD13B	HGLibB_02000	56	63	2	0	189.27	171.513	6.49871	0	0.0343358	0
TCTGGCAGACACAAGCGCCG	ANKRD13B	HGLibB_02001	4	0	0	0	13.5193	0	0	0	0	#DIV/0!
ACTACCAGCGGGTGGTGAAG	ANKRD13B	HGLibB_02002	25	18	0	2	84.4953	49.0038	0	9.71967	0	0.198345
CTGGCGGAAGCCATCAGCTA	ANKRD13C	HGLibB_02003	48	105	8	1	162.231	285.855	25.9948	4.85984	0.160234	0.017001
CTAAAACAAGTCCATTCACC	ANKRD13C	HGLibB_02004	5	4	5	0	16.8991	10.8897	16.2468	0	0.961401	0
AGAATGTGCCCATTTACTTT	ANKRD13C	HGLibB_02005	63	128	2	0	212.928	348.471	6.49871	0	0.0305207	0
CCCTCTGGTAGTCCCGATAC	ANKRD13D	HGLibB_02006	24	6	0	0	81.1155	16.3346	0	0	0	0
CCACGTTGGCATTGTGTCGA	ANKRD13D	HGLibB_02007	65	245	3	1	219.688	666.996	9.74807	4.85984	0.0443724	0.00728615
ACTGCTCAACAAACTTCGCC	ANKRD13D	HGLibB_02008	80	95	8	0	270.385	258.631	25.9948	0	0.0961401	0
TTGATGGACGCAATCCAGTG	ANKRD16	HGLibB_02009	71	48	0	2	239.967	130.677	0	9.71967	0	0.0743795
GCTGTACCTGCAGTATGCAG	ANKRD16	HGLibB_02010	20	59	0	30	67.5963	160.624	0	145.795	0	0.907682
AGCACTTCATTATGCAGCTA	ANKRD16	HGLibB_02011	146	34	0	12	493.453	92.5627	0	58.318	0	0.630038
GCTTCCAAGTTGCTCTTATC	ANKRD17	HGLibB_02012	10	1	1	14	33.7981	2.72243	3.24936	68.0377	0.0961401	24.9915
ATTTACATCTCCTTCTGAAC	ANKRD17	HGLibB_02013	32	393	3	0	108.154	1069.92	9.74807	0	0.0901314	0
AGTACCTGATAAGAGCAACT	ANKRD17	HGLibB_02014	17	10	0	0	57.4568	27.2243	0	0	0	0
TCCTAGGACTGTTCTACATT	ANKRD18A	HGLibB_02015	144	128	9	13	486.693	348.471	29.2442	63.1779	0.0600876	0.1813
TTCCACCATATGCTGTCTCC	ANKRD18A	HGLibB_02016	30	125	1	9	101.394	340.304	3.24936	43.7385	0.0320467	0.128528
ATGCCGTTGACAATTTCAAA	ANKRD18A	HGLibB_02017	12	2	0	0	40.5578	5.44487	0	0	0	0
GTCTGTCACAGATGTTGATC	ANKRD18B	HGLibB_02018	1	72	0	0	3.37981	196.015	0	0	0	0
CCATTATGCCGTGTATAATG	ANKRD18B	HGLibB_02019	23	43	13	0	77.7357	117.065	42.2416	0	0.543401	0
CTACTATATACCTTCATTAA	ANKRD18B	HGLibB_02020	15	67	8	2	50.6972	182.403	25.9948	9.71967	0.512747	0.0532868
CGCACGCCAGAAGCTGCCCA	ANKRD2	HGLibB_02021	19	71	0	0	64.2164	193.293	0	0	0	0
[truncated: 54,872 more rows]

## Sheet: Data S3
Data S3. Summary of enriched genes in STx-resistant Vero cells, related to Figure 1
sgRNA list of library Set A/B, which shows more than 1 fold enrichment in duplicates of Stx-treated samples
sgRNA seuence	Gene ID	sgRNA ID	Fold enrichment
			1_StxR /control	2_StxR /control	Average	STDEV	LOG 1_StxR /control	LOG 2_StxR /control	LOG_Average
GTGGGGATGGCACTATACAC	SPTSSA	HGLibB_46843	198.211	577040	288619	407888	7.63089	19.1383	18.1388
ACTGAACACCGTCCGCTCCC	SPTSSA	HGLibA_46902	2058.34	4769.26	3413.8	1916.91	11.0073	12.2196	11.7372
GTATAGTGCCATCCCCACAA	SPTSSA	HGLibA_46900	2347.41	2228.01	2287.71	84.4295	11.1969	11.1215	11.1597
TGTAGAGCGCCGTGACCAGC	SPTSSA	HGLibA_46901	751.33	541.232	646.281	148.562	9.5533	9.0801	9.33602
CGCTCTACATGCTGGAGCCC	SPTSSA	HGLibB_46845	50.6221	88.3926	69.5074	26.7077	5.6617	6.46585	6.11909
CTACAACTCAGATTCCATGC	SPTSSA	HGLibB_46844	2.508	58.1735	30.3408	39.3614	1.32654	5.86229	4.92318
CGGCACTCGCATTGGCCACT	ASPRV1	HGLibA_03362	46.9887	87221.5	43634.3	61641.7	5.55424	16.4124	15.4132
ATCCTGCATTAAGACTATAG	UGP2	HGLibB_52808	43684.3	17.8511	21851.1	30876.9	15.4148	4.15794	14.4154
ATAGCTTCCGAAATCCATCC	UGP2	HGLibA_52873	23.1813	244.373	133.777	156.406	4.53489	7.93294	7.06369
AAGAAGAACTGATTGAAGAG	SPTLC1	HGLibB_46835	2752.97	10013.1	6383.05	5133.71	11.4268	13.2896	12.64
ACGATGTTGTAGTTGAGAGC	SPTLC1	HGLibB_46836	319.155	5308.13	2813.64	3527.74	8.31811	12.374	11.4582
GTGCTACTCACCTTAACCCT	SPTLC1	HGLibA_46892	64.2026	102.09	83.1463	26.7905	6.00456	6.6737	6.37758
GTGGAGGAGCCATTGTCCAG	ARNT	HGLibB_03061	14.0365	12646.1	6330.05	8932.19	3.81111	13.6264	12.628
TGAATAGGCTGAGCTTTGTG	ARNT	HGLibB_03060	120.105	8.73959	64.4222	78.7471	6.90815	3.12757	6.00949
TTAGGATCTACCCCTTTCAG	UGCG	HGLibB_52795	5508.27	1472.99	3490.63	2853.37	12.4274	10.5245	11.7693
CCGATTACACCTCAACAAGA	UGCG	HGLibA_52862	280.073	2882.14	1581.11	1839.94	8.12966	11.4929	10.6267
GTTGATGCTAGATTGTTTAT	UGCG	HGLibB_52796	164.796	471.437	318.117	216.828	7.36454	8.88092	8.31341
CGATTGTTCTCACGTTGTCC	B4GALT5	HGLibA_04034	276.208	6344.38	3310.29	4290.84	8.10961	12.6313	11.6927
AGCCTTCTGATTGCATGCCT	B4GALT5	HGLibB_04034	34.8241	2587.81	1311.32	1805.23	5.12201	11.3375	10.3568
TCACTGTGGTTCAAGTCAAG	B4GALT5	HGLibB_04033	14.0548	1224.19	619.123	855.695	3.81299	10.2576	9.27408
GATCGCAACTATTATGGATG	B4GALT5	HGLibA_04036	33.1991	165.981	99.59	93.8908	5.05307	7.37487	6.63793
CTTTGAGGACATCAACCCCG	A4GALT	HGLibA_00018	44.4741	2526.12	1285.3	1754.79	5.47489	11.3027	10.3279
CAGTCCCGCTACGTCCTCAA	A4GALT	HGLibA_00016	650.096	1343.49	996.793	490.304	9.34451	10.3918	9.96115
CTTCCACATGAGTGCGATCC	A4GALT	HGLibB_00017	9.74807	11.0082	10.3781	0.891021	3.28512	3.4605	3.37547
TCATACTGAATGTTGACAGC	LAPTM4A	HGLibB_25978	11.2746	2103.64	1057.46	1479.52	3.49501	11.0387	10.0464
TTCTCCAGTATCAAGTGGGT	LAPTM4A	HGLibA_26017	820.156	1182.88	1001.52	256.482	9.67975	10.2081	9.96797
TCCCTACAAAGATGACCTCC	LAPTM4A	HGLibB_25980	916.796	5.44927	461.123	644.419	9.84046	2.44606	8.84901
CCAGGTAGTAAACCTATTGA	LAPTM4A	HGLibA_26015	176.444	66.0591	121.251	78.0536	7.46306	6.04569	6.92186
TGAGAGAACTAATAGCAACC	LAPTM4A	HGLibA_26016	10.4366	6.21667	8.32663	2.98393	3.38358	2.63614	3.05773
TGGATCGGCAGTGGTACTGG	NonTargetingControlGuideForHuman_0575	HGLibA_64958	2.60915	2104.21	1053.41	1486.06	1.38358	11.0391	10.0409
TACCATCATCCCCCAGTACC	ALDH3A1	HGLibB_01560	1828.21	1.21623	914.711	1291.88	10.8362	0.282412	9.83717
CCTAGGTAACGTGAAGCACC	SLC35A2	HGLibA_44951	866.977	704.071	785.524	115.192	9.75985	9.45958	9.61751
GCGTGTCCACATACTGCACC	SLC35A2	HGLibB_44897	3.43774	221.955	112.697	154.515	1.78146	7.79413	6.8163
AGCGGTCCCCTGGCAACGTG	SLC35A2	HGLibB_44896	32.0467	9.71967	20.8832	15.7876	5.0021	3.28091	4.38427
CCATGTACGAGCGCGTGTCC	MSANTD2	HGLibA_30172	1.12272	1555.61	778.365	1099.19	0.167003	10.6033	9.6043
ACAGATGCAGATCTTCAAAT	ILDR2	HGLibB_23181	1.23609	1538.3	769.768	1086.87	0.305781	10.5871	9.58828
ATATTTAGTTGCATATCGTG	FAM200B	HGLibB_16393	1484.9	1.64779	743.272	1048.81	10.5361	0.720534	9.53775
AGCCGTACTAGCAAACTGCT	DCAF4L1	HGLibB_12427	637.096	736.488	686.792	70.2802	9.31537	9.52452	9.42373
AGCTTCAGACTGTTATCTAT	LUZP6	HGLibB_27606	1011.47	1.00615	506.24	714.509	9.98224	0.00884741	8.98368
CCGTTGGACTATGGCGGGTC	NonTargetingControlGuideForHuman_0097	HGLibA_64480	3.47886	1003.76	503.622	707.309	1.79862	9.97121	8.9762
ACTTACGCTGTGTATTCATA	TM9SF2	HGLibA_49724	2.17429	888.456	445.315	626.696	1.12054	9.79516	8.79868
ATACAAACCTTATATGGTGA	TM9SF2	HGLibB_49664	18.4589	1.13598	9.79744	12.2492	4.20624	0.183934	3.2924
CAGACGAACGTGGGGCAGGA	VPS53	HGLibB_53743	10.7615	855.263	433.012	597.153	3.42781	9.74022	8.75826
GAGGCAAAGTGGGGACGGAC	CASC3	HGLibA_07274	652.287	25.9393	339.113	442.895	9.34936	4.69707	8.40562
CGAGGATGTGGATGTTATGA	SPTLC2	HGLibB_46837	591.482	1.74792	296.615	417.005	9.20819	0.805637	8.21245
TTGCTGTGCTCACGTATGTG	SPTLC2	HGLibA_46894	16.7855	70.8028	43.7942	38.196	4.06914	6.14573	5.45267
GAACACACTCTTTCTCTTGC	TMSB15A	HGLibA_50660	1.54918	569.101	285.325	401.32	0.631506	9.15254	8.15646
ACAGCCCGGAAATTAGAGCA	JTB	HGLibB_23966	467.907	1.10507	234.506	330.079	8.87008	0.144133	7.87348
GATGCGACACTCATCCCGGG	UNC5CL	HGLibB_52957	257.559	2.67766	130.119	180.229	8.00876	1.42097	7.02368
AATGCACTTCCCGATGCCAC	KDSR	HGLibA_24545	48.2599	179.33	113.795	92.6804	5.59275	7.48647	6.83029
CAGGTACGTGGCTACACCAC	CERS2	HGLibA_09202	194.648	16.0674	105.358	126.276	7.60473	4.00606	6.71915
TCTTGTCCAGAGCTTTCCGA	CCDC101	HGLibB_07498	160.48	4.27344	82.3767	110.455	7.32625	2.0954	6.36417
TACTTGCTCCAGATCTGTCC	VPS54	HGLibB_53745	152.306	5.81981	79.0627	103.581	7.25082	2.54097	6.30492
ACTTGACAGTCATCTTCCAG	VPS54	HGLibB_53746	130.888	5.19304	68.0405	88.8797	7.03219	2.37658	6.08832
CAGTGACTTAAATAGACCAC	VPS54	HGLibA_53813	28.2658	92.3259	60.2958	45.2974	4.82098	6.52866	5.91399
GACACCGCACAGCGCCTCGC	ARFRP1	HGLibA_02681	7.34202	148.839	78.0904	100.053	2.87618	7.21761	6.28707
AGCATGCAGTCGAATCTGCT	TAS2R9	HGLibA_48432	12.5407	142.311	77.426	91.7616	3.64855	7.15291	6.27475
AAAGTAGAGTTCACCCTCCC	TAF6L	HGLibB_48190	138.895	1.38842	70.1418	97.232	7.11785	0.473441	6.1322
GTCCTGTGGGGACAGAAGGA	hsa-mir-4667	HGLibA_60787	97.592	40.35	68.971	40.4762	6.60869	5.3345	6.10792
GGCATAGCCCGCCGCCCCAC	COL8A2	HGLibB_10605	113.727	19.4393	66.5834	66.6718	6.82944	4.28091	6.05709
TGAGCTCCGTCCGCATGCAC	SYS1	HGLibA_48043	8.31973	122.317	65.3184	80.6083	3.05654	6.93448	6.02942
TCATCCTCAACGCCCTCACC	SYS1	HGLibB_47983	40.1689	64.2169	52.1929	17.0045	5.32801	6.00488	5.70578
TCGGGGAGTACCTGTGCATG	SYS1	HGLibB_47984	2.30957	1.41239	1.86098	0.634402	1.20763	0.498141	0.896065
ACTCACCCAGGTGGGTGAAG	PDE2A	HGLibB_35732	120.226	1.78511	61.0056	83.7505	6.90961	0.836011	5.93087
AACGGAGCTGGCCAAAAAGC	hsa-mir-3926-1+3926-2	HGLibA_59576+HGLibA_59579	108.811	2.88214	55.8466	74.9031	6.76568	1.52714	5.8034
ATCGTTCTTCATCTTCCGGA	VPS51	HGLibB_53736	2.92083	90.0326	46.4767	61.5973	1.54638	6.49237	5.53844
AATAAACGCCATCGCCCCAT	RRM1	HGLibA_42250	91.1422	1.44343	46.2928	63.4266	6.51005	0.529499	5.53272
CGCTTCGTGTTCAAGAGATG	GCGR	HGLibA_18779	83.0687	2.88214	42.9754	56.7005	6.37623	1.52714	5.42544
GTGTGGCTCGAAGTACCTCC	FRMD1	HGLibA_18009	80.8836	4.21445	42.549	54.2132	6.33777	2.07535	5.41105
GAGGTCAAGTATTACGCGGT	PAXIP1	HGLibA_35325	77.8395	3.13634	40.4879	52.8231	6.28243	1.64908	5.33942
TTCACGTCCCCACATTACTG	IL18R1	HGLibA_23028	2.83937	72.0535	37.4465	48.9418	1.50557	6.171	5.22676
TTGCTGTGCTTGCAAAGGAA	DPY30	HGLibB_13894	31.8741	40.6112	36.2427	6.17802	4.99431	5.34381	5.17962
TGTCCCTCCAGCATCTGCTC	DPY30	HGLibA_13918	57.1504	2.5598	29.8551	38.6013	5.83669	1.35603	4.8999
GTACTTTCCTGTCAGGATAC	GNS	HGLibA_19588	60.6192	11.7613	36.1902	34.5478	5.9217	3.55597	5.17753
AGCATTTGACCTCTTCGACG	CETN1	HGLibA_09233	68.6759	2.88214	35.779	46.5232	6.10173	1.52714	5.16104
CCCCGGATGACCCTGCGACC	CHST8	HGLibA_09650	67.0051	1.76419	34.3847	46.1323	6.0662	0.819005	5.10369
TCCAAAACTCCCTTTACCAA	STK32B	HGLibB_47429	65.8978	1.57814	33.738	45.4809	6.04216	0.658224	5.0763
CGTCAGCTTCAATCCTGCCA	MED12	HGLibB_28702	3.8456	63.2672	33.5564	42.0174	1.94321	5.98339	5.06852
TAACTGCTCCCATAAGTACT	MED12	HGLibA_28742	36.843	7.37951	22.1112	20.8338	5.20332	2.88352	4.46671
AGGATTGAAGCTGACGTTCT	MED12	HGLibA_28741	12.4486	3.33962	7.89411	6.44102	3.63791	1.73968	2.98078
AAATCCAATAGTGTAGTCGC	ITGB4	HGLibB_23754	2.24327	63.6328	32.938	43.4089	1.1656	5.9917	5.04168
TGATCCCATGACTAAAGTGC	YKT6	HGLibA_54695	3.91372	61.6486	32.7812	40.8247	1.96854	5.946	5.0348
GGTGAATGATAGCTCCTTGC	OR2C1	HGLibB_33732	63.586	1.78511	32.6856	43.6998	5.99064	0.836011	5.03058
TTCTAGCCTCCGAAAACATC	ZNF410	HGLibA_55936	20.7015	40.35	30.5258	13.8936	4.37166	5.3345	4.93195
TCGTGTCTGCCGTCAACCGC	UXS1	HGLibA_53480	46.9887	12.666	29.8274	24.2699	5.55424	3.66289	4.89856
GCGCTCACCGCTGAAGACCA	ATP6V0C	HGLibB_03713	55.2391	4.3636	29.8013	35.9744	5.78762	2.12552	4.8973
CAGGCCCCCCTCGTAGATGT	C16orf90	HGLibA_05499	56.7356	2.15623	29.4459	38.5935	5.82618	1.10851	4.88
TAGGCAAAGATCCGTTCTGT	CCNC	HGLibA_08068	49.4817	5.66461	27.5732	30.9834	5.62882	2.50198	4.78519
GCATGTGATGAAGATCACAA	EFCAB11	HGLibA_14524	2.60915	51.4555	27.0323	34.5396	1.38358	5.68525	4.75661
AGACCCCGCGGGACGCGCCG	hsa-mir-1470	HGLibA_57864	1.95686	51.8786	26.9177	35.3	0.968541	5.69707	4.75048
TTTATGCATTTAATACGCCG	NonTargetingControlGuideForHuman_0441	HGLibB_57469	16.2468	36.7222	26.4845	14.4783	4.02208	5.19858	4.72708
ACAGGAGACACAGCCTCTCT	KRTAP5-5	HGLibB_25764	48.7403	1.78511	25.2627	33.2024	5.60704	0.836011	4.65894
AGATCTTGCAGCTCATTACA	FMR1NB	HGLibB_17699	49.1116	1.27852	25.1951	33.8231	5.61799	0.354478	4.65507
TCCAGGAGCATAGGAGGTGG	hsa-mir-4647	HGLibA_60692	1.30457	48.9964	25.1505	33.7232	0.383578	5.6146	4.65251
TATGTTGTTTGAGTGCGCCC	AGXT2	HGLibA_01274	11.5548	38.0573	24.8061	18.7401	3.53042	5.2501	4.63262
GGGAGCGCTTGTGAGTGCCT	STXBP5	HGLibB_47618	1.78546	46.4128	24.0991	31.5563	0.836295	5.53645	4.59091
AGGAGAGAGAAGAAGCCCAA	CCDC59	HGLibB_07803	42.2416	4.46277	23.3522	26.7137	5.40059	2.15794	4.54549
AAATTATGGCGAGTTCAGTG	GHR	HGLibB_19014	3.66123	42.5679	23.1146	27.5112	1.87233	5.4117	4.53073
GTCGTGCGCACTCGCTAGGT	ZCCHC18	HGLibA_55023	25.2974	20.175	22.7362	3.62208	4.66092	4.3345	4.50692
CGCCGAGCGCCATGGCTCCT	CDCA8	HGLibA_08620	36.1452	5.76428	20.9547	21.4825	5.17573	2.52714	4.3892
CTAGGTAGCACAGAGCTGAC	MED19	HGLibB_28727	32.3672	9.3619	20.8645	16.2672	5.01646	3.2268	4.38298
GCTTCTCAATGAGAGAGCGG	MED19	HGLibB_28729	1.34596	1.96362	1.65479	0.436749	0.428637	0.973514	0.726648
AGACATAAGCGGCAACATCA	GLTP	HGLibA_19344	2.92224	38.4761	20.6992	25.1404	1.54708	5.26589	4.3715
TATAATACCCGATTAAACCG	LPHN2	HGLibA_27089	20.6868	20.175	20.4309	0.361908	4.37064	4.3345	4.35268
TTGGTTAAGCCGAATTAAAG	HOOK1	HGLibA_21875	38.8266	2.03149	20.429	26.0181	5.27897	1.02254	4.35255
TATCTAGTCGTTGCTTGAAC	ERGIC3	HGLibA_15473	28.9162	11.5286	20.2224	12.2949	4.8538	3.52714	4.33788
AATCTTGTAGCTTCATCAAC	C8orf59	HGLibA_06641	38.8451	1.17613	20.0106	26.636	5.27966	0.234043	4.32269
TTCTCACTTACGTGGATCGT	C11orf24	HGLibA_05123	7.95169	31.7554	19.8535	16.8318	2.99126	4.98893	4.31132
GGGATTTGACCGATACAAAA	TCTEX1D2	HGLibA_48866	37.7323	1.61717	19.6747	25.5372	5.23773	0.693475	4.29827
TTGAAAGATGCGAAGAGCTG	C4B_2	HGLibB_06282	29.2442	9.52057	19.3824	13.9467	4.87008	3.25105	4.27667
TATAAACAAGCGTCAGATTA	TRMT10A	HGLibA_51660	4.17464	34.5857	19.3802	21.5039	2.06165	5.1121	4.27651
CTCCGCAGCTGTGGTACTTC	TRPV2	HGLibB_51720	35.7429	2.80517	19.274	23.2905	5.15959	1.48809	4.26859
CCTCCAGATCAGATTTGCAC	KRT40	HGLibB_25472	36.9281	1.04131	18.9847	25.3758	5.20665	0.0584032	4.24677
TTTGCTGAACATCGATACTA	PRCP	HGLibA_38358	9.13201	28.8214	18.9767	13.9225	3.19093	4.84907	4.24616
CAGACTAAAGATGCTGCTAC	RBKS	HGLibA_40464	33.3874	3.99883	18.6931	20.7809	5.06123	1.99958	4.22444
CAGGCACGTGCGCTAAGCTG	SUSD3	HGLibA_47851	2.3296	34.0464	18.188	22.4272	1.22008	5.08943	4.18491
TTGACCCCAGAACAAAGCCG	CORO7-PAM16	HGLibB_10783	29.2442	6.24788	17.746	16.2609	4.87008	2.64337	4.14943
AGCCGCGAATGCCGGCAGAC	FTSJD1	HGLibA_18142	2.68921	31.7036	17.1964	20.5162	1.42718	4.98657	4.10403
AAGCGGCACCCAGCGCGATA	CCDC170	HGLibA_07690	1.63072	31.7036	16.6671	21.2647	0.705506	4.98657	4.05893
ATTTGCTGAAGTATTTCTGA	IPO7	HGLibB_23439	3.52514	28.5617	16.0434	17.7035	1.81768	4.83601	4.00391
CTTTGATATGCTGCGATCTC	MKRN1	HGLibB_29307	30.8203	1.1504	15.9854	20.9798	4.94581	0.202139	3.99868
CAGGCCCCGATTGAGGCCCG	AVPI1	HGLibA_03901	30.6231	1.08519	15.8542	20.8865	4.93655	0.117946	3.98679
GATCGAGGACATGTTCGAGC	STX11	HGLibA_47619	10.8436	20.175	15.5093	6.59832	3.43877	4.3345	3.95506
CAATATTGCCCTGATATAGC	TTC1	HGLibA_52044	1.70464	28.8214	15.263	19.1745	0.769469	4.84907	3.93197
CGTTCCGCGTCATGGGGATT	NUBPL	HGLibA_32908	21.6871	8.64643	15.1668	9.22116	4.43877	3.1121	3.92284
CATCGTCACCCTCATCAGCG	ALOX5AP	HGLibA_01692	1.91337	28.374	15.1437	18.7105	0.936119	4.8265	3.92065
GGTACGCATCTACACAGTTC	ALOX5AP	HGLibA_01690	2.37499	1.96021	2.1676	0.293295	1.24792	0.971009	1.1161
GCAGCTGTTACTAGAACACC	GPLD1	HGLibB_19788	1.01481	29.159	15.0869	19.901	0.0212131	4.86587	3.91523
CACCACACGCAACTTCAGCA	YWHAQ	HGLibA_54752	2.46911	27.4929	14.981	17.6945	1.30399	4.78099	3.90506
CGTAAGGGGTGTCATATAAC	SHB	HGLibA_43995	3.61452	25.9393	14.7769	15.786	1.8538	4.69707	3.88527
ACAGGAAATCCTTTAGTGAT	HBS1L	HGLibB_20913	28.3293	1.07106	14.7002	19.2745	4.82422	0.0990452	3.87776
TGTGACATTTGTGCTGCGCA	VSTM1	HGLibA_53857	16.4084	12.9374	14.6729	2.45437	4.03636	3.69347	3.87508
GGCCCCGACGGCGCGACCGC	FOXE3	HGLibB_17837	19.4961	9.81809	14.6571	6.84341	4.28512	3.29544	3.87353
AATTGATAGATGACGTGCAT	SRPR	HGLibA_47026	14.625	14.4107	14.5178	0.151495	3.87036	3.84907	3.85975
GTTGAGCGATTCGCTTTATA	RBM48	HGLibA_40568	14.4581	14.4107	14.4344	0.0334932	3.8538	3.84907	3.85144
CAGGGACAAAAGGGAGAACC	COL5A2	HGLibB_10580	3.8456	24.2992	14.0724	14.4629	1.94321	4.60284	3.8148
CAGAAAGAAACAAATGCAGC	SECISBP2L	HGLibB_43216	25.9948	1.78511	13.89	17.1189	4.70015	0.836011	3.79597
CACAACTAATGTGAACAGCC	ZMPSTE24	HGLibA_55388	26.0073	1.76419	13.8857	17.1425	4.70084	0.819005	3.79553
CAGGACTGACCGAGTTGGAG	RAPGEF3	HGLibA_40252	1.58412	25.9393	13.7617	17.2217	0.663686	4.69707	3.78259
CTCACGACTCCAGCGCTGTG	PPP6R2	HGLibB_38174	3.09451	24.354	13.7242	15.0327	1.62971	4.60608	3.77865
GGAAAGTACAAAGATGATGT	SEMG1	HGLibA_43380	3.72735	23.5225	13.6249	13.9973	1.89815	4.55597	3.76818
AGCCCCCTCAGAGAACTGGA	hsa-mir-5195	HGLibA_61697	1.30457	25.9393	13.6219	17.4194	0.383578	4.69707	3.76786
AGATGATCTCTTTCAAGAAC	S100G	HGLibA_42582	18.4647	8.23288	13.3488	7.23501	4.2067	3.0414	3.73864
CTTTATCCTACTATTGGTCG	ODF4	HGLibA_33295	2.71786	23.0571	12.8875	14.382	1.44247	4.52714	3.6879
ATCCCAGAAATTCTCCCATT	FCGR2A	HGLibB_17165	18.5515	7.14043	12.846	8.06883	4.21346	2.83601	3.68324
CGCGCACGCGGCCCCAGTCG	MEOX2	HGLibA_28891	16.3796	8.64643	12.513	5.46821	4.03383	3.1121	3.64536
GAGCCTTCATTAGCTGAAAT	ZKSCAN3	HGLibA_55352	1.30457	23.0571	12.1809	15.3814	0.383578	4.52714	3.60654
TGTAGTTGATGAACTCTGTC	DDRGK1	HGLibB_12626	22.2925	1.91261	12.1026	14.4107	4.47849	0.935546	3.59724
AACATTAGCGTGCCTACAGC	TRAM2	HGLibA_51289	22.8684	1.17613	12.0223	15.3388	4.51528	0.234043	3.58764
TTTGGTAGTGTTCCCTGATC	AMTN	HGLibA_01837	20.9928	2.94032	11.9665	12.765	4.39182	1.55597	3.58093
AGGATTCCACTGCAATGAGC	SCIMP	HGLibA_42945	22.1777	1.2799	11.7288	14.777	4.47104	0.356033	3.55199
ATACCGTGTACCAGATGTTT	GANAB	HGLibA_18604	1.02502	22.2264	11.6257	14.9916	0.0356549	4.4742	3.53925
GAAATCGACCCAGAAGCCTG	C16orf74	HGLibB_05476	18.2666	4.85984	11.5632	9.48003	4.19114	2.28091	3.53147
GAATTCTCTTATGTCTGATG	ZNF736	HGLibA_56654	21.5255	1.04545	11.2855	14.4816	4.42797	0.0641179	3.49639
TCTACCTATTGTGGAATTTG	NonTargetingControlGuideForHuman_0907	HGLibA_65290	5.21829	17.2929	11.2556	8.538	2.38358	4.1121	3.49257
AGCCCGCGTAGCGCACCAGC	NOS3	HGLibA_32331	20.3141	1.76419	11.0391	13.1167	4.34441	0.819005	3.46455
GCTGCCTGACGAGTTCTTCG	ASNA1	HGLibB_03329	16.1515	5.61034	10.8809	7.45376	4.0136	2.48809	3.44373
TCCTCCTCGAAGAACTCGTC	ASNA1	HGLibA_03331	9.88951	1.27622	5.58287	6.09051	3.3059	0.351879	2.48101
AGTAAATATACTACCCCTTC	NPEPPS	HGLibA_32434	4.4509	17.2929	10.8719	9.08063	2.1541	4.1121	3.44253
TTCAATAACAAAGTCCGAAC	TEX10	HGLibA_49046	1.39776	20.175	10.7864	13.2775	0.483114	4.3345	3.43114
GTTCTCCCAGGCCTATGACA	TNMD	HGLibA_50859	1.39776	20.175	10.7864	13.2775	0.483114	4.3345	3.43114
ACCACGTCGTTGTAGAAGCC	TNFRSF4	HGLibA_50783	8.58272	12.9374	10.7601	3.07922	3.10143	3.69347	3.42761
TGTCAGCTCATCTATGATGC	SLC43A2	HGLibB_45098	19.4961	1.78511	10.6406	12.5236	4.28512	0.836011	3.41151
GGACAGGGACGTCAGCACCA	ZNF395	HGLibA_55912	1.04366	20.175	10.6093	13.5279	0.0616501	4.3345	3.40726
AATCCTTCTAGAGACGTCCA	RUNX1	HGLibB_42401	1.34596	19.6362	10.4911	12.9331	0.428637	4.29544	3.39109
AAATATCGAAGAGATCCTGA	DNLZ	HGLibB_13661	18.2666	2.38014	10.3234	11.2334	4.19114	1.25105	3.36784
GACTCAAGAACGTGAAGCTA	ARCN1	HGLibB_02635	19.228	1.26008	10.2441	12.7053	4.26514	0.33351	3.35671
CAGGCTGTAGGTGACGTCGT	CCR7	HGLibA_08164	1.11821	18.818	9.96811	12.5157	0.161186	4.23404	3.31732
TAGGTCAAATGATCGCTCTC	DHX38	HGLibA_13195	17.4686	1.96021	9.71438	10.9661	4.12669	0.971009	3.28012
TCAGTCAACTCAAGAAACTC	PPP1R14D	HGLibB_37994	8.65261	10.7106	9.68163	1.45525	3.11314	3.42097	3.27525
TCATTTGCACTACTGATACT	hsa-mir-4447	HGLibA_60193	13.2925	5.76428	9.52841	5.32329	3.73255	2.52714	3.25224
CATGAGGGAGACTGTCAATA	COG4	HGLibB_10467	17.3052	1.33883	9.32203	11.2899	4.11314	0.420973	3.22064
TCTAGGGATTGCCCGCATTG	COG4	HGLibA_10478	8.59484	1.08901	4.84192	5.30742	3.10347	0.123012	2.27558
TGGACTTCTTCACATCCCCG	RALGAPA2	HGLibA_40160	16.3193	2.11703	9.21817	10.0425	4.02851	1.08204	3.20448
CAAAGACGGCCCCGACGGCT	SHISA2	HGLibB_43980	13.4869	4.85984	9.17336	6.10025	3.75349	2.28091	3.19745
AGGCAACCCCCATGGCCTGT	SMCR9	HGLibB_45631	13.1231	4.85984	8.99148	5.84303	3.71404	2.28091	3.16856
GAGTATCTCAAGGGACTTGC	TMEM159	HGLibA_50019	6.57369	11.1732	8.87345	3.25234	2.7167	3.48197	3.14949
GTGTTCAAACATGTCCAGTC	CYP4F11	HGLibA_12182	3.26143	14.4107	8.83607	7.88373	1.70551	3.84907	3.14341
GTATTTCCGTTTCGCCCGAG	GTF2IRD2	HGLibB_20542	15.6228	1.78511	8.70394	9.78471	3.96558	0.836011	3.12167
GCAAATCTGTCAGTCCATCC	USP18	HGLibA_53289	11.0889	6.11586	8.60237	3.51645	3.47104	2.61255	3.10473
ACCCTCTCGAGACACGATCT	MYH7	HGLibA_30732	15.9158	1.00608	8.46094	10.5428	3.99239	0.00875061	3.08082
TTCGAAGCTGAGTATGTGAC	MOSPD2	HGLibA_29688	11.0889	5.76428	8.42658	3.76505	3.47104	2.52714	3.07495
ATGAGCTCTTAATATATCCC	hsa-mir-549a	HGLibA_62094	5.21829	11.5286	8.37343	4.46204	2.38358	3.52714	3.06582
TTACAGTATGAAGTAGAAGC	RNF149	HGLibA_41542	5.21829	11.5286	8.37343	4.46204	2.38358	3.52714	3.06582
GTCTGAACCAAGGGTTCTGC	DCAF4	HGLibA_12440	2.10739	14.4107	8.25905	8.69976	1.07546	3.84907	3.04598
GTGCCTTACAGCCCTTTCCG	LSM14B	HGLibB_27492	15.3824	1.02006	8.20124	10.1557	3.94321	0.0286559	3.03584
CGCTAGGTTATTTCGTGGCC	NonTargetingControlGuideForHuman_0131	HGLibB_57159	3.8456	12.4958	8.17068	6.11658	1.94321	3.64337	3.03046
GCCTCTACAGTGCGGTGACA	PTPRCAP	HGLibB_39443	12.9974	2.9008	7.94911	7.13939	3.70015	1.53645	2.99079
ATTGCTTACTGCATAAGACC	DEFB110	HGLibA_12845	5.07061	10.5851	7.82787	3.89936	2.34216	3.40397	2.96862
CCAGAGACTACTAGCCAGTC	XCL2	HGLibA_54496	14.4581	1.17613	7.8171	9.39176	3.8538	0.234043	2.96663
CGTGGAATTGCAGAGGCTGT	FOLH1	HGLibA_17780	1.05997	14.4107	7.73534	9.4404	0.0840179	3.84907	2.95146
GCCTTGATCAGAAGCTAGGA	hsa-mir-4762	HGLibA_61143	6.52287	8.64643	7.58465	1.50158	2.70551	3.1121	2.92308
ACCTGCAAGGGTAACCTCTG	SACM1L	HGLibA_42626	6.79047	8.23288	7.51168	1.01994	2.76351	3.0414	2.90914
TCTGGAGGATGAGTTAGTAA	VPS52	HGLibA_53807	9.23779	5.76428	7.50104	2.45614	3.20755	2.52714	2.90709
AGTGTCTCCAGTTAACAGCG	PSD3	HGLibB_38969	1.53824	13.3883	7.46327	8.37926	0.621282	3.7429	2.89981
TCTGAAAAATAGGCCCAACC	NonTargetingControlGuideForHuman_0859	HGLibA_65242	6.26195	8.64643	7.45419	1.68608	2.64661	3.1121	2.89805
TTTAAGATCCTTCTTCCTTC	PRY	HGLibA_38996	4.24918	10.5023	7.37575	4.42163	2.08719	3.39263	2.88279
GCCCATCTATCCGGGCCCCC	FAM181A	HGLibB_16297	12.9974	1.33883	7.16813	8.24387	3.70015	0.420973	2.8416
ATCTGCTCGAAGCTGCCTAG	ATP6V0D1	HGLibB_03717	11.8973	2.30336	7.10035	6.78397	3.57257	1.20374	2.82789
AGAGCATCTTGCATATCCGC	SCAMP2	HGLibA_42839	9.93159	3.99883	6.96521	4.1951	3.31202	1.99958	2.80017
AATTCCGCCAGGCCGCCCTG	SCAMP2	HGLibB_42785	1.45667	2.609	2.03284	0.814824	0.542673	1.3835	1.02349
CAGAGAGCACAACGCCGCAC	KMT2D/MLL2	HGLibA_25329+HGLibA_29395	11.4598	2.31025	6.88502	6.4697	3.51851	1.20805	2.78346
CAACAAGGGAAGAAATCGAC	STX6	HGLibA_47654	5.07852	8.64643	6.86247	2.52289	2.34441	3.1121	2.77873
TAATACTTACAGCGATAACC	SPG21	HGLibA_46636	5.05522	8.64643	6.85082	2.53936	2.33777	3.1121	2.77628
GCGCTTTACGCGACTGCCGC	YDJC	HGLibA_54651	1.75302	11.7613	6.75714	7.0769	0.809843	3.55597	2.75641
GGCCAACCAGGCACCGCCGG	ST6GALNAC1	HGLibA_47264	11.7979	1.56817	6.68302	7.2335	3.56046	0.64908	2.7405
CGATGCAAATCCAGTTAAAG	DERL1	HGLibA_12995	3.91372	9.40901	6.66137	3.88576	1.96854	3.23404	2.73582
TCTGTGGATTTCCAGCTGTA	FCGR1B	HGLibB_17164	5.1435	8.17391	6.6587	2.14283	2.36275	3.03103	2.73524
CGCTAGGTTATTTCGTGGCC	NonTargetingControlGuideForHuman_0131	HGLibA_64514	9.34357	3.92042	6.63199	3.83474	3.22397	1.97101	2.72944
GCCGCGCCGCCTTGTAGTTC	TMEM121	HGLibB_49841	11.8722	1.33883	6.60551	7.44821	3.56951	0.420973	2.72367
CTGTCGACGCGACTGCCCCG	TMEM41A	HGLibA_50393	9.66351	3.52838	6.59594	4.33819	3.27255	1.81901	2.72158
GTCATCCTGATGTGTGGTGC	CPSF3L	HGLibB_10992	12.0175	1.08382	6.55067	7.73129	3.58707	0.116119	2.71164
AGGCCAAGACCTTGGGAATG	hsa-mir-6716	HGLibA_63025	8.47973	4.57382	6.52678	2.76189	3.08402	2.1934	2.70637
TGAGCCGTATAAAAGCCCGT	FGF1	HGLibA_17359	7.22904	5.76428	6.49666	1.03574	2.8538	2.52714	2.6997
CACCCGGGCAGCCCTCACCC	ISCA1	HGLibA_23647	7.22904	5.76428	6.49666	1.03574	2.8538	2.52714	2.6997
GAAGTGTTCCCTGCCCGTAT	ABLIM2	HGLibB_00311	3.24936	9.71967	6.48451	4.5752	1.70015	3.28091	2.697
GTGATAGTCAGCTTCGCAGT	ABLIM2	HGLibA_00312	2.60915	1.76419	2.18667	0.597475	1.38358	0.819005	1.12873
GGGCTCACCGATCCGGGGCT	ANO7	HGLibB_02188	3.24936	9.71967	6.48451	4.5752	1.70015	3.28091	2.697
TTAACTTACAAAGGATGGCC	RNASEH1	HGLibA_41423	10.8436	2.05822	6.45089	6.21217	3.43877	1.0414	2.6895
GCAACGTCATCTCGTACTCG	BYSL	HGLibA_05006	3.65281	9.15438	6.4036	3.8902	1.86901	3.19446	2.67888
GTATTGTAGAAATAGAGCTG	GIPC2	HGLibA_19122	9.7843	2.88214	6.33322	4.88056	3.29047	1.52714	2.66294
GCCCGTACTGCACATCGTGG	AVL9	HGLibA_03893	1.04366	11.5286	6.28611	7.41395	0.0616501	3.52714	2.65217
ATGGTGGGCATTGCTCAGAC	DDX17	HGLibA_12658	3.044	9.40901	6.22651	4.50074	1.60597	3.23404	2.63842
GAAGCCCACGCATCTTCTTG	BAG4	HGLibB_04080	6.49871	5.95036	6.22453	0.387745	2.70015	2.57298	2.63797
CAGCTCTTATTCAGCATCGA	ZNF354A	HGLibA_55861	11.2442	1.17613	6.21015	7.11919	3.49111	0.234043	2.63463
AACGTCCTCAATCAACACAG	RNASEK	HGLibB_41385	6.89701	5.35532	6.12617	1.09014	2.78597	2.42097	2.61498
CTATGCTGATCAAGATGATC	PLOD2	HGLibA_37209	6.46074	5.76428	6.11251	0.492472	2.6917	2.52714	2.61177
AATCTTGGATTATAATCATG	HOOK3	HGLibA_21883	9.83089	2.35225	6.09157	5.2882	3.29732	1.23404	2.60681
CTTGCCAGTACATAGTCCCC	C12orf42	HGLibA_05240	9.82877	2.35225	6.09051	5.2867	3.29701	1.23404	2.60656
GCCACCTGTTTGCCTGTACT	RAPGEFL1	HGLibB_40212	10.9102	1.22726	6.06872	6.84686	3.4476	0.295442	2.60139
CAGCGATGTCGGAGACGTTC	MGAT5B	HGLibA_29152	6.0774	5.88063	5.97902	0.139139	2.60345	2.55597	2.57991
GAGCTTTCCAAACCTGCCTA	C14orf159	HGLibB_05327	9.74807	1.92242	5.83525	5.53357	3.28512	0.942926	2.54479
TGCTCTATGACTGTATGCCG	SNTB2	HGLibA_46002	2.93529	8.64643	5.79086	4.03838	1.5535	3.1121	2.53378
GTTGTGGTAAAATTAAATTC	LSM6	HGLibA_27549	9.13201	2.35225	5.74213	4.79402	3.19093	1.23404	2.52159
TAATACTACACCAAGAAACC	NUP107	HGLibB_32975	9.61401	1.78511	5.69956	5.53587	3.26514	0.836011	2.51085
TTCGCCGAGAAATTTCTCAA	TRIAP1	HGLibA_51387	2.47722	8.64643	5.56182	4.36228	1.30872	3.1121	2.47556
TTACAGATAAATTTGGACAG	GDA	HGLibB_18812	9.13331	1.78511	5.45921	5.19597	3.19114	0.836011	2.44869
CCCGGAAGCGCTCCTCCAGC	POLR2J2+POLR2J3	HGLibB_37546+HGLibB_37549	8.17191	2.58533	5.37862	3.95031	3.03067	1.37035	2.42724
TGACTAGCTCTTACATATTC	NonTargetingControlGuideForHuman_0715	HGLibA_65098	7.82744	2.88214	5.35479	3.49685	2.96854	1.52714	2.42083
CGTGTCGGAGCTTAGCCTTC	RASIP1	HGLibA_40357	9.45082	1.04334	5.24708	5.94499	3.24044	0.0612063	2.39151
GCCAGGGAAGCCCAAGCACC	RGS14	HGLibB_41013	3.8456	6.62369	5.23465	1.9644	1.94321	2.72763	2.38809
TCAGCTCCTGGACCCGCCGC	GALE	HGLibA_18512	4.56601	5.88063	5.22332	0.92958	2.19093	2.55597	2.38497
TTTACTATAGTGTTCCAGAA	EPT1	HGLibB_15367	8.65261	1.78511	5.21886	4.85606	3.11314	0.836011	2.38373
CTACGCTGCGCTGGCTGCGA	ZFYVE19	HGLibB_55208	6.49871	3.92724	5.21297	1.81831	2.70015	1.97351	2.38211
CGCTCCCGCCTGACGTAGCG	C1orf159	HGLibA_05783	8.1344	2.25424	5.19432	4.1579	3.02404	1.17264	2.37694
ATGGCGAGCGCTCGTCCAAC	ADAD2	HGLibA_00721	7.5013	2.88214	5.19172	3.26624	2.90714	1.52714	2.37621
TGATTTGAGTGTTGAGCCGC	EMC9	HGLibA_15027	9.13201	1.17613	5.15407	5.62566	3.19093	0.234043	2.36571
TCAGCATGTCTGCCGCCTTC	ALDH4A1	HGLibA_01575	7.82744	2.35225	5.08985	3.87154	2.96854	1.23404	2.34762
GAAACCTTATCAATGCGGGA	ZNF461	HGLibA_56039	7.82744	2.35225	5.08985	3.87154	2.96854	1.23404	2.34762
CTCACTGCGCGCGCGTCGTC	KLF11	HGLibA_25045	7.22904	2.88214	5.05559	3.07372	2.8538	1.52714	2.33788
TTGTTGTTGATAGCATTGAC	ARL5B	HGLibB_02976	8.87447	1.15507	5.01477	5.45844	3.14966	0.20798	2.32618
CGTCCAGATCTCCACCGTAC	TAF4	HGLibA_48234	1.51184	8.3799	4.94587	4.85645	0.596307	3.06693	2.30622
AAAGAACCCCCCTGATGATA	C19orf40	HGLibB_05652	7.05028	2.80517	4.92772	3.00174	2.81768	1.48809	2.30092
TGCAGGGTGGGGTATCTAGC	SAMHD1	HGLibA_42705	1.05608	8.64643	4.85125	5.36718	0.0787236	3.1121	2.27836
TTGAGCACCACGAGGTTGAG	KCNK17	HGLibA_24313	2.50956	7.13264	4.8211	3.26901	1.32744	2.83444	2.26936
CCCGAAGCCAGCCCACAAAC	CNGB3	HGLibA_10279	7.22904	2.35225	4.79065	3.44841	2.8538	1.23404	2.26022
AGGAGGCTGCAGACGGTCCC	GHRL	HGLibB_19025	6.18044	3.39606	4.78825	1.96885	2.62771	1.76386	2.2595
GAGGTTGATGGTACCACGGC	OSBP	HGLibB_34592	6.59247	2.97518	4.78382	2.55781	2.72082	1.57298	2.25816
CAACCTACTCGTTGCTGCTT	RHAG	HGLibA_41122	6.02589	3.52838	4.77713	1.766	2.59117	1.81901	2.25614
GGAGCATAGTACCGTCGTTG	UBE2Q2	HGLibA_52647	8.3292	1.17613	4.75266	5.05799	3.05818	0.234043	2.24874
CAGACGGTTCTGTGGAGTCC	hsa-mir-3198-1	HGLibA_58891	3.72735	5.76428	4.74582	1.44033	1.89815	2.52714	2.24666
GACCTGAAATCAGAACTAAC	ANXA5	HGLibB_02241	1.672	7.80984	4.74092	4.34011	0.741577	2.96529	2.24517
CCTGACAATGAGACCGACTG	SLC37A1	HGLibA_45043	1.21139	8.23288	4.72214	4.96495	0.276663	3.0414	2.23944
TTGAACACATCAAACGACTG	ASCC1	HGLibA_03258	3.66911	5.76428	4.7167	1.48151	1.87543	2.52714	2.23778
ATATACGGAATATATATATA	hsa-mir-3669+3669	HGLibA_59226+HGLibA_59227	2.30219	7.05676	4.67947	3.36199	1.20301	2.81901	2.22635
CAAACAAGTCTGCCACAGCG	SYCE2	HGLibA_47920	7.39258	1.96021	4.6764	3.84127	2.88608	0.971009	2.2254
GCTCCCGCCGCCGCCACAGC	hsa-mir-3610	HGLibA_59073	4.56601	4.7045	4.63526	0.0979328	2.19093	2.23404	2.21265
TAAGCGAATGAACGTTGATA	MAPRE2	HGLibA_28316	7.5013	1.76419	4.63274	4.05675	2.90714	0.819005	2.21187
GGTAGGCGTCCTCGTACCGC	UPF1	HGLibA_53055	6.26195	2.94032	4.60113	2.34875	2.64661	1.55597	2.20199
CCAGGCTGGCGTTGTCACCG	FBLN1	HGLibB_16921	1.15368	8.03298	4.59333	4.8644	0.206245	3.00594	2.19954
CTAGTTGAATAGAGCCCAAT	PDLIM3	HGLibB_35866	7.76969	1.4093	4.58949	4.49748	2.95786	0.494974	2.19833
AATGCAGCCTATGCTACGTC	ERC2	HGLibA_15427	1.49094	7.6213	4.55612	4.33482	0.576223	2.93004	2.18781
ATCATACTGCCGCAGTAACC	FMNL2	HGLibA_17695	6.01553	3.07975	4.54764	2.07591	2.58869	1.62281	2.18512
AGCCCGCAGATACAACTCTC	CRNN	HGLibA_11208	6.42031	2.64628	4.5333	2.66864	2.68264	1.40397	2.18056
TACACTTACTCCAGTCCCGA	HLA-DMB	HGLibA_21605	3.17635	5.88063	4.52849	1.91221	1.66737	2.55597	2.17903
CCCCCGGCGCCGCCAGCGTA	KCNA6	HGLibB_24108	3.3396	5.65284	4.49622	1.6357	1.73968	2.49898	2.16871
GTCCCACTATCAAGCAGCTT	TTC23	HGLibB_52012	5.10282	3.85942	4.48112	0.879217	2.3513	1.94838	2.16386
CTACACTAGCCGCATTGATG	GFOD1	HGLibA_18954	4.19732	4.7045	4.45091	0.358632	2.06947	2.23404	2.1541
ACTACTAGCTAATTGTCAGC	hsa-mir-4330	HGLibA_60046	6.68594	2.20524	4.44559	3.16833	2.74113	1.14093	2.15237
ATTCATCGTCTCTTCCATCC	RNASEL	HGLibA_41440	4.18551	4.7045	4.44501	0.366987	2.0654	2.23404	2.15219
TATAATATAAAAAGAAGACA	SWT1	HGLibB_47847	5.28771	3.57021	4.42896	1.21445	2.40264	1.83601	2.14697
GGATGTGCGAGAGTTACTCC	TAF3	HGLibB_48172	3.12455	5.71234	4.41845	1.82984	1.64365	2.51408	2.14354
GCTCACCTCTCGGATGCTGA	SCNN1D	HGLibB_42966	5.14632	3.57021	4.35827	1.11448	2.36354	1.83601	2.12376
AAGGTCGTTTACTTGCTGTA	LIG4	HGLibA_26487	7.25343	1.41135	4.33239	4.13097	2.85866	0.497077	2.11516
GTTAAACTTTGCCCTCCTGC	OR4C46	HGLibB_33913	6.49871	2.14213	4.32042	3.08057	2.70015	1.09905	2.11117
GAAGTACTGCGTGTACTGCC	TADA2B	HGLibB_48129	2.73465	5.87358	4.30412	2.21956	1.45136	2.55424	2.10572
CGAGCTGAAGCGCGCCCACG	TADA2B	HGLibB_48130	2.10307	2.76999	2.43653	0.47159	1.07249	1.46988	1.28483
TGGTCCCAGCCTTGTTTAAA	CRB1	HGLibB_11056	3.8456	4.76029	4.30295	0.646777	1.94321	2.25105	2.10532
GAATGGAAGTGGACATCCAC	PNMAL1	HGLibB_37336	3.24936	5.35532	4.30234	1.48914	1.70015	2.42097	2.10512
GGGCTACAGGGACACCGAGC	TBC1D3F	HGLibB_48488	1.4421	7.14043	4.29127	4.02933	0.528173	2.83601	2.1014
AATCCCCTGGCGAACAGCCA	BMP15	HGLibB_04595	6.72981	1.78511	4.25746	3.49643	2.75057	0.836011	2.08999
CTACATCCATCTTACCAGTA	hsa-mir-302e	HGLibA_58452	2.60915	5.88063	4.24489	2.31329	1.38358	2.55597	2.08573
CCACCCCTGCATAGGTGCGC	CTNNBIP1	HGLibA_11653	4.50671	3.92042	4.21356	0.414568	2.17207	1.97101	2.07504
TGTGAAAATCCCCTTCTCGC	TAAR6	HGLibB_48073	5.29595	3.12394	4.20994	1.53584	2.40489	1.64337	2.0738
ATGGAGCGCGCGCCGCCCGA	HRH3	HGLibA_22101	2.60915	5.76428	4.18672	2.23102	1.38358	2.52714	2.06582
CAACCAACACGCAAATTGTC	SEMA3C	HGLibA_43324	7.17515	1.17613	4.17564	4.24195	2.84301	0.234043	2.062
AAATCGCAGAGAAGACTGAG	hsa-mir-4499	HGLibA_60414	3.61452	4.7045	4.15951	0.770737	1.8538	2.23404	2.05641
GTCAACTATGAACGTCGTGC	TRPM4	HGLibA_51762	3.61452	4.7045	4.15951	0.770737	1.8538	2.23404	2.05641
CTCCGTCTCATTGAGCCTGA	GCM1	HGLibB_18776	6.77975	1.50325	4.1415	3.73105	2.76123	0.588083	2.05015
GCTTGGAAAATGCAGGGAGG	hsa-mir-764	HGLibA_63912	4.34858	3.92042	4.1345	0.302753	2.12054	1.97101	2.04771
TACAACAGGATTTATGAAGC	GMEB1	HGLibB_19373	2.4035	5.8016	4.10255	2.40282	1.26514	2.53645	2.03652
CATCACCTGGTCGCACGTGT	ANKRD2	HGLibB_02023	7.02046	1.15092	4.08569	4.15039	2.81157	0.202793	2.03058
CTGTTCCAGCTATGCTAAGA	LMNB1	HGLibB_26657	6.89004	1.23584	4.06294	3.99812	2.78451	0.305496	2.02253
GCTCTTCCGAATTAATAGAC	CASP8	HGLibB_07318	3.24936	4.85984	4.0546	1.13878	1.70015	2.28091	2.01956
TGACCAAGGATCTGGGCCGC	MCRS1	HGLibB_28608	3.24936	4.85984	4.0546	1.13878	1.70015	2.28091	2.01956
GCTGTTCACAGGCTTCATGT	COG3	HGLibA_10477	4.37576	3.7244	4.05008	0.460579	2.12953	1.89701	2.01795
TGGATCGGCAGTGGTACTGG	NonTargetingControlGuideForHuman_0575	HGLibB_57603	3.1027	4.95863	4.03067	1.31234	1.63353	2.30994	2.01102
AGTCATCAGCCACTACAGCG	HMP19	HGLibB_21725	1.78546	6.24788	4.01667	3.1554	0.836295	2.64337	2.006
CTGACAGTCCGTTCAGCGCC	TRIM9	HGLibA_51619	5.08097	2.88214	3.98156	1.55481	2.3451	1.52714	1.99333
TGACCCGCACTCTTATTGAC	CAPZA3	HGLibA_07211	3.21021	4.7045	3.95736	1.05663	1.68267	2.23404	1.98454
GGGAGGGCCCAGGCGCGGGC	hsa-mir-1237	HGLibA_57338	6.70923	1.17613	3.94268	3.9125	2.74615	0.234043	1.97918
CTGTGCCGGCACTCCAGATC	RNF34	HGLibA_41668	5.52891	2.35225	3.94058	2.24623	2.46699	1.23404	1.97841
CCCTTAGGCGAACCCAGCGC	CBX8	HGLibA_07465	6.61605	1.26325	3.93965	3.785	2.72597	0.337136	1.97807
GGAGATGGTGGAGTAGCTCC	hsa-mir-4254	HGLibA_59723	2.04683	5.76428	3.90556	2.62864	1.03339	2.52714	1.96553
TGAACTGCCTTCCACAGAGA	CACYBP	HGLibB_06955	6.72981	1.07106	3.90044	4.00134	2.75057	0.0990452	1.96364
GCACATACCTAGTGTCATCC	LSAMP	HGLibA_27512	1.95686	5.76428	3.86057	2.69225	0.968541	2.52714	1.94881
AAGATCAGTACAAAAATCCT	ZNF563	HGLibB_56184	6.5856	1.12507	3.85533	3.86118	2.71931	0.170012	1.94686
TCAGGGCCATAATACTCCCC	hsa-mir-4307	HGLibA_59941	6.14523	1.54367	3.84445	3.2538	2.61947	0.62636	1.94278
CGTGAAAAGAGTATTATTGC	OR9A4	HGLibB_34521	6.49871	1.13598	3.81734	3.79203	2.70015	0.183934	1.93257
ATTTCCTAAACATCCACCAC	NAIP	HGLibB_31038	6.5036	1.09541	3.7995	3.82417	2.70124	0.131467	1.92581
GCAACCAAAACCTCATGTCC	C4orf45	HGLibA_06332	2.83669	4.74155	3.78912	1.34694	1.50421	2.24536	1.92186
ATGAACAGACAGCCGATGAC	GPATCH3	HGLibB_19715	6.49871	1.04131	3.77001	3.85896	2.70015	0.0584032	1.91457
TGTCCAACATCGACTTCTCC	PTPN23	HGLibA_39464	5.93806	1.57859	3.75832	3.08261	2.56999	0.658635	1.91009
CGGCCACCTCCCGCTCCGTC	BFSP1	HGLibB_04454	5.69445	1.78511	3.73978	2.76433	2.50956	0.836011	1.90295
GGGCATCATGAGCATCATAT	TLCD2	HGLibB_49538	6.24911	1.19007	3.71959	3.57728	2.64365	0.251048	1.89514
TAAGTTATCATAATGACCGA	ZNF443	HGLibA_56011	1.65246	5.76428	3.70837	2.9075	0.724615	2.52714	1.89079
GAGACCACTTTCGTGCAAGC	NonTargetingControlGuideForHuman_0598	HGLibB_57626	4.85279	2.46765	3.66022	1.68655	2.27881	1.30314	1.87193
CAGAGACGTGCTCGTTCTGA	UNC5D	HGLibA_53027	5.74012	1.56817	3.65415	2.95002	2.52108	0.64908	1.86953
GTTCTTACCAAGTAATCATC	PIP5K1B	HGLibA_36718	1.54177	5.76428	3.65303	2.98577	0.624586	2.52714	1.86909
CGCAGCAATCTGCATGTTCC	PCDH10	HGLibB_35342	1.31392	5.96542	3.63967	3.28911	0.393872	2.57662	1.86381
GCCCACCGCTACGGGATGCG	POR	HGLibA_37705	5.21829	2.05822	3.63826	2.23451	2.38358	1.0414	1.86325
GCACCCAGACGCAAGTAGTC	RECQL5	HGLibA_40772	4.92321	2.35225	3.63773	1.81794	2.2996	1.23404	1.86304
CGTGTCGCTTTCGAGACCGC	CLEC14A	HGLibA_09934	1.51056	5.76428	3.63742	3.00784	0.595082	2.52714	1.86292
CGATGCCACCTGCGCGCCAA	CLEC14A	HGLibB_09924	2.16315	3.82523	2.99419	1.17527	1.11314	1.93555	1.58217
TAACTTCTGGTGGCGAAAAC	TACC3	HGLibB_48105	6.24911	1.02006	3.63458	3.69749	2.64365	0.0286559	1.86179
CCTGACCTGAAAGTAGACCT	PGM1	HGLibA_36262	1.60491	5.64158	3.62324	2.85436	0.68249	2.4961	1.85728
CTGACAGCCAGTCACAACCC	PGM1	HGLibB_36214	1.69848	1.54009	1.61928	0.111994	0.76424	0.623017	0.695356
TCACTCTTTATCTAATAGAG	IFNA10	HGLibA_22659	1.44435	5.76428	3.60432	3.05465	0.53042	2.52714	1.84973
ACCGAGTAGCGCTCCCCGCA	KCND3	HGLibA_24180	4.23986	2.94884	3.59435	0.912893	2.08402	1.56015	1.84573
GGGATCTTCACATCATGCTA	FNIP2	HGLibB_17744	6.08887	1.04644	3.56766	3.56554	2.60618	0.0654927	1.83498
GAAAAGAGCCTTGGAATGCG	ZNF727	HGLibA_56635	1.30457	5.76428	3.53443	3.15349	0.383578	2.52714	1.82148
ATACATGATGCAGTACGAGC	ANKRD42	HGLibA_02099	1.30457	5.76428	3.53443	3.15349	0.383578	2.52714	1.82148
TTGTTGAAGTCTTATCAGAC	APBB1IP	HGLibA_02381	1.30457	5.76428	3.53443	3.15349	0.383578	2.52714	1.82148
TGTCTAAGCAGCCCCTGCCT	hsa-mir-4498	HGLibA_60409	5.67666	1.37215	3.5244	3.04375	2.50504	0.456435	1.81738
AATATGTAATATAAATGTAT	hsa-mir-450a-2	HGLibA_60477	4.81689	2.20524	3.51106	1.84672	2.2681	1.14093	1.81191
CTTCGTCATTAGAGCTGCTT	UNC80	HGLibA_53033	2.60915	4.41047	3.50981	1.27373	1.38358	2.14093	1.81139
GCGCGCGATCCACCGCACGA	CDAN1	HGLibA_08503	1.11821	5.88063	3.49942	3.36754	0.161186	2.55597	1.80712
GAAGCAGACTCCCCATAGTG	ASH2L	HGLibB_03295	2.14466	4.81979	3.48223	1.8916	1.10075	2.26897	1.80001
ATCAGATCGGGGACAGCTAC	SH3BP4	HGLibB_43878	5.76841	1.19007	3.47924	3.23737	2.52817	0.251048	1.79877
GACTGCCACGGCGTACTCTG	TAB3	HGLibA_48148	2.21553	4.7045	3.46002	1.75997	1.14765	2.23404	1.79078
TGGGGTATCCTCGCACCCCC	TXNDC5	HGLibB_52358	1.84269	5.05276	3.44772	2.26987	0.88181	2.33707	1.78564
GATGGATAACAAAATTTCGC	WDR16	HGLibA_54035	2.17429	4.7045	3.4394	1.78913	1.12054	2.23404	1.78216
TGCCTGCCGAGCATTCATGC	SIGLEC11	HGLibA_44128	1.08714	5.76428	3.42571	3.30724	0.120544	2.52714	1.7764
CCGGTGAATCTGCCGTAACC	BCL2L10	HGLibA_04304	5.6646	1.17613	3.42036	3.17383	2.50197	0.234043	1.77415
CTCCTACTTACCGGCCAAAG	SLC2A1	HGLibB_44799	4.50217	2.33437	3.41827	1.53287	2.17062	1.22303	1.77327
TTCAGGGCACTTAAGTTTCC	NFIX	HGLibB_31768	1.20175	5.59875	3.40025	3.10914	0.265139	2.4851	1.76564
GCTCGACGCGCCCGTGTTTG	GRIN2C	HGLibA_20305	1.09859	5.69813	3.39836	3.25237	0.135651	2.51049	1.76484
ACATACTTTGTTACAATTGA	ATRX	HGLibA_03826	5.52525	1.17613	3.35069	3.0753	2.46604	0.234043	1.74446
TGCTAATCTTCGATACTCGA	hsa-mir-494	HGLibA_61375	1.91609	4.7045	3.3103	1.97171	0.938167	2.23404	1.72696
TAAATAAAGAGAAGACAACA	hsa-mir-494	HGLibA_61377	1.63072	1.17613	1.40342	0.321444	0.705506	0.234043	0.488948
GGTCCTACTTCCAAACCAAA	ADPRH	HGLibB_01024	1.8354	4.76029	3.29784	2.06821	0.876096	2.25105	1.72152
CTTCAGTTTCTCGCGCCGCT	PTRF	HGLibB_39498	1.68245	4.85984	3.27114	2.24675	0.750565	2.28091	1.7098
GACGGTGGGGCAGTAATAAC	BICD1	HGLibA_04493	3.61452	2.88214	3.24833	0.517869	1.8538	1.52714	1.6997
CTGGCAGAAGACTTTATCGC	CFI	HGLibA_09277	3.61452	2.88214	3.24833	0.517869	1.8538	1.52714	1.6997
CATGTCGGTGGTTGTCTGAC	CALML6	HGLibA_07041	5.10583	1.37215	3.23899	2.64011	2.35215	0.456435	1.69554
GACAACAGTGTAGCTTCACC	MEIS2	HGLibA_28874	5.21829	1.21407	3.21618	2.83142	2.38358	0.279847	1.68535
ACTTTCTAGGCTGGAGTAAA	NUDT3	HGLibB_32933	4.10781	2.28959	3.1987	1.28567	2.03837	1.19509	1.67749
ACCCAATGTGGCGGAGCCGA	NonTargetingControlGuideForHuman_0465	HGLibA_64848	4.43555	1.96021	3.19788	1.75033	2.14911	0.971009	1.67712
ACTCTCGATGAATTCTTTAG	ZDHHC3	HGLibA_55113	1.68221	4.7045	3.19336	2.13708	0.750361	2.23404	1.67507
CCAGCCGATGCACAAAACGT	ZNF574	HGLibB_56221	1.4421	4.85984	3.15097	2.4167	0.528173	2.28091	1.6558
ATGGCAGATCAGTTGTAATT	HSFY2	HGLibB_22214	2.8842	3.34708	3.11564	0.3273	1.52817	1.7429	1.63953
CGGGCTCTACCTGGAAGCGG	IL27	HGLibB_23082	4.42245	1.78511	3.10378	1.86488	2.14484	0.836011	1.63402
AATATCCGAGGTTCCTTTAG	LARP1B	HGLibA_26031	2.84634	3.36036	3.10335	0.363466	1.50911	1.74862	1.63383
ATGAACACGATGCTCACCTC	GALNT18	HGLibB_18527	1.8097	4.33526	3.07248	1.78584	0.855748	2.11612	1.6194
TAATGCACGAATAGCAGAAG	NIPBL	HGLibB_31925	1.63438	4.50974	3.07206	2.03319	0.708745	2.17305	1.61921
GCAGGCCAAAGAAGAAGCTC	ATP6V1G1	HGLibB_03756	2.56374	3.57021	3.06698	0.711687	1.35825	1.83601	1.61682
TGAGGATGGGTAATTGGCCG	CXorf22	HGLibA_11905	3.96031	2.11703	3.03867	1.3034	1.98561	1.08204	1.60344
TGATTCCTGCGTTAAAGTCC	LOC158434	HGLibB_26861	3.8456	2.23138	3.03849	1.14143	1.94321	1.15794	1.60336
ATCTCTCATCCTAATGATTA	PLGLB1+PLGLB2	HGLibB_37113+HGLibB_37115	4.90511	1.16651	3.03581	2.64359	2.29428	0.222193	1.60208
ACCCGCGCTGCAGGCGCACA	HRK	HGLibB_22078	4.48654	1.56197	3.02425	2.06798	2.1656	0.643366	1.59658
CTCCGGGCTGCAAGAGGGTA	DQX1	HGLibB_13917	1.68245	4.33526	3.00886	1.87582	0.750565	2.11612	1.58922
GGAGTAGATGTCCATTTCTC	SLC25A43	HGLibB_44692	4.23017	1.78511	3.00764	1.72892	2.08071	0.836011	1.58863
CCAGCTGGGGCTGCAGGGTT	hsa-mir-4313	HGLibA_59966	4.23986	1.76419	3.00203	1.75057	2.08402	0.819005	1.58594
GAACTTGCCCACGGGGTATC	IGF2	HGLibA_22797	3.47886	2.49927	2.98907	0.692678	1.79862	1.32151	1.57969
CATGGTATCGGCGGCAGAGG	C1orf210	HGLibA_05827	3.61452	2.35225	2.98339	0.892557	1.8538	1.23404	1.57695
CATATAGCCTCGGTATTTCG	SVOPL	HGLibB_47838	3.24936	2.67766	2.96351	0.404249	1.70015	1.42097	1.56731
CCTGCCAGGGGGCGTCGACC	C19orf67	HGLibA_05696	3.9862	1.8999	2.94305	1.47524	1.99501	0.925921	1.55731
GAGACCATCCGGGACATGTG	LHFPL4	HGLibB_26400	2.07071	3.76856	2.91964	1.20056	1.05013	1.91401	1.54579
CTACTCATCGCCGCCCGCTA	FEM1A	HGLibB_17251	1.89585	3.90953	2.90269	1.42389	0.922843	1.967	1.53739
TTCTTTGACACTCAATCGTG	FLI1	HGLibA_17614	1.53479	4.23405	2.88442	1.90867	0.618043	2.08204	1.52828
ACTGGCAGTGATCCCGCTTG	CNRIP1	HGLibB_10369	1.74167	4.00036	2.87101	1.59714	0.80047	2.00013	1.52156
GGCTGCTGACATACTCGCAG	ATP6AP1	HGLibB_03692	1.70916	3.99024	2.8497	1.61297	0.773286	1.99648	1.51081
CGACAGCCTCAAGAGATATC	KRT2	HGLibA_25443	1.522	4.11644	2.81922	1.83455	0.605971	2.0414	1.4953
GCAGAGCCAGATTACATTAA	RALGPS1	HGLibB_40116	3.8456	1.78511	2.81536	1.45699	1.94321	0.836011	1.49332
TCCCCCACCATCAGCACCCC	WIPF3	HGLibB_54245	2.4743	3.13933	2.80682	0.470242	1.30702	1.65046	1.48893
TAGTCTGTCTCAAAAGAAGA	DPP6	HGLibB_13855	1.4421	4.16525	2.80368	1.92556	0.528173	2.0584	1.48732
TTCCTCGTCCTCGCTTGTCG	SHANK1	HGLibA_43987	3.53322	2.05822	2.79572	1.04298	1.82098	1.0414	1.48322
CCTAGAAGGCCGGACTCAAA	ING4	HGLibA_23292	3.91372	1.67134	2.79253	1.5856	1.96854	0.741003	1.48157
TTTCGGGGCCGCCATCACGC	JAKMIP3	HGLibB_23893	3.10428	2.47169	2.78799	0.447313	1.63426	1.3055	1.47922
CTGGATGTATTTCTTCAGAA	RBM26	HGLibB_40471	3.24936	2.27195	2.76066	0.691127	1.70015	1.18393	1.46501
TGTAAATTTACATCTTCTAA	KYNU	HGLibB_25845	4.01281	1.49719	2.755	1.77881	2.00461	0.582254	1.46205
GTAGCTGCGCTTGAACGTCT	FOXA1	HGLibA_17807	1.9683	3.52838	2.74834	1.10314	0.976953	1.81901	1.45856
GTCGGTTAAGAGGATCCGCG	PCBP1	HGLibA_35366	3.13098	2.35225	2.74161	0.550641	1.64661	1.23404	1.45503
TGCAGAAAATAAGATATGTT	ATP13A4	HGLibB_03574	4.32631	1.13598	2.73114	2.2559	2.11314	0.183934	1.4495
GCTGTTATATGAACCTGCCC	hsa-mir-3160-1+3160-2	HGLibA_58714+HGLibA_58718	3.15997	2.28238	2.72118	0.620545	1.65991	1.19054	1.44423
TGAGGTGTGCCGCCGAAGAG	GZF1	HGLibA_20714	3.67653	1.76419	2.72036	1.35223	1.87834	0.819005	1.4438
GGAGGCTTCACAGCGCCCTC	HDGFRP3	HGLibA_21049	1.27601	4.11644	2.69622	2.00849	0.351635	2.0414	1.43094
TGGCCGGAAGCCCCTCAAGT	IGFBP2	HGLibB_22788	2.24327	3.12394	2.6836	0.622727	1.1656	1.64337	1.42417
TTTCTTCTCACACTCAATAC	GTPBP10	HGLibB_20573	3.79067	1.57509	2.68288	1.56665	1.92245	0.655439	1.42378
GAAAGCTGAACCTGAATGTC	FAM194A	HGLibB_16346	4.21027	1.07106	2.64067	2.21976	2.07391	0.0990452	1.4009
GATGGTACAGGCTCACTCGC	TIFAB	HGLibA_49460	3.91372	1.32314	2.61843	1.83182	1.96854	0.403968	1.3887
GAACAACTCGCTGCGCTCGC	LRRC38	HGLibA_27337	2.25335	2.88214	2.56775	0.44462	1.17207	1.52714	1.3605
GTCTCGGCACGTCTTGCTCA	DHX33	HGLibB_13162	3.20467	1.89668	2.55067	0.924892	1.68018	0.923474	1.35088
GTTATTCTGGCTTCCAATAG	SEC61A2	HGLibA_43249	3.91372	1.17613	2.54492	1.93577	1.96854	0.234043	1.34762
GCAGTAGGTCTGGTGCTCAA	MAPK1	HGLibB_28207	2.4035	2.67766	2.54058	0.193859	1.26514	1.42097	1.34516
ATCTTGGTCCCGTCGCTGTC	VSTM2A	HGLibB_53794	1.3984	3.66939	2.53389	1.60583	0.483779	1.87554	1.34136
TCTTTGTGAGCTCTTTAGAC	SKIL	HGLibA_44283	2.17429	2.88214	2.52822	0.500527	1.12054	1.52714	1.33812
TCTGTCCACAGGCATCGTCC	ACTG2	HGLibB_00613	3.01239	2.00825	2.51032	0.710038	1.59091	1.00594	1.32787
GCAGCTTACAATGAAAAATC	PARP9	HGLibB_35200	1.41921	3.57021	2.49471	1.52099	0.505089	1.83601	1.31887
CGTCCAGAACATCTTCACCG	SLC7A9	HGLibB_45331	1.53824	3.37187	2.45506	1.29657	0.621282	1.75355	1.29576
GCAAAGCGGCCATGCGTTCC	QPCTL	HGLibA_39731	3.26143	1.64658	2.45401	1.14188	1.70551	0.71947	1.29514
CTGCGACCCCCTTATGTTGC	INHBE	HGLibA_23309	2.02062	2.88214	2.45138	0.60919	1.0148	1.52714	1.29359
TCTGGCTGCGACGCGCCCTA	MDFI	HGLibA_28671	1.11821	3.77862	2.44841	1.8812	0.161186	1.91786	1.29185
GATAAAGGAGAGATTCGAGT	MTA1	HGLibB_30269	3.68537	1.19007	2.43772	1.76444	1.88181	0.251048	1.28553
AATCCCCTGTCCCCAGGAGG	hsa-mir-8089	HGLibA_64198	1.95686	2.88214	2.4195	0.654273	0.968541	1.52714	1.27471
TCTTCGAAATAAGGCCATCA	ANKRD13C	HGLibA_02005	1.30457	3.52838	2.41648	1.57247	0.383578	1.81901	1.2729
GCTGAGTTAGCACTTTAGTC	SGCD	HGLibB_43749	3.7582	1.06347	2.41084	1.90547	1.91004	0.0887769	1.26953
CTGCTTGCGCGCGAACTCGT	SNX18	HGLibA_46051	3.62735	1.17613	2.40174	1.73328	1.85892	0.234043	1.26408
TGAGGCGGCCGTCGGTCGCG	RNF207	HGLibA_41612	3.61452	1.17613	2.39532	1.7242	1.8538	0.234043	1.26022
CCTCTTGCCAATCTCCCCGG	ADD1	HGLibB_00938	2.60379	2.1818	2.3928	0.298397	1.38062	1.12552	1.2587
CTGGAGTTGCAAGGACCCAG	NCL	HGLibB_31283	3.24936	1.53009	2.38972	1.2157	1.70015	0.613618	1.25684
GTTCAATCCCTTCGTTACCT	RPL26L1	HGLibA_41917	1.69841	3.05793	2.37817	0.961327	0.764182	1.61255	1.24985
CAGGACTCCACAGAACCATC	hsa-mir-3198-2	HGLibA_58892	2.3742	2.35225	2.36323	0.0155193	1.24744	1.23404	1.24076
CAAGCTTTCCTCCAAGTCTT	NCAM2	HGLibA_31258	2.59497	2.11703	2.356	0.337954	1.37572	1.08204	1.23634
TTCTTTAAGGATTGCAGTAA	BCAT1	HGLibB_04260	3.20467	1.50691	2.35579	1.2005	1.68018	0.591592	1.23621
GCAGCAGTTACAAAGGAAGT	ADHFE1	HGLibB_00967	3.3649	1.33883	2.35187	1.43265	1.75057	0.420973	1.23381
AAATGCCTTGAGCTCCTCGA	SUV420H1	HGLibB_47808	1.12163	3.57021	2.34592	1.73141	0.165603	1.83601	1.23016
TAGGTTCATTATTATGAAGA	CAPZA2	HGLibB_07203	2.5346	2.14213	2.33837	0.277521	1.34176	1.09905	1.2255
TCAGATGGACAAGGAGACAC	hsa-mir-4752	HGLibA_61106	2.69497	1.96021	2.32759	0.519556	1.43027	0.971009	1.21884
CAAGGACTTGGTCAATCTGA	COL4A4	HGLibA_10577	1.51657	3.13634	2.32645	1.14535	0.600809	1.64908	1.21813
ACAAGACCCTAAACTACCAG	GGA2	HGLibA_18984	1.34387	3.30786	2.32586	1.38875	0.426391	1.7259	1.21777
AGAGATAGTCTATACGTCGA	PFN2	HGLibA_36177	1.73943	2.88214	2.31079	0.808018	0.798616	1.52714	1.20838
CTCCTGCCCGCCGTGTACTC	NPBWR2	HGLibA_32416	3.43644	1.17613	2.30628	1.59828	1.78091	0.234043	1.20557
CCGAACACTCTCAGACATCA	CYP4Z1	HGLibA_12206	2.53241	2.07989	2.30615	0.319981	1.34051	1.0565	1.20548
GAATCTCTCTTCCTAATATC	PRB4	HGLibA_38346	2.23641	2.35225	2.29433	0.0819119	1.16119	1.23404	1.19807
AATTTACCTCCTATTCGAAA	RPAP3	HGLibA_41821	1.69595	2.88214	2.28904	0.838767	0.76209	1.52714	1.19474
GTTTCTTCTAGCGCGTGTGC	OTUD6B	HGLibA_34773	3.47886	1.02911	2.25399	1.73224	1.79862	0.0413978	1.17248
TGTTCGTATTTGCATGCGTT	ZFP42	HGLibB_55152	3.3649	1.12935	2.24713	1.58077	1.75057	0.175497	1.16808
CTGGCAGTACGTCTACTCCA	ACTR1B	HGLibA_00654	1.54177	2.94032	2.24104	0.988922	0.624586	1.55597	1.16417
ACCTGAGCTTTAATCCCCTG	TLR4	HGLibB_49593	2.31867	2.11981	2.21924	0.140614	1.2133	1.08394	1.15007
AGTACTTACTTAGCTATGGG	GFM2	HGLibA_18950	3.26143	1.17613	2.21878	1.47453	1.70551	0.234043	1.14977
ACACTCACCAGTGCAAACGT	WIPF1	HGLibB_54237	1.99676	2.43424	2.2155	0.309346	0.997658	1.28347	1.14763
CACGCTGGGTTTCCAATGGA	PP2D1	HGLibA_37802	2.39172	2.03751	2.21462	0.25046	1.25805	1.02681	1.14706
GCTTCGGTAACATTTCATAG	GPR19	HGLibA_19994	1.31816	3.05793	2.18805	1.2302	0.398529	1.61255	1.12964
ACATCTTGGAATTCAAAACG	HLTF	HGLibA_21657	2.80242	1.56817	2.18529	0.872746	1.48667	0.64908	1.12783
TCTTCCCTTAGGAAAAGTAA	SPINK7	HGLibB_46646	2.57695	1.78511	2.18103	0.559919	1.36567	0.836011	1.12501
AATCGAGCAACATTAATTCG	SPATA9	HGLibA_46533	3.16598	1.17613	2.17105	1.40704	1.66265	0.234043	1.11839
TGGAGATGCCTGTAACCCAC	PROSER2	HGLibB_38650	3.24936	1.07106	2.16021	1.54028	1.70015	0.0990452	1.11117
TCTGTAGATGATGACGATTC	NAA35	HGLibA_30990	2.81669	1.49861	2.15765	0.932023	1.494	0.583627	1.10946
CTGGAGGGGCTGGGGGTGTG	hsa-mir-7110	HGLibA_63806	1.95686	2.35225	2.15456	0.279585	0.968541	1.23404	1.10739
ATCTAAGCATTCGCAATACC	POLR3C	HGLibA_37616	1.11821	3.18534	2.15177	1.46169	0.161186	1.67145	1.10553
CACCTGGTTTCTGCCCACAG	hsa-mir-4460	HGLibA_60245	1.17412	3.127	2.15056	1.3809	0.231575	1.64478	1.10471
GCCTCCCCAGCCAAAAATAC	RGP1	HGLibA_41022	1.39776	2.88214	2.13995	1.04962	0.483114	1.52714	1.09758
CTTCGCTGTATCAACTCTGA	HSCB	HGLibA_22157	2.50043	1.76419	2.13231	0.520602	1.32218	0.819005	1.09242
CAGCGACGAGAGATCCGTGC	VWA8	HGLibA_53918	2.26126	1.99941	2.13034	0.185153	1.17713	0.999578	1.09108
TGTCAGAGAACCTGACCATA	SLC30A1	HGLibB_44843	2.82619	1.39563	2.11091	1.01156	1.49886	0.480916	1.07786
GCTTGTATTGCTGAAAAGTT	DSTN	HGLibA_14045	2.44608	1.76419	2.10513	0.482166	1.29047	0.819005	1.07391
AGGCTTGCGCCGAGCACGAA	KCNE1L	HGLibA_24186	1.30457	2.88214	2.09336	1.11551	0.383578	1.52714	1.06582
GGCTGTGTACTTCACTACGA	KRBOX1	HGLibA_25392	1.30457	2.88214	2.09336	1.11551	0.383578	1.52714	1.06582
GAGCTTAGATGATTCTATCC	RNASE2	HGLibA_41402	1.30457	2.88214	2.09336	1.11551	0.383578	1.52714	1.06582
AAATCCGCTAATCTCAGCGC	ZIC5	HGLibA_55333	1.30457	2.88214	2.09336	1.11551	0.383578	1.52714	1.06582
GATCTCGCTGAGCACCAGCC	SLC2A12	HGLibB_44807	2.13645	2.01487	2.07566	0.0859655	1.09521	1.01069	1.05357
CAGGGTCCTGTAACCGAAAG	ICAM2	HGLibB_22466	1.23914	2.90717	2.07316	1.17948	0.309338	1.53962	1.05183
AGACCGGGTCCATCCGGCCT	PAX7	HGLibB_35266	2.33483	1.78511	2.05997	0.388714	1.22332	0.836011	1.04262
AGTGTGGAAAAGCTAACAGA	NonTargetingControlGuideForHuman_0951	HGLibA_65334	1.55912	2.52027	2.0397	0.679633	0.640736	1.33358	1.02836
[truncated: 122 more rows]

## Sheet: Data S4
Data S4. MAGeCK analysis of STx-screens in Vero C1008 and HeLa cells, related to Figure 1
[truncated: 22,304 more rows]

[truncated: 1 more sheets: Data S5]
